# Supplementary material for: Attentional priorities drive effects of time pressure on altruistic choice
Source: Nat Commun. 2020 Jul 15;11:3534. doi: 10.1038/s41467-020-17326-x (PMC7363879; doi:10.1038/s41467-020-17326-x)
Supplement: Supplementary file 4 — Source Data [file 41467_2020_17326_MOESM4_ESM.zip]

Archive with 35 entries (34 files):
- SourceData/
- SourceData/SourceData_FigS8.csv
- __MACOSX/SourceData/._SourceData_FigS8.csv
- SourceData/.DS_Store
- __MACOSX/SourceData/._.DS_Store
- SourceData/SourceData_Fig5a.csv
- __MACOSX/SourceData/._SourceData_Fig5a.csv
- SourceData/SourceData_Fig3.csv
- __MACOSX/SourceData/._SourceData_Fig3.csv
- SourceData/SourceData_Fig2.csv
- __MACOSX/SourceData/._SourceData_Fig2.csv
- SourceData/SourceData_Fig5b.csv
- __MACOSX/SourceData/._SourceData_Fig5b.csv
- SourceData/SourceData_Fig5c.csv
- __MACOSX/SourceData/._SourceData_Fig5c.csv
- SourceData/SourceData_Fig4.csv
- __MACOSX/SourceData/._SourceData_Fig4.csv
- SourceData/SourceData_Fig5d.csv
- __MACOSX/SourceData/._SourceData_Fig5d.csv
- SourceData/SourceData_Fig6.csv
- __MACOSX/SourceData/._SourceData_Fig6.csv
- SourceData/SourceData_Fig7a.csv
- SourceData/SourceData_Fig7b.csv
- SourceData/SourceData.xlsx
- __MACOSX/SourceData/._SourceData.xlsx
- SourceData/SourceData_FigS7.csv
- SourceData/SourceData_FigS6.csv
- __MACOSX/SourceData/._SourceData_FigS6.csv
- SourceData/SourceData_FigS4d.csv
- SourceData/SourceData_FigS4a.csv
- SourceData/SourceData_FigS2.csv
- SourceData/SourceData_FigS4b.csv
- SourceData/SourceData_FigS4c.csv
- SourceData/SourceData_FigS3.csv
- __MACOSX/SourceData/._SourceData_FigS3.csv
