# Supplementary material for: Attentional priorities drive effects of time pressure on altruistic choice
Source: Nat Commun. 2020 Jul 15;11:3534. doi: 10.1038/s41467-020-17326-x (PMC7363879; doi:10.1038/s41467-020-17326-x)
Supplement: Supplementary file 4 — Source Data [file 41467_2020_17326_MOESM4_ESM.zip › SourceData/SourceData_FigS8.csv]

	subj	cond	block	gazebias
1	1	High	2	0.247202797202797
2	1	High	4	0.14020979020979
3	1	High	6	-0.498776223776224
4	1	High	8	-0.697202797202797
5	1	Low	1	0.217657342657343
6	1	Low	3	0.122377622377622
7	1	Low	5	-0.0295454545454545
8	1	Low	7	-0.323951048951049
9	2	High	2	0.716608391608392
10	2	High	4	0.756818181818182
11	2	High	6	0.808041958041958
12	2	High	8	0.674475524475525
13	2	Low	1	0.409265734265734
14	2	Low	3	0.369230769230769
15	2	Low	5	0.404195804195804
16	2	Low	7	0.394055944055944
17	3	High	2	-0.83041958041958
18	3	High	4	-0.756293706293706
19	3	High	6	-0.587587412587413
20	3	High	8	-0.328846153846154
21	3	Low	1	-0.838811188811189
22	3	Low	3	-0.762762237762238
23	3	Low	5	-0.57465034965035
24	3	Low	7	-0.427447552447552
25	4	High	2	0.44020979020979
26	4	High	4	0.533916083916084
27	4	High	6	0.496503496503497
28	4	High	8	0.575174825174825
29	4	Low	1	-0.0487762237762238
30	4	Low	3	-0.1
31	4	Low	5	-0.086013986013986
32	4	Low	7	0.197727272727273
33	5	High	2	0.521678321678322
34	5	High	4	0.00646853146853148
35	5	High	6	0.392132867132867
36	5	High	8	-0.332342657342657
37	5	Low	1	0.0856643356643357
38	5	Low	3	0.375699300699301
39	5	Low	5	0.0937062937062937
40	5	Low	7	0.141433566433566
41	6	High	2	0.42972027972028
42	6	High	4	0.5
43	6	High	6	0.575174825174825
44	6	High	8	0.190384615384615
45	6	Low	1	0.402622377622378
46	6	Low	3	0.54458041958042
47	6	Low	5	0.443006993006993
48	6	Low	7	0.472027972027972
49	7	High	2	0.539685314685315
50	7	High	4	0.498776223776224
51	7	High	6	0.245804195804196
52	7	High	8	-0.306818181818182
53	7	Low	1	0.364685314685315
54	7	Low	3	0.219405594405594
55	7	Low	5	0.391083916083916
56	7	Low	7	-0.0295454545454545
57	8	High	2	-0.305244755244755
58	8	High	4	-0.307517482517483
59	8	High	6	-0.585839160839161
60	8	High	8	-0.503496503496504
61	8	Low	1	-0.32534965034965
62	8	Low	3	-0.481993006993007
63	8	Low	5	-0.435314685314685
64	8	Low	7	-0.392832167832168
65	9	High	2	-0.0713286713286713
66	9	High	4	0.0837412587412587
67	9	High	6	-0.265559440559441
68	9	High	8	0.0503653098141445
69	9	Low	1	-0.360489510489511
70	9	Low	3	-0.264510489510489
71	9	Low	5	-0.329545454545455
72	9	Low	7	-0.397027972027972
73	10	High	2	0.476048951048951
74	10	High	4	0.55034965034965
75	10	High	6	0.556293706293706
76	10	High	8	0.649475524475524
77	10	Low	1	0.781818181818182
78	10	Low	3	0.694055944055944
79	10	Low	5	0.714685314685315
80	10	Low	7	0.57972027972028
81	11	High	2	0.459440559440559
82	11	High	4	0.657692307692308
83	11	High	6	0.861188811188811
84	11	High	8	0.461538461538462
85	11	Low	1	0.0493006993006993
86	11	Low	3	0.289160839160839
87	11	Low	5	0.289685314685315
88	11	Low	7	0.379370629370629
89	12	High	2	0.489160839160839
90	12	High	4	0.598601398601399
91	12	High	6	0.803846153846154
92	12	High	8	0.50034965034965
93	12	Low	1	-0.168881118881119
94	12	Low	3	0.00157342657342657
95	12	Low	5	0.163111888111888
96	12	Low	7	0.212062937062937
97	13	High	2	0.380244755244755
98	13	High	4	0.388286713286713
99	13	High	6	0.615034965034965
100	13	High	8	0.622202797202797
101	13	Low	1	0.315559440559441
102	13	Low	3	0.526048951048951
103	13	Low	5	0.596328671328671
104	13	Low	7	0.628321678321678
105	14	High	2	0.672202797202797
106	14	High	4	0.594405594405594
107	14	High	6	0.823776223776224
108	14	High	8	0.775
109	14	Low	1	0.571503496503497
110	14	Low	3	0.442832167832168
111	14	Low	5	0.718356643356643
112	14	Low	7	0.745979020979021
113	15	High	2	0.416958041958042
114	15	High	4	0.843356643356643
115	15	High	6	0.795804195804196
116	15	High	8	0.862237762237762
117	15	Low	1	0.226748251748252
118	15	Low	3	0.510839160839161
119	15	Low	5	0.497902097902098
120	15	Low	7	0.666783216783217
121	16	High	2	0.444055944055944
122	16	High	4	0.461888111888112
123	16	High	6	0.708741258741259
124	16	High	8	0.392482517482518
125	16	Low	1	-0.262762237762238
126	16	Low	3	-0.0321678321678322
127	16	Low	5	-0.222377622377622
128	16	Low	7	0.130944055944056
129	18	High	2	0.821503496503497
130	18	High	4	0.783566433566434
131	18	High	6	0.67534965034965
132	18	High	8	0.658566433566434
133	18	Low	1	0.456818181818182
134	18	Low	3	0.255944055944056
135	18	Low	5	0.363811188811189
136	18	Low	7	0.476923076923077
137	19	High	2	0.418006993006993
138	19	High	4	0.697552447552447
139	19	High	6	0.69493006993007
140	19	High	8	0.64493006993007
141	19	Low	1	0.107342657342657
142	19	Low	3	0.66451048951049
143	19	Low	5	0.407342657342657
144	19	Low	7	0.517657342657343
145	20	High	2	0.154195804195804
146	20	High	4	0.0725524475524476
147	20	High	6	-0.259440559440559
148	20	High	8	0.25541958041958
149	20	Low	1	0.00839160839160839
150	20	Low	3	-0.154895104895105
151	20	Low	5	-0.345104895104895
152	20	Low	7	0.213286713286713
153	21	High	2	0.437587412587413
154	21	High	4	0.442132867132867
155	21	High	6	0.418881118881119
156	21	High	8	0.708741258741259
157	21	Low	1	-0.0972027972027972
158	21	Low	3	0.216258741258741
159	21	Low	5	0.287237762237762
160	21	Low	7	0.233916083916084
161	22	High	2	0.821853146853147
162	22	High	4	0.79458041958042
163	22	High	6	0.581993006993007
164	22	High	8	0.768706293706294
165	22	Low	1	0.397027972027972
166	22	Low	3	0.452972027972028
167	22	Low	5	0.232867132867133
168	22	Low	7	0.411888111888112
169	23	High	2	-0.372552447552448
170	23	High	4	-0.425174825174825
171	23	High	6	-0.503321678321678
172	23	High	8	-0.123251748251748
173	23	Low	1	0.0363636363636364
174	23	Low	3	-0.316433566433566
175	23	Low	5	-0.377272727272727
176	23	Low	7	-0.332517482517483
177	24	High	2	0.938986013986014
178	24	High	4	0.95472027972028
179	24	High	6	0.972727272727273
180	24	High	8	0.527972027972028
181	24	Low	1	0.126223776223776
182	24	Low	3	0.676223776223776
183	24	Low	5	0.626398601398601
184	24	Low	7	0.549825174825175
185	25	High	2	-0.689335664335664
186	25	High	4	-0.80506993006993
187	25	High	6	-0.280594405594406
188	25	High	8	-0.472027972027972
189	25	Low	1	-0.366958041958042
190	25	Low	3	-0.401223776223776
191	25	Low	5	-0.24493006993007
192	25	Low	7	-0.526748251748252
193	26	High	2	0.533391608391608
194	26	High	4	0.566958041958042
195	26	High	6	0.635664335664336
196	26	High	8	0.672727272727273
197	26	Low	1	0.21013986013986
198	26	Low	3	0.285839160839161
199	26	Low	5	0.337937062937063
200	26	Low	7	0.537937062937063
201	27	High	2	0.0515734265734266
202	27	High	4	0.222727272727273
203	27	High	6	0.645804195804196
204	27	High	8	0.655594405594406
205	27	Low	1	-0.133916083916084
206	27	Low	3	0.0181818181818182
207	27	Low	5	0.276923076923077
208	27	Low	7	0.0482517482517483
209	28	High	2	-0.639510489510489
210	28	High	4	-0.709965034965035
211	28	High	6	-0.720629370629371
212	28	High	8	-0.628846153846154
213	28	Low	1	-0.289335664335664
214	28	Low	3	-0.276398601398601
215	28	Low	5	-0.277447552447552
216	28	Low	7	-0.398776223776224
217	29	High	2	0.795804195804196
218	29	High	4	0.80979020979021
219	29	High	6	0.819055944055944
220	29	High	8	0.816433566433566
221	29	Low	1	0.77534965034965
222	29	Low	3	0.580594405594406
223	29	Low	5	0.536188811188811
224	29	Low	7	0.70979020979021
225	30	High	2	0.309090909090909
226	30	High	4	0.315909090909091
227	30	High	6	0.268181818181818
228	30	High	8	0.543881118881119
229	30	Low	1	0.245629370629371
230	30	Low	3	0.362237762237762
231	30	Low	5	0.43479020979021
232	30	Low	7	0.284265734265734
233	31	High	2	-0.90979020979021
234	31	High	4	-0.843881118881119
235	31	High	6	-0.889335664335664
236	31	High	8	-0.842132867132867
237	31	Low	1	-0.902622377622378
238	31	Low	3	-0.886013986013986
239	31	Low	5	-0.92027972027972
240	31	Low	7	-0.897027972027972
241	32	High	2	0.537062937062937
242	32	High	4	0.495979020979021
243	32	High	6	0.500174825174825
244	32	High	8	0.206293706293706
245	32	Low	1	-0.242657342657343
246	32	Low	3	0.273426573426573
247	32	Low	5	0.0505244755244755
248	32	Low	7	0.198076923076923
249	33	High	2	0.694405594405594
250	33	High	4	0.827447552447552
251	33	High	6	0.834615384615385
252	33	High	8	0.781818181818182
253	33	Low	1	0.908391608391608
254	33	Low	3	0.830594405594406
255	33	Low	5	0.839335664335664
256	33	Low	7	0.97534965034965
257	35	High	2	0.834090909090909
258	35	High	4	0.895629370629371
259	35	High	6	0.701223776223776
260	35	High	8	0.774475524475524
261	35	Low	1	-0.136888111888112
262	35	Low	3	0.248951048951049
263	35	Low	5	-0.0321678321678322
264	35	Low	7	0.198951048951049
265	36	High	2	0.330244755244755
266	36	High	4	0.407692307692308
267	36	High	6	0.460518221998948
268	36	High	8	0.328335513407456
269	36	Low	1	-0.379195804195804
270	36	Low	3	-0.187062937062937
271	36	Low	5	-0.221328671328671
272	36	Low	7	0.0641608391608392
273	38	High	2	0.457867132867133
274	38	High	4	0.463286713286713
275	38	High	6	0.575699300699301
276	38	High	8	0.484615384615385
277	38	Low	1	0.328321678321678
278	38	Low	3	0.41048951048951
279	38	Low	5	0.432167832167832
280	38	Low	7	0.362587412587413
281	39	High	2	0.0283216783216783
282	39	High	4	0.0965034965034965
283	39	High	6	0.418356643356643
284	39	High	8	0.206818181818182
285	39	Low	1	0.023951048951049
286	39	Low	3	-0.136538461538462
287	39	Low	5	-0.29965034965035
288	39	Low	7	-0.161888111888112
289	40	High	2	-0.748076923076923
290	40	High	4	-0.940559440559441
291	40	High	6	-0.96993006993007
292	40	High	8	-0.777797202797203
293	40	Low	1	-0.742482517482517
294	40	Low	3	-0.844055944055944
295	40	Low	5	-0.691083916083916
296	40	Low	7	-0.871853146853147
297	41	High	2	0.162062937062937
298	41	High	4	0.0265734265734266
299	41	High	6	0.452272727272727
300	41	High	8	-0.0895104895104895
301	41	Low	1	0.347377622377622
302	41	Low	3	0.425524475524476
303	41	Low	5	0.420104895104895
304	41	Low	7	0.455769230769231
305	42	High	2	0.54493006993007
306	42	High	4	0.462762237762238
307	42	High	6	0.398601398601399
308	42	High	8	0.648076923076923
309	42	Low	1	0.313286713286713
310	42	Low	3	0.401223776223776
311	42	Low	5	0.323601398601399
312	42	Low	7	0.350874125874126
313	43	High	2	-0.204020979020979
314	43	High	4	-0.504195804195804
315	43	High	6	-0.629195804195804
316	43	High	8	-0.590034965034965
317	43	Low	1	-0.640909090909091
318	43	Low	3	-0.720454545454545
319	43	Low	5	-0.678846153846154
320	43	Low	7	-0.537062937062937
321	44	High	2	-0.715034965034965
322	44	High	4	0.171476332432508
323	44	High	6	0.57534965034965
324	44	High	8	0.336363636363636
325	44	Low	1	-0.773251748251748
326	44	Low	3	-0.811013986013986
327	44	Low	5	-0.702447552447552
328	44	Low	7	-0.455769230769231
329	45	High	2	-0.151048951048951
330	45	High	4	-0.402797202797203
331	45	High	6	-0.488461538461538
332	45	High	8	-0.610664335664336
333	45	Low	1	0.075
334	45	Low	3	-0.127622377622378
335	45	Low	5	-0.205594405594406
336	45	Low	7	-0.384615384615385
337	46	High	2	0.89527972027972
338	46	High	4	0.949300699300699
339	46	High	6	0.945454545454545
340	46	High	8	0.973776223776224
341	46	Low	1	0.492482517482517
342	46	Low	3	0.660839160839161
343	46	Low	5	0.595104895104895
344	46	Low	7	0.473426573426573
345	47	High	2	-0.158916083916084
346	47	High	4	-0.66013986013986
347	47	High	6	-0.548601398601399
348	47	High	8	-0.393881118881119
349	47	Low	1	-0.346853146853147
350	47	Low	3	-0.542657342657343
351	47	Low	5	-0.322727272727273
352	47	Low	7	-0.306993006993007
353	48	High	2	0.424475524475524
354	48	High	4	0.000699300699300702
355	48	High	6	0.164685314685315
356	48	High	8	0.59493006993007
357	48	Low	1	0.293881118881119
358	48	Low	3	-0.175699300699301
359	48	Low	5	-0.143356643356643
360	48	Low	7	-0.0477272727272727
361	49	High	2	0.879020979020979
362	49	High	4	0.953496503496504
363	49	High	6	0.85
364	49	High	8	0.971328671328671
365	49	Low	1	0.313811188811189
366	49	Low	3	0.456118881118881
367	49	Low	5	0.509090909090909
368	49	Low	7	0.303671328671329
369	50	High	2	0.331993006993007
370	50	High	4	0.439160839160839
371	50	High	6	0.627272727272727
372	50	High	8	0.558041958041958
373	50	Low	1	0.521153846153846
374	50	Low	3	0.090034965034965
375	50	Low	5	0.384965034965035
376	50	Low	7	0.777447552447552
377	51	High	2	0.598426573426573
378	51	High	4	0.592132867132867
379	51	High	6	0.622902097902098
380	51	High	8	0.640909090909091
381	51	Low	1	0.344230769230769
382	51	Low	3	0.468356643356643
383	51	Low	5	0.482692307692308
384	51	Low	7	0.537237762237762
385	52	High	2	-0.0379370629370629
386	52	High	4	-0.0236013986013986
387	52	High	6	0.505298837852795
388	52	High	8	-0.258566433566434
389	52	Low	1	-0.281818181818182
390	52	Low	3	-0.136713286713287
391	52	Low	5	0.218181818181818
392	52	Low	7	-0.0034965034965035
393	53	High	2	0.463461538461538
394	53	High	4	0.491433566433566
395	53	High	6	0.556118881118881
396	53	High	8	0.640384615384615
397	53	Low	1	0.301223776223776
398	53	Low	3	0.508216783216783
399	53	Low	5	0.356643356643357
400	53	Low	7	0.351748251748252
401	54	High	2	0.37191452991453
402	54	High	4	0.394185814185814
403	54	High	6	0.423426573426573
404	54	High	8	0.370629370629371
405	54	Low	1	0.103846153846154
406	54	Low	3	0.256993006993007
407	54	Low	5	0.329370629370629
408	54	Low	7	0.337937062937063
409	55	High	2	0.433041958041958
410	55	High	4	0.476748251748252
411	55	High	6	0.452447552447552
412	55	High	8	0.567832167832168
413	55	Low	1	-0.258391608391608
414	55	Low	3	-0.197027972027972
415	55	Low	5	0.0253496503496504
416	55	Low	7	0.0204545454545454
417	56	High	2	-0.327097902097902
418	56	High	4	-0.24527972027972
419	56	High	6	-0.202447552447552
420	56	High	8	-0.169055944055944
421	56	Low	1	-0.2
422	56	Low	3	-0.360489510489511
423	56	Low	5	-0.0550699300699301
424	56	Low	7	-0.152097902097902
425	57	High	2	0.421503496503496
426	57	High	4	0.785839160839161
427	57	High	6	0.700524475524475
428	57	High	8	0.649300699300699
429	57	Low	1	0.41993006993007
430	57	Low	3	0.48479020979021
431	57	Low	5	0.499300699300699
432	57	Low	7	0.507517482517483
433	58	High	2	0.838636363636364
434	58	High	4	0.827797202797203
435	58	High	6	0.841958041958042
436	58	High	8	0.868881118881119
437	58	Low	1	0.643356643356643
438	58	Low	3	0.745454545454545
439	58	Low	5	0.713811188811189
440	58	Low	7	0.596678321678322
441	59	High	2	0.297377622377622
442	59	High	4	0.587237762237762
443	59	High	6	0.66993006993007
444	59	High	8	0.748834498834499
445	59	Low	1	0.0935314685314685
446	59	Low	3	0.0685314685314685
447	59	Low	5	0.354545454545455
448	59	Low	7	0.476398601398601
449	60	High	2	-0.459615384615385
450	60	High	4	-0.630944055944056
451	60	High	6	-0.479020979020979
452	60	High	8	-0.50541958041958
453	60	Low	1	-0.369755244755245
454	60	Low	3	-0.524825174825175
455	60	Low	5	-0.559265734265734
456	60	Low	7	-0.477272727272727
