# Supplementary material for: Attentional priorities drive effects of time pressure on altruistic choice
Source: Nat Commun. 2020 Jul 15;11:3534. doi: 10.1038/s41467-020-17326-x (PMC7363879; doi:10.1038/s41467-020-17326-x)
Supplement: Supplementary file 4 — Source Data [file 41467_2020_17326_MOESM4_ESM.zip › SourceData/SourceData_Fig5a.csv]

	subj	ssimgen	lsimgen	subj1	sgen	lgen	changesimgen	changegen
1	2	0.494507792241311	0.55878068370409	2	0.5	0.5625	-0.0642728914627784	-0.0625
2	3	0.230935578756717	0.283016757472142	3	0.189189189189189	0.354430379746835	-0.0520811787154253	-0.165241190557646
3	4	0.556498001016483	0.596154008773827	4	0.532467532467532	0.582278481012658	-0.0396560077573448	-0.0498109485451258
4	5	0.50176266701221	0.65239125	5	0.506849315068493	0.6125	-0.15062858298779	-0.105650684931507
5	6	0.493390501982674	0.475895	6	0.5	0.5875	0.0174955019826745	-0.0875
6	8	0.320485486892377	0.30818125	8	0.233766233766234	0.2	0.0123042368923775	0.0337662337662337
7	10	0.512403811506151	0.570942322946583	10	0.4875	0.475	-0.0585385114404324	0.0125
8	11	0.0887051536674496	0.148178166358254	11	0.0126582278481013	0.025	-0.0594730126908042	-0.0123417721518987
9	12	0.225720102321378	0.29838424179918	12	0.25	0.2125	-0.0726641394778016	0.0375
10	13	0.578650692024086	0.457376755631914	13	0.506666666666667	0.3875	0.121273936392172	0.119166666666667
11	14	0.0848448443107478	0.1359225	14	0.0253164556962025	0.0625	-0.0510776556892522	-0.0371835443037975
12	16	0.182536994272358	0.282296449330417	16	0.139240506329114	0.2375	-0.099759455058059	-0.0982594936708861
13	18	0.624291717851164	0.482195009539101	18	0.620253164556962	0.435897435897436	0.142096708312062	0.184355728659526
14	19	0.468226374404105	0.48589375	19	0.367088607594937	0.4625	-0.0176673755958947	-0.0954113924050633
15	20	0.283716731384863	0.11857125	20	0.219178082191781	0.075	0.165145481384863	0.144178082191781
16	21	0.100139855330471	0.142900322045147	21	0.0657894736842105	0.0632911392405063	-0.0427604667146753	0.00249833444370419
17	22	0.457422555506098	0.348208852829686	22	0.402777777777778	0.430379746835443	0.109213702676413	-0.0276019690576653
18	23	0.842105765043903	0.728411198494849	23	0.8	0.725	0.113694566549054	0.0750000000000001
19	24	0.1354225	0.146445513541259	24	0.05	0.0379746835443038	-0.0110230135412591	0.0120253164556962
20	25	0.467081182334791	0.465504839360954	25	0.472972972972973	0.4625	0.00157634297383658	0.0104729729729729
21	26	0.161429010777237	0.247936825583918	26	0.128205128205128	0.253164556962025	-0.0865078148066811	-0.124959428756897
22	27	0.490344269171963	0.50001625	27	0.391891891891892	0.45	-0.00967198082803655	-0.0581081081081081
23	28	0.671920971697409	0.58801	28	0.61038961038961	0.55	0.0839109716974087	0.0603896103896103
24	29	0.498725901340134	0.52930375	29	0.45	0.4875	-0.030577848659866	-0.0375
25	30	0.58297147930123	0.591973066232052	30	0.512820512820513	0.6625	-0.0090015869308222	-0.149679487179487
26	31	0.554896023680362	0.521244701720172	31	0.582278481012658	0.575	0.0336513219601902	0.00727848101265827
27	32	0.47910911794106	0.439847308230951	32	0.468354430379747	0.430379746835443	0.0392618097101095	0.0379746835443038
28	33	0.46369750301655	0.53202875	33	0.461538461538462	0.5625	-0.0683312469834502	-0.100961538461538
29	35	0.245059763836695	0.33919946340888	35	0.103896103896104	0.2375	-0.0941396995721849	-0.133603896103896
30	39	0.622226181763864	0.57227625	39	0.573333333333333	0.6	0.0499499317638641	-0.0266666666666666
31	40	0.504511519575094	0.48160625	40	0.454545454545455	0.45	0.0229052695750942	0.00454545454545452
32	41	0.515847611344521	0.50176625	41	0.448717948717949	0.525	0.014081361344521	-0.0762820512820513
33	42	0.182936518377635	0.37526922913078	42	0.154929577464789	0.35	-0.192332710753145	-0.195070422535211
34	43	0.492859181374857	0.4936275	43	0.525641025641026	0.525	-0.000768318625143261	0.000641025641025639
35	44	0.211252433329974	0.266195877386107	44	0.20253164556962	0.225	-0.0549434440561335	-0.0224683544303798
36	45	0.600276991952375	0.592841232340203	45	0.554054054054054	0.5625	0.00743575961217213	-0.00844594594594594
37	46	0.181412818462366	0.338679430443044	46	0.0769230769230769	0.3	-0.157266611980678	-0.223076923076923
38	47	0.589513408513132	0.563408708996778	47	0.605263157894737	0.615384615384615	0.0261046995163537	-0.0101214574898786
39	48	0.283124758068544	0.439338010671051	48	0.233766233766234	0.4375	-0.156213252602507	-0.203733766233766
40	49	0.154166087283159	0.0954705116023833	49	0.0379746835443038	0.0379746835443038	0.0586955756807761	0
41	50	0.347334893042387	0.4576875	50	0.278481012658228	0.4125	-0.110352606957613	-0.134018987341772
42	51	0.343453085229415	0.4369075	51	0.384615384615385	0.4625	-0.093454414770585	-0.0778846153846154
43	53	0.25933220890754	0.31012875	53	0.219178082191781	0.2375	-0.0507965410924601	-0.0183219178082192
44	54	0.50188101953316	0.564694335540652	54	0.513157894736842	0.575	-0.0628133160074922	-0.0618421052631578
45	55	0.367961901056798	0.420093266616064	55	0.302631578947368	0.468354430379747	-0.0521313655592662	-0.165722851432378
46	56	0.501111006360023	0.58374527340234	56	0.527027027027027	0.55	-0.0826342670423168	-0.0229729729729731
47	57	0.63625058184514	0.6836925	57	0.635135135135135	0.7	-0.0474419181548597	-0.0648648648648649
48	58	0.024608196096836	0.163937715009554	58	0.0126582278481013	0.0625	-0.139329518912718	-0.0498417721518987
49	59	0.163908105269194	0.30252916642877	59	0.0625	0.2375	-0.138621061159576	-0.175
50	60	0.532025140729011	0.523655	60	0.448717948717949	0.525	0.0083701407290111	-0.0762820512820513
