# Supplementary material for: Attentional priorities drive effects of time pressure on altruistic choice
Source: Nat Commun. 2020 Jul 15;11:3534. doi: 10.1038/s41467-020-17326-x (PMC7363879; doi:10.1038/s41467-020-17326-x)
Supplement: Supplementary file 4 — Source Data [file 41467_2020_17326_MOESM4_ESM.zip › SourceData/SourceData_Fig3.csv]

nSFix_H	nOFix_H	nNFix_H	nTer_H	pSFix_H	pOFix_H	pNFix_H	pTer_H	nSFix_L	nOFix_L	nNFix_L	nTer_L	pSFix_L	pOFix_L	pNFix_L	pTer_L
1876	710	1974	0	0.41140350877193	0.155701754385965	0.432894736842105	0	787	525	3248	0	0.172587719298246	0.115131578947368	0.712280701754386	0
1874	711	1975	0	0.410964912280702	0.155921052631579	0.433114035087719	0	789	522	3249	0	0.173026315789474	0.114473684210526	0.7125	0
1872	713	1975	0	0.410526315789474	0.156359649122807	0.433114035087719	0	789	521	3250	0	0.173026315789474	0.114254385964912	0.712719298245614	0
1873	717	1970	0	0.410745614035088	0.157236842105263	0.432017543859649	0	788	518	3254	0	0.17280701754386	0.11359649122807	0.71359649122807	0
1879	717	1964	0	0.412061403508772	0.157236842105263	0.430701754385965	0	789	518	3253	0	0.173026315789474	0.11359649122807	0.713377192982456	0
1882	718	1960	0	0.412719298245614	0.157456140350877	0.429824561403509	0	789	521	3250	0	0.173026315789474	0.114254385964912	0.712719298245614	0
1880	715	1965	0	0.412280701754386	0.156798245614035	0.430921052631579	0	788	521	3251	0	0.17280701754386	0.114254385964912	0.712938596491228	0
1881	716	1963	0	0.4125	0.157017543859649	0.430482456140351	0	789	520	3251	0	0.173026315789474	0.114035087719298	0.712938596491228	0
1883	716	1961	0	0.412938596491228	0.157017543859649	0.430043859649123	0	790	520	3250	0	0.173245614035088	0.114035087719298	0.712719298245614	0
1886	716	1958	0	0.41359649122807	0.157017543859649	0.429385964912281	0	790	521	3249	0	0.173245614035088	0.114254385964912	0.7125	0
1889	716	1955	0	0.414254385964912	0.157017543859649	0.428728070175439	0	792	522	3246	0	0.173684210526316	0.114473684210526	0.711842105263158	0
1892	716	1952	0	0.414912280701754	0.157017543859649	0.428070175438596	0	792	524	3244	0	0.173684210526316	0.114912280701754	0.71140350877193	0
1894	717	1949	0	0.415350877192982	0.157236842105263	0.427412280701754	0	795	524	3241	0	0.174342105263158	0.114912280701754	0.710745614035088	0
1891	720	1948	1	0.414783943847335	0.157929370475982	0.427286685676683	0.000219298245614035	796	524	3240	0	0.174561403508772	0.114912280701754	0.710526315789474	0
1893	721	1945	1	0.415222636543102	0.158148716823865	0.426628646633034	0.000219298245614035	795	523	3242	0	0.174342105263158	0.11469298245614	0.710964912280702	0
1893	724	1942	1	0.415222636543102	0.158806755867515	0.425970607589384	0.000219298245614035	797	524	3239	0	0.174780701754386	0.114912280701754	0.71030701754386	0
1892	723	1944	1	0.415003290195218	0.158587409519631	0.42640930028515	0.000219298245614035	797	524	3239	0	0.174780701754386	0.114912280701754	0.71030701754386	0
1896	723	1940	1	0.415880675586751	0.158587409519631	0.425531914893617	0.000219298245614035	798	521	3241	0	0.175	0.114254385964912	0.710745614035088	0
1899	722	1938	1	0.416538714630401	0.158368063171748	0.42509322219785	0.000219298245614035	799	522	3239	0	0.175219298245614	0.114473684210526	0.71030701754386	0
1902	724	1933	1	0.417196753674051	0.158806755867515	0.423996490458434	0.000219298245614035	803	521	3236	0	0.17609649122807	0.114254385964912	0.709649122807018	0
1904	722	1933	1	0.417635446369818	0.158368063171748	0.423996490458434	0.000219298245614035	803	522	3235	0	0.17609649122807	0.114473684210526	0.709429824561403	0
1908	722	1929	1	0.418512831761351	0.158368063171748	0.423119105066901	0.000219298245614035	801	522	3237	0	0.175657894736842	0.114473684210526	0.709868421052632	0
1909	722	1928	1	0.418732178109234	0.158368063171748	0.422899758719017	0.000219298245614035	801	521	3238	0	0.175657894736842	0.114254385964912	0.710087719298246	0
1910	721	1928	1	0.418951524457118	0.158148716823865	0.422899758719017	0.000219298245614035	799	521	3240	0	0.175219298245614	0.114254385964912	0.710526315789474	0
1913	720	1926	1	0.419609563500768	0.157929370475982	0.422461066023251	0.000219298245614035	801	520	3239	0	0.175657894736842	0.114035087719298	0.71030701754386	0
1918	719	1922	1	0.420706295240184	0.157710024128098	0.421583680631717	0.000219298245614035	802	520	3238	0	0.175877192982456	0.114035087719298	0.710087719298246	0
1924	719	1916	1	0.422022373327484	0.157710024128098	0.420267602544418	0.000219298245614035	801	521	3238	0	0.175657894736842	0.114254385964912	0.710087719298246	0
1924	718	1917	1	0.422022373327484	0.157490677780215	0.420486948892301	0.000219298245614035	801	521	3238	0	0.175657894736842	0.114254385964912	0.710087719298246	0
1930	715	1914	1	0.423338451414784	0.156832638736565	0.419828909848651	0.000219298245614035	803	521	3236	0	0.17609649122807	0.114254385964912	0.709649122807018	0
1933	715	1911	1	0.423996490458434	0.156832638736565	0.419170870805001	0.000219298245614035	805	521	3234	0	0.176535087719298	0.114254385964912	0.70921052631579	0
1935	714	1910	1	0.4244351831542	0.156613292388682	0.418951524457118	0.000219298245614035	806	521	3233	0	0.176754385964912	0.114254385964912	0.708991228070175	0
1933	715	1911	1	0.423996490458434	0.156832638736565	0.419170870805001	0.000219298245614035	808	521	3231	0	0.17719298245614	0.114254385964912	0.708552631578947	0
1937	713	1909	1	0.424873875849967	0.156393946040798	0.418732178109234	0.000219298245614035	809	522	3229	0	0.177412280701754	0.114473684210526	0.708114035087719	0
1939	713	1907	1	0.425312568545734	0.156393946040798	0.418293485413468	0.000219298245614035	811	523	3226	0	0.177850877192982	0.11469298245614	0.707456140350877	0
1939	715	1905	1	0.425312568545734	0.156832638736565	0.417854792717701	0.000219298245614035	809	523	3228	0	0.177412280701754	0.11469298245614	0.707894736842105	0
1939	714	1906	1	0.425312568545734	0.156613292388682	0.418074139065585	0.000219298245614035	808	524	3228	0	0.17719298245614	0.114912280701754	0.707894736842105	0
1941	718	1900	1	0.4257512612415	0.157490677780215	0.416758060978285	0.000219298245614035	809	526	3225	0	0.177412280701754	0.115350877192982	0.707236842105263	0
1943	718	1898	1	0.426189953937267	0.157490677780215	0.416319368282518	0.000219298245614035	808	525	3227	0	0.17719298245614	0.115131578947368	0.707675438596491	0
1944	719	1896	1	0.42640930028515	0.157710024128098	0.415880675586751	0.000219298245614035	809	526	3225	0	0.177412280701754	0.115350877192982	0.707236842105263	0
1946	720	1893	1	0.426847992980917	0.157929370475982	0.415222636543102	0.000219298245614035	813	526	3221	0	0.178289473684211	0.115350877192982	0.706359649122807	0
1947	720	1892	1	0.4270673393288	0.157929370475982	0.415003290195218	0.000219298245614035	814	529	3217	0	0.178508771929825	0.116008771929825	0.705482456140351	0
1949	721	1889	1	0.427506032024567	0.158148716823865	0.414345251151568	0.000219298245614035	815	528	3217	0	0.178728070175439	0.115789473684211	0.705482456140351	0
1949	722	1888	1	0.427506032024567	0.158368063171748	0.414125904803685	0.000219298245614035	817	528	3215	0	0.179166666666667	0.115789473684211	0.705043859649123	0
1947	719	1893	1	0.4270673393288	0.157710024128098	0.415222636543102	0.000219298245614035	818	529	3213	0	0.179385964912281	0.116008771929825	0.704605263157895	0
1951	721	1887	1	0.427944724720333	0.158148716823865	0.413906558455802	0.000219298245614035	821	529	3210	0	0.180043859649123	0.116008771929825	0.703947368421053	0
1951	722	1886	1	0.427944724720333	0.158368063171748	0.413687212107918	0.000219298245614035	821	528	3211	0	0.180043859649123	0.115789473684211	0.704166666666667	0
1952	724	1883	1	0.428164071068217	0.158806755867515	0.413029173064269	0.000219298245614035	820	529	3211	0	0.179824561403509	0.116008771929825	0.704166666666667	0
1953	725	1881	1	0.4283834174161	0.159026102215398	0.412590480368502	0.000219298245614035	820	529	3211	0	0.179824561403509	0.116008771929825	0.704166666666667	0
1953	727	1879	1	0.4283834174161	0.159464794911165	0.412151787672735	0.000219298245614035	821	529	3210	0	0.180043859649123	0.116008771929825	0.703947368421053	0
1953	731	1875	1	0.4283834174161	0.160342180302698	0.411274402281202	0.000219298245614035	820	529	3211	0	0.179824561403509	0.116008771929825	0.704166666666667	0
1955	730	1874	1	0.428822110111867	0.160122833954815	0.411055055933319	0.000219298245614035	821	529	3210	0	0.180043859649123	0.116008771929825	0.703947368421053	0
1957	733	1869	1	0.429260802807633	0.160780872998465	0.409958324193902	0.000219298245614035	821	528	3211	0	0.180043859649123	0.115789473684211	0.704166666666667	0
1957	733	1869	1	0.429260802807633	0.160780872998465	0.409958324193902	0.000219298245614035	821	528	3211	0	0.180043859649123	0.115789473684211	0.704166666666667	0
1956	737	1866	1	0.42904145645975	0.161658258389998	0.409300285150252	0.000219298245614035	822	528	3210	0	0.180263157894737	0.115789473684211	0.703947368421053	0
1956	736	1867	1	0.42904145645975	0.161438912042114	0.409519631498136	0.000219298245614035	822	528	3210	0	0.180263157894737	0.115789473684211	0.703947368421053	0
1957	737	1865	1	0.429260802807633	0.161658258389998	0.409080938802369	0.000219298245614035	821	525	3214	0	0.180043859649123	0.115131578947368	0.704824561403509	0
1955	736	1868	1	0.428822110111867	0.161438912042114	0.409738977846019	0.000219298245614035	821	526	3213	0	0.180043859649123	0.115350877192982	0.704605263157895	0
1956	736	1867	1	0.42904145645975	0.161438912042114	0.409519631498136	0.000219298245614035	821	526	3213	0	0.180043859649123	0.115350877192982	0.704605263157895	0
1960	736	1863	1	0.429918841851283	0.161438912042114	0.408642246106602	0.000219298245614035	817	526	3217	0	0.179166666666667	0.115350877192982	0.705482456140351	0
1965	734	1860	1	0.4310155735907	0.161000219346348	0.407984207062952	0.000219298245614035	818	527	3215	0	0.179385964912281	0.115570175438596	0.705043859649123	0
1968	736	1855	1	0.43167361263435	0.161438912042114	0.406887475323536	0.000219298245614035	818	527	3215	0	0.179385964912281	0.115570175438596	0.705043859649123	0
1969	735	1855	1	0.431892958982233	0.161219565694231	0.406887475323536	0.000219298245614035	821	529	3210	0	0.180043859649123	0.116008771929825	0.703947368421053	0
1967	738	1854	1	0.431454266286466	0.161877604737881	0.406668128975653	0.000219298245614035	823	530	3207	0	0.180482456140351	0.116228070175439	0.703289473684211	0
1967	738	1854	1	0.431454266286466	0.161877604737881	0.406668128975653	0.000219298245614035	825	531	3204	0	0.180921052631579	0.116447368421053	0.702631578947368	0
1969	737	1853	1	0.431892958982233	0.161658258389998	0.406448782627769	0.000219298245614035	827	529	3204	0	0.181359649122807	0.116008771929825	0.702631578947368	0
1969	738	1852	1	0.431892958982233	0.161877604737881	0.406229436279886	0.000219298245614035	827	528	3205	0	0.181359649122807	0.115789473684211	0.702850877192982	0
1974	742	1843	1	0.43298969072165	0.162754990129414	0.404255319148936	0.000219298245614035	827	527	3206	0	0.181359649122807	0.115570175438596	0.703070175438597	0
1975	741	1843	1	0.433209037069533	0.162535643781531	0.404255319148936	0.000219298245614035	828	527	3205	0	0.181578947368421	0.115570175438596	0.702850877192982	0
1980	740	1839	1	0.434305768808949	0.162316297433648	0.403377933757403	0.000219298245614035	831	527	3202	0	0.182236842105263	0.115570175438596	0.70219298245614	0
1981	741	1837	1	0.434525115156833	0.162535643781531	0.402939241061636	0.000219298245614035	834	528	3198	0	0.182894736842105	0.115789473684211	0.701315789473684	0
1982	744	1833	1	0.434744461504716	0.163193682825181	0.402061855670103	0.000219298245614035	833	529	3198	0	0.182675438596491	0.116008771929825	0.701315789473684	0
1983	741	1835	1	0.434963807852599	0.162535643781531	0.40250054836587	0.000219298245614035	833	528	3199	0	0.182675438596491	0.115789473684211	0.701535087719298	0
1984	741	1834	1	0.435183154200483	0.162535643781531	0.402281202017986	0.000219298245614035	834	528	3198	0	0.182894736842105	0.115789473684211	0.701315789473684	0
1987	741	1831	1	0.435841193244133	0.162535643781531	0.401623162974336	0.000219298245614035	832	529	3199	0	0.182456140350877	0.116008771929825	0.701535087719298	0
1987	742	1830	1	0.435841193244133	0.162754990129414	0.401403816626453	0.000219298245614035	833	529	3198	0	0.182675438596491	0.116008771929825	0.701315789473684	0
1991	742	1826	1	0.436718578635666	0.162754990129414	0.40052643123492	0.000219298245614035	833	529	3198	0	0.182675438596491	0.116008771929825	0.701315789473684	0
1991	742	1826	1	0.436718578635666	0.162754990129414	0.40052643123492	0.000219298245614035	836	529	3195	0	0.183333333333333	0.116008771929825	0.700657894736842	0
1992	741	1826	1	0.436937924983549	0.162535643781531	0.40052643123492	0.000219298245614035	836	529	3195	0	0.183333333333333	0.116008771929825	0.700657894736842	0
1993	743	1823	1	0.437157271331432	0.162974336477298	0.39986839219127	0.000219298245614035	836	529	3195	0	0.183333333333333	0.116008771929825	0.700657894736842	0
1996	742	1821	1	0.437815310375082	0.162754990129414	0.399429699495503	0.000219298245614035	838	531	3191	0	0.183771929824561	0.116447368421053	0.699780701754386	0
2002	741	1816	1	0.439131388462382	0.162535643781531	0.398332967756087	0.000219298245614035	838	531	3191	0	0.183771929824561	0.116447368421053	0.699780701754386	0
2002	743	1814	1	0.439131388462382	0.162974336477298	0.39789427506032	0.000219298245614035	839	535	3186	0	0.183991228070175	0.117324561403509	0.698684210526316	0
2003	745	1811	1	0.439350734810265	0.163413029173064	0.39723623601667	0.000219298245614035	841	536	3183	0	0.184429824561403	0.117543859649123	0.698026315789474	0
2006	746	1807	1	0.440008773853915	0.163632375520948	0.396358850625137	0.000219298245614035	842	538	3180	0	0.184649122807018	0.117982456140351	0.697368421052632	0
2010	746	1803	1	0.440886159245449	0.163632375520948	0.395481465233604	0.000219298245614035	843	538	3179	0	0.184868421052632	0.117982456140351	0.697149122807018	0
2016	745	1798	1	0.442202237332748	0.163413029173064	0.394384733494187	0.000219298245614035	845	539	3176	0	0.18530701754386	0.118201754385965	0.696491228070175	0
2018	748	1793	1	0.442640930028515	0.164071068216714	0.393288001754771	0.000219298245614035	847	543	3170	0	0.185745614035088	0.119078947368421	0.695175438596491	0
2018	750	1791	1	0.442640930028515	0.164509760912481	0.392849309059004	0.000219298245614035	848	544	3168	0	0.185964912280702	0.119298245614035	0.694736842105263	0
2019	751	1789	1	0.442860276376398	0.164729107260364	0.392410616363238	0.000219298245614035	847	544	3169	0	0.185745614035088	0.119298245614035	0.694956140350877	0
2019	751	1789	1	0.442860276376398	0.164729107260364	0.392410616363238	0.000219298245614035	847	544	3169	0	0.185745614035088	0.119298245614035	0.694956140350877	0
2019	751	1789	1	0.442860276376398	0.164729107260364	0.392410616363238	0.000219298245614035	847	545	3168	0	0.185745614035088	0.119517543859649	0.694736842105263	0
2019	751	1789	1	0.442860276376398	0.164729107260364	0.392410616363238	0.000219298245614035	846	545	3169	0	0.185526315789474	0.119517543859649	0.694956140350877	0
2022	753	1784	1	0.443518315420048	0.165167799956131	0.391313884623821	0.000219298245614035	847	547	3166	0	0.185745614035088	0.119956140350877	0.694298245614035	0
2021	756	1782	1	0.443298969072165	0.165825838999781	0.390875191928054	0.000219298245614035	849	546	3165	0	0.186184210526316	0.119736842105263	0.694078947368421	0
2022	756	1781	1	0.443518315420048	0.165825838999781	0.390655845580171	0.000219298245614035	851	547	3162	0	0.186622807017544	0.119956140350877	0.693421052631579	0
2024	756	1779	1	0.443957008115815	0.165825838999781	0.390217152884404	0.000219298245614035	851	548	3161	0	0.186622807017544	0.120175438596491	0.693201754385965	0
2027	756	1776	1	0.444615047159465	0.165825838999781	0.389559113840755	0.000219298245614035	851	547	3162	0	0.186622807017544	0.119956140350877	0.693421052631579	0
2028	755	1776	1	0.444834393507348	0.165606492651897	0.389559113840755	0.000219298245614035	852	547	3161	0	0.186842105263158	0.119956140350877	0.693201754385965	0
2028	755	1776	1	0.444834393507348	0.165606492651897	0.389559113840755	0.000219298245614035	853	547	3160	0	0.187061403508772	0.119956140350877	0.692982456140351	0
2029	754	1776	1	0.445053739855231	0.165387146304014	0.389559113840755	0.000219298245614035	855	546	3159	0	0.1875	0.119736842105263	0.692763157894737	0
2032	754	1773	1	0.445711778898881	0.165387146304014	0.388901074797105	0.000219298245614035	855	545	3160	0	0.1875	0.119517543859649	0.692982456140351	0
2031	755	1773	1	0.445492432550998	0.165606492651897	0.388901074797105	0.000219298245614035	855	544	3161	0	0.1875	0.119298245614035	0.693201754385965	0
2033	755	1771	1	0.445931125246765	0.165606492651897	0.388462382101338	0.000219298245614035	856	544	3160	0	0.187719298245614	0.119298245614035	0.692982456140351	0
2034	755	1770	1	0.446150471594648	0.165606492651897	0.388243035753455	0.000219298245614035	857	544	3159	0	0.187938596491228	0.119298245614035	0.692763157894737	0
2036	755	1768	1	0.446589164290415	0.165606492651897	0.387804343057688	0.000219298245614035	858	545	3157	0	0.188157894736842	0.119517543859649	0.692324561403509	0
2035	756	1768	1	0.446369817942531	0.165825838999781	0.387804343057688	0.000219298245614035	858	545	3157	0	0.188157894736842	0.119517543859649	0.692324561403509	0
2034	759	1766	1	0.446150471594648	0.166483878043431	0.387365650361921	0.000219298245614035	859	547	3154	0	0.188377192982456	0.119956140350877	0.691666666666667	0
2037	759	1763	1	0.446808510638298	0.166483878043431	0.386707611318272	0.000219298245614035	860	545	3155	0	0.18859649122807	0.119517543859649	0.691885964912281	0
2033	760	1766	1	0.445931125246765	0.166703224391314	0.387365650361921	0.000219298245614035	857	545	3158	0	0.187938596491228	0.119517543859649	0.692543859649123	0
2032	760	1767	1	0.445711778898881	0.166703224391314	0.387584996709805	0.000219298245614035	857	545	3158	0	0.187938596491228	0.119517543859649	0.692543859649123	0
2026	760	1773	1	0.444395700811581	0.166703224391314	0.388901074797105	0.000219298245614035	857	546	3157	0	0.187938596491228	0.119736842105263	0.692324561403509	0
2024	760	1775	1	0.443957008115815	0.166703224391314	0.389339767492871	0.000219298245614035	856	548	3156	0	0.187719298245614	0.120175438596491	0.692105263157895	0
2023	760	1776	1	0.443737661767932	0.166703224391314	0.389559113840755	0.000219298245614035	856	547	3157	0	0.187719298245614	0.119956140350877	0.692324561403509	0
2024	760	1775	1	0.443957008115815	0.166703224391314	0.389339767492871	0.000219298245614035	856	548	3156	0	0.187719298245614	0.120175438596491	0.692105263157895	0
2022	760	1777	1	0.443518315420048	0.166703224391314	0.389778460188638	0.000219298245614035	855	547	3158	0	0.1875	0.119956140350877	0.692543859649123	0
2017	760	1782	1	0.442421583680632	0.166703224391314	0.390875191928054	0.000219298245614035	854	549	3157	0	0.187280701754386	0.120394736842105	0.692324561403509	0
2017	760	1782	1	0.442421583680632	0.166703224391314	0.390875191928054	0.000219298245614035	854	549	3157	0	0.187280701754386	0.120394736842105	0.692324561403509	0
2013	759	1787	1	0.441544198289098	0.166483878043431	0.391971923667471	0.000219298245614035	854	549	3157	0	0.187280701754386	0.120394736842105	0.692324561403509	0
2008	761	1790	1	0.440447466549682	0.166922570739197	0.392629962711121	0.000219298245614035	854	549	3157	0	0.187280701754386	0.120394736842105	0.692324561403509	0
2003	761	1795	1	0.439350734810265	0.166922570739197	0.393726694450537	0.000219298245614035	853	549	3158	0	0.187061403508772	0.120394736842105	0.692543859649123	0
2001	762	1796	1	0.438912042114499	0.167141917087081	0.393946040798421	0.000219298245614035	853	548	3159	0	0.187061403508772	0.120175438596491	0.692763157894737	0
1998	762	1799	1	0.438254003070849	0.167141917087081	0.394604079842071	0.000219298245614035	851	549	3160	0	0.186622807017544	0.120394736842105	0.692982456140351	0
1996	762	1801	1	0.437815310375082	0.167141917087081	0.395042772537837	0.000219298245614035	850	548	3162	0	0.18640350877193	0.120175438596491	0.693421052631579	0
1995	757	1807	1	0.437595964027199	0.166045185347664	0.396358850625137	0.000219298245614035	850	548	3162	0	0.18640350877193	0.120175438596491	0.693421052631579	0
1991	758	1810	1	0.436718578635666	0.166264531695547	0.397016889668787	0.000219298245614035	847	548	3165	0	0.185745614035088	0.120175438596491	0.694078947368421	0
1981	758	1820	1	0.434525115156833	0.166264531695547	0.39921035314762	0.000219298245614035	845	548	3167	0	0.18530701754386	0.120175438596491	0.694517543859649	0
1977	755	1827	1	0.433647729765299	0.165606492651897	0.400745777582803	0.000219298245614035	839	547	3174	0	0.183991228070175	0.119956140350877	0.696052631578947	0
1972	755	1832	1	0.432550998025883	0.165606492651897	0.40184250932222	0.000219298245614035	837	545	3178	0	0.183552631578947	0.119517543859649	0.696929824561404	0
1965	756	1838	1	0.4310155735907	0.165825838999781	0.40315858740952	0.000219298245614035	834	545	3181	0	0.182894736842105	0.119517543859649	0.697587719298246	0
1960	754	1845	1	0.429918841851283	0.165387146304014	0.404694011844703	0.000219298245614035	833	546	3181	0	0.182675438596491	0.119736842105263	0.697587719298246	0
1950	749	1860	1	0.42772537837245	0.164290414564598	0.407984207062952	0.000219298245614035	832	544	3184	0	0.182456140350877	0.119298245614035	0.698245614035088	0
1938	747	1874	1	0.42509322219785	0.163851721868831	0.411055055933319	0.000219298245614035	830	545	3185	0	0.182017543859649	0.119517543859649	0.698464912280702	0
1932	742	1885	1	0.423777144110551	0.162754990129414	0.413467865760035	0.000219298245614035	823	542	3195	0	0.180482456140351	0.118859649122807	0.700657894736842	0
1916	733	1910	1	0.420267602544418	0.160780872998465	0.418951524457118	0.000219298245614035	817	545	3198	0	0.179166666666667	0.119517543859649	0.701315789473684	0
1914	730	1915	1	0.419828909848651	0.160122833954815	0.420048256196534	0.000219298245614035	815	541	3204	0	0.178728070175439	0.118640350877193	0.702631578947368	0
1900	726	1933	1	0.416758060978285	0.159245448563281	0.423996490458434	0.000219298245614035	811	541	3208	0	0.177850877192982	0.118640350877193	0.703508771929825	0
1882	722	1955	1	0.412809826716385	0.158368063171748	0.428822110111867	0.000219298245614035	804	540	3216	0	0.176315789473684	0.118421052631579	0.705263157894737	0
1870	707	1982	1	0.410177670541785	0.155077867953499	0.434744461504716	0.000219298245614035	798	534	3228	0	0.175	0.117105263157895	0.707894736842105	0
1859	704	1996	1	0.407764860715069	0.154419828909849	0.437815310375082	0.000219298245614035	790	529	3241	0	0.173245614035088	0.116008771929825	0.710745614035088	0
1850	695	2014	1	0.405790743584119	0.152445711778899	0.441763544636982	0.000219298245614035	783	523	3254	0	0.171710526315789	0.11469298245614	0.71359649122807	0
1837	693	2029	1	0.402939241061636	0.152007019083132	0.445053739855231	0.000219298245614035	776	519	3265	0	0.170175438596491	0.113815789473684	0.716008771929825	0
1824	679	2056	1	0.400087738539153	0.148936170212766	0.450976091248081	0.000219298245614035	770	513	3277	0	0.168859649122807	0.1125	0.718640350877193	0
1811	673	2075	1	0.39723623601667	0.147620092125466	0.455143671857864	0.000219298245614035	766	508	3286	0	0.167982456140351	0.11140350877193	0.720614035087719	0
1804	675	2080	1	0.395700811581487	0.148058784821233	0.45624040359728	0.000219298245614035	759	503	3298	0	0.166447368421053	0.11030701754386	0.723245614035088	0
1795	669	2095	1	0.393726694450537	0.146742706733933	0.45953059881553	0.000219298245614035	750	488	3322	0	0.164473684210526	0.107017543859649	0.728508771929825	0
1777	659	2123	1	0.389778460188638	0.1445492432551	0.465672296556262	0.000219298245614035	747	485	3328	0	0.163815789473684	0.106359649122807	0.729824561403509	0
1763	653	2143	1	0.386707611318272	0.1432331651678	0.470059223513928	0.000219298245614035	735	483	3342	0	0.161184210526316	0.105921052631579	0.732894736842105	0
1767	648	2144	1	0.387584996709805	0.142136433428383	0.470278569861812	0.000219298245614035	730	480	3350	0	0.160087719298246	0.105263157894737	0.734649122807018	0
1747	646	2166	1	0.383198069752139	0.141697740732617	0.475104189515245	0.000219298245614035	726	466	3368	0	0.159210526315789	0.10219298245614	0.73859649122807	0
1741	647	2171	1	0.381881991664839	0.1419170870805	0.476200921254661	0.000219298245614035	715	464	3381	0	0.156798245614035	0.101754385964912	0.741447368421053	0
1734	647	2178	1	0.380346567229656	0.1419170870805	0.477736345689844	0.000219298245614035	711	463	3386	0	0.155921052631579	0.101535087719298	0.742543859649123	0
1731	641	2187	1	0.379688528186006	0.1406010089932	0.479710462820794	0.000219298245614035	708	464	3388	0	0.155263157894737	0.101754385964912	0.742982456140351	0
1736	645	2178	1	0.380785259925422	0.141478394384734	0.477736345689844	0.000219298245614035	710	465	3385	0	0.155701754385965	0.101973684210526	0.742324561403509	0
1732	645	2182	1	0.379907874533889	0.141478394384734	0.478613731081378	0.000219298245614035	711	470	3379	0	0.155921052631579	0.103070175438596	0.741008771929825	0
1740	653	2166	1	0.381662645316955	0.1432331651678	0.475104189515245	0.000219298245614035	715	470	3375	0	0.156798245614035	0.103070175438596	0.740131578947368	0
1749	661	2149	1	0.383636762447905	0.144987935950866	0.471375301601228	0.000219298245614035	721	477	3362	0	0.158114035087719	0.104605263157895	0.737280701754386	0
1769	667	2123	1	0.388023689405571	0.146304014038166	0.465672296556262	0.000219298245614035	731	480	3349	0	0.16030701754386	0.105263157894737	0.734429824561403	0
1786	677	2096	1	0.391752577319588	0.148497477516999	0.459749945163413	0.000219298245614035	735	486	3339	0	0.161184210526316	0.106578947368421	0.732236842105263	0
1804	680	2075	1	0.395700811581487	0.149155516560649	0.455143671857864	0.000219298245614035	748	498	3314	0	0.164035087719298	0.109210526315789	0.726754385964912	0
1822	692	2045	1	0.399649045843387	0.151787672735249	0.448563281421364	0.000219298245614035	766	504	3290	0	0.167982456140351	0.110526315789474	0.721491228070175	0
1859	698	2002	1	0.407764860715069	0.153103750822549	0.439131388462382	0.000219298245614035	789	513	3258	0	0.173026315789474	0.1125	0.714473684210526	0
1894	714	1951	1	0.415441982890985	0.156613292388682	0.427944724720333	0.000219298245614035	800	525	3235	0	0.175438596491228	0.115131578947368	0.709429824561403	0
1922	718	1919	1	0.421583680631717	0.157490677780215	0.420925641588068	0.000219298245614035	820	525	3215	0	0.179824561403509	0.115131578947368	0.705043859649123	0
1947	728	1884	1	0.4270673393288	0.159684141259048	0.413248519412152	0.000219298245614035	842	531	3187	0	0.184649122807018	0.116447368421053	0.69890350877193	0
1982	740	1837	1	0.434744461504716	0.162316297433648	0.402939241061636	0.000219298245614035	869	547	3144	0	0.190570175438597	0.119956140350877	0.689473684210526	0
2015	753	1791	1	0.441982890984865	0.165167799956131	0.392849309059004	0.000219298245614035	899	565	3096	0	0.197149122807018	0.12390350877193	0.678947368421053	0
2052	762	1745	1	0.450098705856547	0.167141917087081	0.382759377056372	0.000219298245614035	919	585	3056	0	0.201535087719298	0.128289473684211	0.670175438596491	0
2093	785	1681	1	0.459091906119763	0.172186883088397	0.36872121079184	0.000219298245614035	952	600	3008	0	0.208771929824561	0.131578947368421	0.659649122807018	0
2120	798	1641	1	0.465014257512612	0.17503838561088	0.359947356876508	0.000219298245614035	978	612	2970	0	0.214473684210526	0.134210526315789	0.651315789473684	0
2150	801	1608	1	0.471594647949112	0.17569642465453	0.352708927396359	0.000219298245614035	1009	636	2915	0	0.221271929824561	0.139473684210526	0.639254385964912	0
2176	814	1569	1	0.477297652994078	0.178547927177013	0.34415441982891	0.000219298245614035	1044	651	2865	0	0.228947368421053	0.142763157894737	0.628289473684211	0
2204	829	1526	1	0.48343935073481	0.181838122395262	0.334722526869928	0.000219298245614035	1075	679	2806	0	0.235745614035088	0.14890350877193	0.615350877192982	0
2237	845	1477	1	0.490677780214959	0.185347663961395	0.323974555823646	0.000219298245614035	1107	693	2760	0	0.242763157894737	0.151973684210526	0.605263157894737	0
2261	857	1441	1	0.495942092564159	0.187979820135995	0.316078087299846	0.000219298245614035	1146	706	2708	0	0.251315789473684	0.154824561403509	0.593859649122807	0
2286	865	1408	1	0.501425751261241	0.189734590919061	0.308839657819697	0.000219298245614035	1187	726	2647	0	0.26030701754386	0.159210526315789	0.580482456140351	0
2311	878	1370	1	0.506909409958324	0.192586093441544	0.300504496600132	0.000219298245614035	1225	752	2583	0	0.268640350877193	0.164912280701754	0.566447368421053	0
2326	894	1339	1	0.510199605176574	0.196095635007677	0.293704759815749	0.000219298245614035	1259	769	2532	0	0.27609649122807	0.168640350877193	0.555263157894737	0
2342	910	1307	1	0.513709146742707	0.19960517657381	0.286685676683483	0.000219298245614035	1293	793	2474	0	0.283552631578947	0.17390350877193	0.542543859649123	0
2371	923	1265	1	0.520070190831323	0.202456679096293	0.277473130072384	0.000219298245614035	1316	812	2432	0	0.28859649122807	0.178070175438596	0.533333333333333	0
2391	934	1234	1	0.524457117788989	0.204869488923009	0.270673393288002	0.000219298245614035	1351	842	2367	0	0.296271929824561	0.184649122807018	0.519078947368421	0
2403	951	1205	1	0.527089273963589	0.208598376837026	0.264312349199386	0.000219298245614035	1385	865	2310	0	0.303728070175439	0.18969298245614	0.506578947368421	0
2427	958	1174	1	0.532353586312788	0.210133801272209	0.257512612415003	0.000219298245614035	1416	889	2255	0	0.310526315789474	0.194956140350877	0.494517543859649	0
2459	963	1137	1	0.539372669445054	0.211230533011625	0.249396797543321	0.000219298245614035	1447	921	2192	0	0.317324561403509	0.201973684210526	0.480701754385965	0
2477	969	1113	1	0.543320903706953	0.212546611098925	0.244132485194122	0.000219298245614035	1480	951	2129	0	0.324561403508772	0.208552631578947	0.466885964912281	0
2480	983	1096	1	0.543978942750603	0.215617459969292	0.240403597280105	0.000219298245614035	1519	963	2078	0	0.333114035087719	0.211184210526316	0.455701754385965	0
2487	995	1077	1	0.545514367185786	0.218249616143891	0.236236016670322	0.000219298245614035	1543	979	2038	0	0.338377192982456	0.21469298245614	0.446929824561404	0
2501	1007	1051	1	0.548585216056153	0.220881772318491	0.230533011625356	0.000219298245614035	1581	1005	1974	0	0.346710526315789	0.220394736842105	0.432894736842105	0
2525	1010	1024	1	0.553849528405352	0.221539811362141	0.224610660232507	0.000219298245614035	1611	1028	1921	0	0.353289473684211	0.225438596491228	0.421271929824561	0
2539	1010	1010	1	0.556920377275718	0.221539811362141	0.221539811362141	0.000219298245614035	1640	1054	1866	0	0.359649122807018	0.231140350877193	0.409210526315789	0
2555	1013	991	1	0.560429918841851	0.222197850405791	0.217372230752358	0.000219298245614035	1668	1074	1818	0	0.365789473684211	0.235526315789474	0.398684210526316	0
2570	1014	975	1	0.563720114060101	0.222417196753674	0.213862689186225	0.000219298245614035	1692	1099	1769	0	0.371052631578947	0.241008771929825	0.387938596491228	0
2577	1026	956	1	0.565255538495284	0.225049352928274	0.209695108576442	0.000219298245614035	1716	1118	1726	0	0.376315789473684	0.245175438596491	0.378508771929825	0
2589	1029	941	1	0.567887694669884	0.225707391971924	0.206404913358193	0.000219298245614035	1748	1137	1675	0	0.383333333333333	0.249342105263158	0.367324561403509	0
2604	1035	920	1	0.571177889888133	0.227023470059224	0.201798640052643	0.000219298245614035	1775	1153	1632	0	0.389254385964912	0.252850877192982	0.357894736842105	0
2609	1039	911	1	0.57227462162755	0.227900855450757	0.199824522921693	0.000219298245614035	1804	1179	1577	0	0.395614035087719	0.258552631578947	0.345833333333333	0
2614	1043	902	1	0.573371353366966	0.22877824084229	0.197850405790744	0.000219298245614035	1828	1188	1544	0	0.400877192982456	0.260526315789474	0.33859649122807	0
2617	1048	894	1	0.574029392410616	0.229874972581707	0.196095635007677	0.000219298245614035	1845	1206	1509	0	0.404605263157895	0.264473684210526	0.330921052631579	0
2620	1051	888	1	0.574687431454266	0.230533011625356	0.194779556920377	0.000219298245614035	1864	1225	1471	0	0.408771929824561	0.268640350877193	0.322587719298246	0
2623	1060	876	1	0.575345470497916	0.232507128756306	0.192147400745778	0.000219298245614035	1880	1235	1445	0	0.412280701754386	0.270833333333333	0.316885964912281	0
2625	1065	869	1	0.575784163193683	0.233603860495723	0.190611976310594	0.000219298245614035	1907	1247	1406	0	0.418201754385965	0.273464912280702	0.308333333333333	0
2633	1069	857	1	0.577538933976749	0.234481245887256	0.187979820135995	0.000219298245614035	1925	1259	1376	0	0.422149122807018	0.27609649122807	0.301754385964912	0
2633	1078	848	1	0.577538933976749	0.236455363018206	0.186005703005045	0.000219298245614035	1945	1273	1342	0	0.426535087719298	0.279166666666667	0.294298245614035	0
2633	1086	840	1	0.577538933976749	0.238210133801272	0.184250932221978	0.000219298245614035	1965	1285	1310	0	0.430921052631579	0.281798245614035	0.287280701754386	0
2631	1092	836	1	0.577100241280983	0.239526211888572	0.183373546830445	0.000219298245614035	1985	1288	1287	0	0.43530701754386	0.282456140350877	0.282236842105263	0
2633	1095	831	1	0.577538933976749	0.240184250932222	0.182276815091029	0.000219298245614035	1996	1300	1264	0	0.437719298245614	0.285087719298246	0.27719298245614	0
2624	1099	835	2	0.575691092584467	0.241114523913997	0.183194383501536	0.00043859649122807	2003	1314	1243	0	0.439254385964912	0.288157894736842	0.272587719298246	0
2629	1100	829	2	0.576788064940764	0.241333918385257	0.18187801667398	0.00043859649122807	2014	1328	1218	0	0.441666666666667	0.291228070175439	0.267105263157895	0
2616	1102	839	3	0.574061882817643	0.24182576256309	0.184112354619267	0.000657894736842105	2027	1343	1190	0	0.444517543859649	0.294517543859649	0.260964912280702	0
2619	1105	833	3	0.574720210664911	0.242484090410358	0.182795698924731	0.000657894736842105	2038	1357	1165	0	0.446929824561404	0.297587719298246	0.255482456140351	0
2616	1108	833	3	0.574061882817643	0.243142418257626	0.182795698924731	0.000657894736842105	2046	1361	1153	0	0.448684210526316	0.298464912280702	0.252850877192982	0
2610	1116	830	4	0.572870939420544	0.244951712028095	0.182177348551361	0.00087719298245614	2060	1369	1131	0	0.451754385964912	0.300219298245614	0.248026315789474	0
2615	1115	826	4	0.57396839332748	0.244732221246708	0.181299385425812	0.00087719298245614	2076	1379	1105	0	0.455263157894737	0.302412280701754	0.242324561403509	0
2608	1115	833	4	0.57243195785777	0.244732221246708	0.182835820895522	0.00087719298245614	2089	1386	1085	0	0.458114035087719	0.303947368421053	0.237938596491228	0
2611	1116	829	4	0.573090430201932	0.244951712028095	0.181957857769974	0.00087719298245614	2098	1396	1066	0	0.460087719298246	0.306140350877193	0.233771929824561	0
2604	1122	830	4	0.571553994732221	0.246268656716418	0.182177348551361	0.00087719298245614	2104	1404	1052	0	0.46140350877193	0.307894736842105	0.230701754385965	0
2606	1131	819	4	0.571992976294996	0.248244073748903	0.179762949956102	0.00087719298245614	2111	1407	1042	0	0.462938596491228	0.308552631578947	0.228508771929825	0
2603	1135	818	4	0.571334503950834	0.249122036874451	0.179543459174715	0.00087719298245614	2118	1411	1031	0	0.464473684210526	0.309429824561403	0.22609649122807	0
2601	1136	819	4	0.57089552238806	0.249341527655838	0.179762949956102	0.00087719298245614	2125	1419	1016	0	0.466008771929825	0.311184210526316	0.22280701754386	0
2603	1137	815	5	0.57145993413831	0.249615806805708	0.178924259055982	0.00109649122807018	2135	1423	1002	0	0.468201754385965	0.312061403508772	0.219736842105263	0
2596	1138	821	5	0.569923161361142	0.249835345773875	0.180241492864984	0.00109649122807018	2142	1425	993	0	0.469736842105263	0.3125	0.217763157894737	0
2586	1140	829	5	0.567727771679473	0.250274423710209	0.181997804610318	0.00109649122807018	2149	1438	973	0	0.471271929824561	0.315350877192982	0.213377192982456	0
2586	1148	821	5	0.567727771679473	0.252030735455543	0.180241492864984	0.00109649122807018	2156	1441	963	0	0.47280701754386	0.316008771929825	0.211184210526316	0
2582	1151	822	5	0.566849615806806	0.252689352360044	0.18046103183315	0.00109649122807018	2165	1446	949	0	0.474780701754386	0.317105263157895	0.208114035087719	0
2578	1156	820	6	0.566095740008783	0.253842775581906	0.18006148440931	0.00131578947368421	2168	1456	936	0	0.475438596491228	0.319298245614035	0.205263157894737	0
2572	1156	826	6	0.56477821695213	0.253842775581906	0.181379007465964	0.00131578947368421	2171	1460	929	0	0.47609649122807	0.320175438596491	0.203728070175439	0
2572	1157	824	7	0.564902262244674	0.254118163848012	0.180979573907314	0.00153508771929825	2184	1459	917	0	0.478947368421053	0.319956140350877	0.20109649122807	0
2567	1156	830	7	0.563804085218537	0.253898528442785	0.182297386338678	0.00153508771929825	2189	1465	906	0	0.480043859649123	0.321271929824561	0.198684210526316	0
2568	1160	825	7	0.564023720623765	0.254777070063694	0.181199209312541	0.00153508771929825	2193	1469	898	0	0.480921052631579	0.322149122807018	0.196929824561404	0
2553	1163	837	7	0.560729189545355	0.255435976279376	0.183834834175269	0.00153508771929825	2197	1476	887	0	0.481798245614035	0.323684210526316	0.194517543859649	0
2552	1165	836	7	0.560509554140127	0.255875247089831	0.183615198770042	0.00153508771929825	2205	1475	880	0	0.483552631578947	0.323464912280702	0.192982456140351	0
2546	1162	845	7	0.559191741708763	0.255216340874149	0.185591917417088	0.00153508771929825	2213	1481	866	0	0.48530701754386	0.324780701754386	0.189912280701754	0
2547	1167	838	8	0.559534270650264	0.256370826010545	0.184094903339192	0.00175438596491228	2219	1485	856	0	0.486622807017544	0.325657894736842	0.187719298245614	0
2546	1174	832	8	0.559314586994728	0.257908611599297	0.182776801405975	0.00175438596491228	2226	1486	848	0	0.488157894736842	0.325877192982456	0.185964912280702	0
2541	1183	828	8	0.558216168717047	0.259885764499121	0.181898066783831	0.00175438596491228	2232	1489	839	0	0.489473684210526	0.326535087719298	0.183991228070175	0
2538	1189	825	8	0.557557117750439	0.261203866432337	0.181239015817223	0.00175438596491228	2237	1493	830	0	0.490570175438596	0.327412280701754	0.182017543859649	0
2540	1192	820	8	0.557996485061511	0.261862917398946	0.180140597539543	0.00175438596491228	2239	1497	824	0	0.491008771929825	0.328289473684211	0.180701754385965	0
2533	1199	820	8	0.556458699472759	0.263400702987698	0.180140597539543	0.00175438596491228	2241	1501	818	0	0.491447368421053	0.329166666666667	0.179385964912281	0
2530	1206	816	8	0.555799648506151	0.26493848857645	0.179261862917399	0.00175438596491228	2246	1506	808	0	0.492543859649123	0.330263157894737	0.17719298245614	0
2531	1210	811	8	0.556019332161687	0.265817223198594	0.178163444639719	0.00175438596491228	2250	1512	798	0	0.493421052631579	0.331578947368421	0.175	0
2528	1210	814	8	0.555360281195079	0.265817223198594	0.178822495606327	0.00175438596491228	2259	1518	783	0	0.495394736842105	0.332894736842105	0.171710526315789	0
2527	1220	805	8	0.555140597539543	0.268014059753954	0.176845342706503	0.00175438596491228	2267	1521	772	0	0.497149122807018	0.333552631578947	0.169298245614035	0
2524	1222	806	8	0.554481546572935	0.268453427065026	0.177065026362039	0.00175438596491228	2279	1523	758	0	0.499780701754386	0.333991228070175	0.166228070175439	0
2521	1234	797	8	0.553822495606327	0.271089630931459	0.175087873462214	0.00175438596491228	2283	1526	751	0	0.500657894736842	0.334649122807018	0.16469298245614	0
2522	1239	791	8	0.554042179261863	0.272188049209139	0.173769771528998	0.00175438596491228	2291	1529	740	0	0.502412280701754	0.33530701754386	0.162280701754386	0
2523	1248	781	8	0.554261862917399	0.274165202108963	0.171572934973638	0.00175438596491228	2299	1539	722	0	0.504166666666667	0.3375	0.158333333333333	0
2523	1250	778	9	0.554383651944628	0.27466490881125	0.170951439244122	0.00197368421052632	2303	1543	714	0	0.505043859649123	0.338377192982456	0.156578947368421	0
2517	1254	780	9	0.553065260382334	0.275543836519446	0.17139090309822	0.00197368421052632	2303	1550	707	0	0.505043859649123	0.339912280701754	0.155043859649123	0
2520	1263	768	9	0.553724456163481	0.277521423862887	0.168754119973632	0.00197368421052632	2307	1553	700	0	0.505921052631579	0.340570175438596	0.153508771929825	0
2515	1272	764	9	0.552625796528236	0.279499011206328	0.167875192265436	0.00197368421052632	2306	1555	699	0	0.505701754385965	0.341008771929825	0.153289473684211	0
2512	1272	767	9	0.551966600747089	0.279499011206328	0.168534388046583	0.00197368421052632	2314	1561	685	0	0.507456140350877	0.342324561403509	0.150219298245614	0
2510	1287	754	9	0.551527136892991	0.282794990112063	0.165677872994946	0.00197368421052632	2321	1572	667	0	0.508991228070175	0.344736842105263	0.146271929824561	0
2499	1286	765	10	0.549230769230769	0.282637362637363	0.168131868131868	0.00219298245614035	2324	1577	659	0	0.509649122807018	0.345833333333333	0.144517543859649	0
2493	1290	767	10	0.547912087912088	0.283516483516484	0.168571428571429	0.00219298245614035	2323	1586	651	0	0.509429824561404	0.34780701754386	0.142763157894737	0
2487	1295	768	10	0.546593406593407	0.284615384615385	0.168791208791209	0.00219298245614035	2323	1587	650	0	0.509429824561404	0.348026315789474	0.142543859649123	0
2487	1300	763	10	0.546593406593407	0.285714285714286	0.167692307692308	0.00219298245614035	2325	1592	643	0	0.509868421052632	0.349122807017544	0.141008771929825	0
2488	1308	754	10	0.546813186813187	0.287472527472527	0.165714285714286	0.00219298245614035	2328	1595	637	0	0.510526315789474	0.349780701754386	0.13969298245614	0
2481	1311	758	10	0.545274725274725	0.288131868131868	0.166593406593407	0.00219298245614035	2333	1598	629	0	0.511622807017544	0.350438596491228	0.137938596491228	0
2480	1319	751	10	0.545054945054945	0.28989010989011	0.165054945054945	0.00219298245614035	2337	1603	620	0	0.5125	0.351535087719298	0.135964912280702	0
2477	1326	747	10	0.544395604395604	0.291428571428571	0.164175824175824	0.00219298245614035	2332	1602	626	0	0.51140350877193	0.351315789473684	0.137280701754386	0
2473	1335	742	10	0.543516483516484	0.293406593406593	0.163076923076923	0.00219298245614035	2329	1602	629	0	0.510745614035088	0.351315789473684	0.137938596491228	0
2468	1345	737	10	0.542417582417582	0.295604395604396	0.161978021978022	0.00219298245614035	2333	1603	624	0	0.511622807017544	0.351535087719298	0.136842105263158	0
2465	1356	729	10	0.541758241758242	0.298021978021978	0.16021978021978	0.00219298245614035	2336	1605	619	0	0.512280701754386	0.351973684210526	0.135745614035088	0
2460	1365	724	11	0.540778193009453	0.300065948560123	0.159155858430424	0.00241228070175439	2337	1605	618	0	0.5125	0.351973684210526	0.135526315789474	0
2452	1372	725	11	0.539019564739503	0.301604748296329	0.159375686964168	0.00241228070175439	2334	1605	621	0	0.511842105263158	0.351973684210526	0.136184210526316	0
2449	1373	727	11	0.538360079138272	0.301824576830073	0.159815344031655	0.00241228070175439	2333	1607	620	0	0.511622807017544	0.352412280701754	0.135964912280702	0
2451	1371	726	12	0.538918205804749	0.301451187335092	0.159630606860158	0.00263157894736842	2340	1609	611	0	0.513157894736842	0.352850877192982	0.133991228070175	0
2446	1379	723	12	0.537818821459982	0.303210202286719	0.158970976253298	0.00263157894736842	2339	1609	612	0	0.512938596491228	0.352850877192982	0.134210526315789	0
2442	1384	722	12	0.536939313984169	0.304309586631486	0.158751099384345	0.00263157894736842	2342	1610	608	0	0.51359649122807	0.353070175438596	0.133333333333333	0
2440	1388	720	12	0.536499560246262	0.3051890941073	0.158311345646438	0.00263157894736842	2349	1614	597	0	0.515131578947368	0.353947368421053	0.130921052631579	0
2435	1392	721	12	0.535400175901495	0.306068601583113	0.158531222515391	0.00263157894736842	2342	1611	607	0	0.51359649122807	0.353289473684211	0.133114035087719	0
2438	1403	707	12	0.536059806508355	0.308487247141601	0.155452946350044	0.00263157894736842	2345	1619	596	0	0.514254385964912	0.355043859649123	0.130701754385965	0
2439	1410	699	12	0.536279683377309	0.310026385224274	0.153693931398417	0.00263157894736842	2344	1622	594	0	0.514035087719298	0.355701754385965	0.130263157894737	0
2440	1412	696	12	0.536499560246262	0.310466138962181	0.153034300791557	0.00263157894736842	2348	1620	592	0	0.514912280701754	0.355263157894737	0.129824561403509	0
2434	1427	687	12	0.535180299032542	0.313764291996482	0.151055408970976	0.00263157894736842	2351	1622	587	0	0.515570175438597	0.355701754385965	0.128728070175439	0
2427	1432	689	12	0.533641160949868	0.314863676341249	0.151495162708883	0.00263157894736842	2350	1631	579	0	0.515350877192982	0.357675438596491	0.126973684210526	0
2431	1438	679	12	0.534520668425682	0.316182937554969	0.149296394019349	0.00263157894736842	2350	1637	573	0	0.515350877192982	0.358991228070175	0.125657894736842	0
2428	1442	677	13	0.533978447327909	0.317132175060479	0.148889377611612	0.00285087719298246	2351	1639	570	0	0.515570175438597	0.359429824561403	0.125	0
2423	1452	671	14	0.532996040475143	0.319401671799384	0.147602287725473	0.00307017543859649	2350	1638	572	0	0.515350877192982	0.359210526315789	0.125438596491228	0
2420	1457	668	15	0.532453245324532	0.320572057205721	0.146974697469747	0.00328947368421053	2350	1639	571	0	0.515350877192982	0.359429824561403	0.125219298245614	0
2416	1463	665	16	0.53169014084507	0.321963028169014	0.146346830985915	0.00350877192982456	2347	1646	567	0	0.51469298245614	0.360964912280702	0.124342105263158	0
2415	1468	660	17	0.531587057010786	0.323134492626018	0.145278450363196	0.0037280701754386	2350	1646	564	0	0.515350877192982	0.360964912280702	0.123684210526316	0
2405	1476	662	17	0.529385868368919	0.324895443539511	0.145718688091569	0.0037280701754386	2352	1652	556	0	0.515789473684211	0.362280701754386	0.121929824561404	0
2400	1471	671	18	0.528401585204756	0.323866138265081	0.147732276530163	0.00394736842105263	2350	1652	558	0	0.515350877192982	0.362280701754386	0.122368421052632	0
2395	1475	672	18	0.527300748568912	0.324746807573756	0.147952443857332	0.00394736842105263	2353	1657	550	0	0.516008771929825	0.363377192982456	0.120614035087719	0
2387	1480	674	19	0.525655142039198	0.325919401012993	0.148425456947809	0.00416666666666667	2349	1653	558	0	0.515131578947368	0.3625	0.122368421052632	0
2386	1485	670	19	0.525434926227703	0.327020480070469	0.147544593701828	0.00416666666666667	2345	1651	564	0	0.514254385964912	0.362061403508772	0.123684210526316	0
2383	1492	666	19	0.524774278793217	0.328561990750936	0.146663730455847	0.00416666666666667	2342	1653	565	0	0.51359649122807	0.3625	0.12390350877193	0
2380	1492	668	20	0.524229074889868	0.32863436123348	0.147136563876652	0.0043859649122807	2340	1656	564	0	0.513157894736842	0.363157894736842	0.123684210526316	0
2374	1502	664	20	0.522907488986784	0.330837004405286	0.14625550660793	0.0043859649122807	2338	1656	566	0	0.512719298245614	0.363157894736842	0.124122807017544	0
2374	1504	662	20	0.522907488986784	0.331277533039648	0.145814977973568	0.0043859649122807	2338	1656	566	0	0.512719298245614	0.363157894736842	0.124122807017544	0
2366	1509	665	20	0.521145374449339	0.332378854625551	0.14647577092511	0.0043859649122807	2341	1655	564	0	0.513377192982456	0.362938596491228	0.123684210526316	0
2356	1515	668	21	0.519057061026658	0.333773959021811	0.147168979951531	0.00460526315789474	2336	1657	567	0	0.512280701754386	0.363377192982456	0.124342105263158	0
2357	1518	664	21	0.519277373870897	0.334434897554527	0.146287728574576	0.00460526315789474	2327	1656	577	0	0.51030701754386	0.363157894736842	0.126535087719298	0
2340	1520	678	22	0.515645658880564	0.334949316879683	0.149405024239753	0.00482456140350877	2327	1654	579	0	0.51030701754386	0.362719298245614	0.126973684210526	0
2335	1518	684	23	0.514657262508265	0.334582323121005	0.15076041437073	0.00504385964912281	2323	1654	583	0	0.509429824561404	0.362719298245614	0.127850877192982	0
2340	1521	676	23	0.515759312320917	0.335243553008596	0.148997134670487	0.00504385964912281	2316	1653	591	0	0.507894736842105	0.3625	0.129605263157895	0
2337	1520	680	23	0.515098082433326	0.335023143046066	0.149878774520608	0.00504385964912281	2316	1651	593	0	0.507894736842105	0.362061403508772	0.130043859649123	0
2324	1523	690	23	0.512232752920432	0.335684372933657	0.152082874145911	0.00504385964912281	2312	1655	593	0	0.507017543859649	0.362938596491228	0.130043859649123	0
2303	1530	704	23	0.507604143707296	0.337227242671369	0.155168613621336	0.00504385964912281	2311	1655	594	0	0.506798245614035	0.362938596491228	0.130263157894737	0
2289	1530	718	23	0.504518404231871	0.337227242671369	0.15825435309676	0.00504385964912281	2305	1653	602	0	0.505482456140351	0.3625	0.132017543859649	0
2281	1531	725	23	0.502755124531629	0.337447652633899	0.159797222834472	0.00504385964912281	2300	1656	604	0	0.504385964912281	0.363157894736842	0.132456140350877	0
2271	1535	729	25	0.50077177508269	0.338478500551268	0.160749724366042	0.00548245614035088	2294	1656	610	0	0.503070175438596	0.363157894736842	0.133771929824561	0
2262	1531	741	26	0.498897220996912	0.337670930745479	0.163431848257609	0.00570175438596491	2295	1656	609	0	0.503289473684211	0.363157894736842	0.133552631578947	0
2263	1530	741	26	0.49911777679753	0.337450374944861	0.163431848257609	0.00570175438596491	2296	1652	612	0	0.503508771929825	0.362280701754386	0.134210526315789	0
2257	1526	751	26	0.497794441993824	0.336568151742391	0.165637406263785	0.00570175438596491	2297	1649	614	0	0.503728070175439	0.361622807017544	0.134649122807018	0
2250	1526	758	26	0.496250551389502	0.336568151742391	0.167181296868108	0.00570175438596491	2294	1647	619	0	0.503070175438596	0.361184210526316	0.135745614035088	0
2244	1536	754	26	0.494927216585796	0.338773709748566	0.166299073665637	0.00570175438596491	2291	1645	624	0	0.502412280701754	0.360745614035088	0.136842105263158	0
2243	1539	752	26	0.494706660785179	0.339435377150419	0.165857962064402	0.00570175438596491	2280	1642	638	0	0.5	0.360087719298246	0.139912280701754	0
2232	1535	765	28	0.492497793468667	0.338702559576346	0.168799646954987	0.00614035087719298	2275	1647	638	0	0.49890350877193	0.361184210526316	0.139912280701754	0
2220	1529	779	32	0.490282685512367	0.33767667844523	0.172040636042403	0.00701754385964912	2275	1651	634	0	0.49890350877193	0.362061403508772	0.139035087719298	0
2212	1534	781	33	0.488623812679479	0.338855754362713	0.172520432957809	0.00723684210526316	2267	1654	639	0	0.497149122807018	0.362719298245614	0.140131578947368	0
2206	1536	784	34	0.487406098099867	0.339372514361467	0.173221387538665	0.00745614035087719	2263	1650	647	0	0.496271929824561	0.361842105263158	0.141885964912281	0
2198	1544	783	35	0.485745856353591	0.34121546961326	0.173038674033149	0.00767543859649123	2254	1648	658	0	0.494298245614035	0.36140350877193	0.144298245614035	0
2192	1546	786	36	0.484526967285588	0.341732979664014	0.173740053050398	0.00789473684210526	2243	1643	674	0	0.491885964912281	0.36030701754386	0.14780701754386	0
2183	1543	797	37	0.482644262657528	0.341145257572408	0.176210479770064	0.0081140350877193	2242	1643	675	0	0.491666666666667	0.36030701754386	0.148026315789474	0
2180	1536	807	37	0.481980986071192	0.339597612204289	0.178421401724519	0.0081140350877193	2234	1644	682	0	0.489912280701754	0.360526315789474	0.149561403508772	0
2173	1540	809	38	0.480539584254755	0.340557275541796	0.17890314020345	0.00833333333333333	2231	1636	693	0	0.489254385964912	0.358771929824561	0.151973684210526	0
2166	1543	813	38	0.478991596638655	0.341220698805838	0.179787704555506	0.00833333333333333	2222	1632	706	0	0.487280701754386	0.357894736842105	0.154824561403509	0
2160	1544	817	39	0.477770404777704	0.341517363415174	0.180712231807122	0.00855263157894737	2211	1625	724	0	0.484868421052632	0.356359649122807	0.158771929824561	0
2149	1547	823	41	0.475547687541491	0.342332374419119	0.182119938039389	0.00899122807017544	2204	1620	736	0	0.483333333333333	0.355263157894737	0.16140350877193	0
2145	1548	826	41	0.474662535959283	0.342553662314671	0.182783801726046	0.00899122807017544	2194	1614	752	0	0.481140350877193	0.353947368421053	0.164912280701754	0
2135	1548	835	42	0.472554227534307	0.342629482071713	0.18481629039398	0.00921052631578947	2181	1611	768	0	0.478289473684211	0.353289473684211	0.168421052631579	0
2127	1549	840	44	0.470992028343667	0.343002657218778	0.186005314437555	0.00964912280701754	2174	1609	777	0	0.476754385964912	0.352850877192982	0.170394736842105	0
2116	1553	847	44	0.468556244464128	0.343888396811337	0.187555358724535	0.00964912280701754	2170	1606	784	0	0.475877192982456	0.35219298245614	0.171929824561404	0
2114	1554	847	45	0.468217054263566	0.344186046511628	0.187596899224806	0.00986842105263158	2166	1606	788	0	0.475	0.35219298245614	0.17280701754386	0
2110	1552	853	45	0.467331118493909	0.3437430786268	0.188925802879291	0.00986842105263158	2158	1597	805	0	0.473245614035088	0.350219298245614	0.176535087719298	0
2110	1554	851	45	0.467331118493909	0.344186046511628	0.188482834994463	0.00986842105263158	2151	1591	818	0	0.471710526315789	0.34890350877193	0.179385964912281	0
2104	1552	859	45	0.466002214839424	0.3437430786268	0.190254706533776	0.00986842105263158	2148	1588	824	0	0.471052631578947	0.348245614035088	0.180701754385965	0
2100	1551	863	46	0.465219317678334	0.343597696056712	0.191182986264953	0.0100877192982456	2137	1578	845	0	0.468640350877193	0.346052631578947	0.18530701754386	0
2094	1550	869	47	0.463992909372923	0.343452249058276	0.192554841568801	0.0103070175438596	2128	1575	857	0	0.466666666666667	0.345394736842105	0.187938596491228	0
2085	1552	874	49	0.462203502549324	0.344047882952782	0.193748614497894	0.0107456140350877	2122	1571	867	0	0.465350877192982	0.344517543859649	0.190131578947368	0
2078	1551	881	50	0.460753880266075	0.34390243902439	0.195343680709534	0.0109649122807018	2117	1570	873	0	0.464254385964912	0.344298245614035	0.191447368421053	0
2072	1552	885	51	0.45952539365713	0.344200487913063	0.196274118429807	0.0111842105263158	2111	1567	882	0	0.462938596491228	0.343640350877193	0.193421052631579	0
2065	1551	893	51	0.457972943002883	0.34397870924817	0.198048347748947	0.0111842105263158	2096	1567	897	0	0.459649122807018	0.343640350877193	0.196710526315789	0
2054	1556	897	53	0.455735522520524	0.345240736631906	0.19902374084757	0.0116228070175439	2098	1567	895	0	0.460087719298246	0.343640350877193	0.196271929824561	0
2047	1559	900	54	0.454283177984909	0.345983133599645	0.199733688415446	0.0118421052631579	2094	1563	903	0	0.459210526315789	0.342763157894737	0.198026315789474	0
2038	1561	907	54	0.452285841100755	0.346426986240568	0.201287172658677	0.0118421052631579	2091	1555	914	0	0.458552631578947	0.341008771929825	0.200438596491228	0
2035	1562	909	54	0.45162006213937	0.34664891256103	0.201731025299601	0.0118421052631579	2085	1559	916	0	0.457236842105263	0.341885964912281	0.200877192982456	0
2027	1562	916	55	0.449944506104329	0.346725860155383	0.203329633740289	0.0120614035087719	2086	1558	916	0	0.457456140350877	0.341666666666667	0.200877192982456	0
2019	1558	927	56	0.448268206039076	0.345914742451155	0.205817051509769	0.012280701754386	2080	1555	925	0	0.456140350877193	0.341008771929825	0.202850877192982	0
2012	1560	932	56	0.446714031971581	0.346358792184725	0.206927175843694	0.012280701754386	2071	1558	931	0	0.454166666666667	0.341666666666667	0.204166666666667	0
2005	1562	936	57	0.445258716411281	0.346879857872529	0.207861425716189	0.0125	2060	1560	940	0	0.451754385964912	0.342105263157895	0.206140350877193	0
1999	1567	937	57	0.443926271374639	0.347990228736398	0.208083499888963	0.0125	2055	1558	947	0	0.450657894736842	0.341666666666667	0.207675438596491	0
1997	1571	934	58	0.443580630830742	0.348956019546868	0.20746334962239	0.012719298245614	2051	1550	959	0	0.449780701754386	0.339912280701754	0.21030701754386	0
1994	1583	925	58	0.442914260328743	0.351621501554864	0.205464238116393	0.012719298245614	2047	1542	971	0	0.44890350877193	0.338157894736842	0.212938596491228	0
1979	1584	939	58	0.439582407818747	0.351843625055531	0.208573967125722	0.012719298245614	2045	1543	972	0	0.448464912280702	0.338377192982456	0.213157894736842	0
1964	1593	943	60	0.436444444444444	0.354	0.209555555555556	0.0131578947368421	2040	1541	979	0	0.447368421052632	0.337938596491228	0.21469298245614	0
1953	1596	950	61	0.434096465881307	0.354745498999778	0.211158035118915	0.0133771929824561	2038	1541	981	0	0.446929824561404	0.337938596491228	0.215131578947368	0
1943	1592	964	61	0.43187374972216	0.353856412536119	0.21426983774172	0.0133771929824561	2032	1544	984	0	0.445614035087719	0.33859649122807	0.215789473684211	0
1932	1594	972	62	0.429524232992441	0.354379724321921	0.216096042685638	0.0135964912280702	2029	1546	985	0	0.444956140350877	0.339035087719298	0.216008771929825	0
1936	1599	963	62	0.430413517118719	0.355491329479769	0.214095153401512	0.0135964912280702	2027	1540	993	0	0.444517543859649	0.337719298245614	0.217763157894737	0
1937	1603	957	63	0.430731598843674	0.356459862130309	0.212808539026017	0.0138157894736842	2027	1544	989	0	0.444517543859649	0.33859649122807	0.216885964912281	0
1922	1612	961	65	0.427586206896552	0.358620689655172	0.213793103448276	0.0142543859649123	2028	1540	992	0	0.444736842105263	0.337719298245614	0.217543859649123	0
1922	1620	952	66	0.427681352914998	0.360480640854473	0.21183800623053	0.0144736842105263	2020	1535	1005	0	0.442982456140351	0.336622807017544	0.220394736842105	0
1930	1625	938	67	0.429557088804807	0.36167371466726	0.208769196527932	0.0146929824561404	2012	1533	1015	0	0.441228070175439	0.336184210526316	0.222587719298246	0
1930	1631	931	68	0.429652715939448	0.363089937666964	0.207257346393589	0.0149122807017544	2006	1529	1025	0	0.439912280701754	0.33530701754386	0.224780701754386	0
1922	1634	936	68	0.427871772039181	0.363757791629564	0.208370436331256	0.0149122807017544	1998	1521	1041	0	0.438157894736842	0.333552631578947	0.228289473684211	0
1910	1636	946	68	0.42520035618878	0.36420302760463	0.210596616206589	0.0149122807017544	1991	1522	1047	0	0.436622807017544	0.333771929824561	0.229605263157895	0
1909	1645	938	68	0.424977738201247	0.366206589492431	0.208815672306322	0.0149122807017544	1988	1516	1056	0	0.435964912280702	0.332456140350877	0.231578947368421	0
1901	1647	943	69	0.423291026497439	0.366733466933868	0.209975506568693	0.0151315789473684	1981	1520	1059	0	0.434429824561403	0.333333333333333	0.232236842105263	0
1890	1651	947	72	0.421122994652406	0.367869875222816	0.211007130124777	0.0157894736842105	1972	1520	1068	0	0.432456140350877	0.333333333333333	0.234210526315789	0
1893	1653	941	73	0.421885446846445	0.368397593046579	0.209716960106976	0.0160087719298246	1959	1516	1085	0	0.429605263157895	0.332456140350877	0.237938596491228	0
1897	1650	940	73	0.422776911076443	0.367728994874081	0.209494094049476	0.0160087719298246	1952	1514	1094	0	0.428070175438596	0.332017543859649	0.239912280701754	0
1898	1657	932	73	0.422999777133942	0.369289057276577	0.207711165589481	0.0160087719298246	1949	1517	1094	0	0.427412280701754	0.332675438596491	0.239912280701754	0
1890	1660	936	74	0.421310744538564	0.370040124832813	0.208649130628622	0.0162280701754386	1944	1521	1095	0	0.426315789473684	0.333552631578947	0.240131578947368	0
1886	1666	934	74	0.42041908158716	0.37137761925992	0.20820329915292	0.0162280701754386	1942	1521	1097	0	0.425877192982456	0.333552631578947	0.240570175438596	0
1882	1677	925	76	0.41971454058876	0.37399643175736	0.20628902765388	0.0166666666666667	1940	1518	1102	0	0.425438596491228	0.332894736842105	0.241666666666667	0
1875	1673	935	77	0.41824670979255	0.373187597590899	0.208565692616551	0.0168859649122807	1940	1519	1101	0	0.425438596491228	0.333114035087719	0.241447368421053	0
1872	1673	938	77	0.417577515056882	0.373187597590899	0.209234887352219	0.0168859649122807	1937	1518	1105	0	0.424780701754386	0.332894736842105	0.242324561403509	0
1860	1675	947	78	0.414993306559572	0.37371709058456	0.211289602855868	0.0171052631578947	1940	1517	1103	0	0.425438596491228	0.332675438596491	0.241885964912281	0
1860	1683	939	78	0.414993306559572	0.375502008032129	0.2095046854083	0.0171052631578947	1939	1516	1105	0	0.425219298245614	0.332456140350877	0.242324561403509	0
1852	1685	944	79	0.413300602544075	0.376032135683999	0.210667261771926	0.0173245614035088	1936	1518	1105	1	0.424654529502084	0.332967756086861	0.242377714411055	0.000219298245614035
1839	1686	953	82	0.410674408217954	0.376507369361322	0.212818222420724	0.0179824561403509	1928	1520	1111	1	0.422899758719017	0.333406448782628	0.243693792498355	0.000219298245614035
1842	1692	944	82	0.41134435015632	0.377847253238053	0.210808396605628	0.0179824561403509	1920	1518	1121	1	0.421144987935951	0.332967756086861	0.245887255977188	0.000219298245614035
1841	1692	944	83	0.41121286575832	0.377931650658923	0.210855483582756	0.0182017543859649	1914	1520	1125	1	0.419828909848651	0.333406448782628	0.246764641368721	0.000219298245614035
1847	1697	933	83	0.412553048916685	0.379048469957561	0.208398481125754	0.0182017543859649	1912	1520	1127	1	0.419390217152884	0.333406448782628	0.247203334064488	0.000219298245614035
1850	1702	924	84	0.41331546023235	0.380250223413762	0.206434316353887	0.0184210526315789	1912	1521	1126	1	0.419390217152884	0.333625795130511	0.246983987716605	0.000219298245614035
1843	1704	926	87	0.412027721886877	0.380952380952381	0.207019897160742	0.0190789473684211	1907	1517	1135	1	0.418293485413468	0.332748409738978	0.248958104847554	0.000219298245614035
1834	1711	927	88	0.410107334525939	0.382602862254025	0.207289803220036	0.0192982456140351	1906	1520	1133	1	0.418074139065585	0.333406448782628	0.248519412151788	0.000219298245614035
1825	1722	924	89	0.408186088123462	0.385148736300604	0.206665175575934	0.0195175438596491	1900	1526	1133	1	0.416758060978285	0.334722526869928	0.248519412151788	0.000219298245614035
1821	1732	917	90	0.40738255033557	0.387472035794183	0.205145413870246	0.0197368421052632	1897	1530	1132	1	0.416100021934635	0.335599912261461	0.248300065803904	0.000219298245614035
1821	1739	909	91	0.407473707764601	0.38912508391139	0.20340120832401	0.0199561403508772	1892	1534	1133	1	0.415003290195218	0.336477297652994	0.248519412151788	0.000219298245614035
1819	1746	902	93	0.407208417282292	0.39086635325722	0.201925229460488	0.0203947368421053	1886	1535	1138	1	0.413687212107918	0.336696644000877	0.249616143891204	0.000219298245614035
1821	1754	889	96	0.407930107526882	0.392921146953405	0.199148745519713	0.0210526315789474	1883	1528	1148	1	0.413029173064269	0.335161219565694	0.251809607370037	0.000219298245614035
1818	1760	885	97	0.407349316603182	0.394353573829263	0.198297109567555	0.0212719298245614	1882	1528	1149	1	0.412809826716385	0.335161219565694	0.252028953717921	0.000219298245614035
1817	1765	878	100	0.407399103139013	0.395739910313901	0.196860986547085	0.0219298245614035	1880	1522	1157	1	0.412371134020619	0.333845141478394	0.253783724500987	0.000219298245614035
1808	1769	882	101	0.405472078941467	0.396725723256335	0.197802197802198	0.0221491228070175	1880	1518	1161	1	0.412371134020619	0.332967756086861	0.25466110989252	0.000219298245614035
1801	1776	882	101	0.403902220228751	0.398295581969051	0.197802197802198	0.0221491228070175	1880	1521	1158	1	0.412371134020619	0.333625795130511	0.25400307084887	0.000219298245614035
1798	1773	887	102	0.403319874383131	0.39771197846568	0.198968147151189	0.0223684210526316	1872	1523	1164	1	0.410616363237552	0.334064487826278	0.25531914893617	0.000219298245614035
1799	1772	886	103	0.403634731882432	0.397576845411712	0.198788422705856	0.0225877192982456	1863	1523	1173	1	0.408642246106602	0.334064487826278	0.25729326606712	0.000219298245614035
1796	1778	882	104	0.403052064631957	0.399012567324955	0.197935368043088	0.0228070175438597	1869	1523	1167	1	0.409958324193902	0.334064487826278	0.25597718797982	0.000219298245614035
1802	1783	867	108	0.404761904761905	0.400494159928122	0.194743935309973	0.0236842105263158	1867	1523	1169	1	0.409519631498136	0.334064487826278	0.256415880675587	0.000219298245614035
1796	1787	866	111	0.403686221622837	0.401663295122499	0.194650483254664	0.0243421052631579	1864	1530	1165	1	0.408861592454486	0.335599912261461	0.255538495284054	0.000219298245614035
1790	1796	862	112	0.402428057553957	0.403776978417266	0.193794964028777	0.0245614035087719	1865	1532	1162	1	0.409080938802369	0.336038604957227	0.254880456240404	0.000219298245614035
1781	1798	868	113	0.400494715538565	0.404317517427479	0.195187767033955	0.024780701754386	1863	1539	1157	1	0.408642246106602	0.337574029392411	0.253783724500987	0.000219298245614035
1776	1804	866	114	0.399460188933873	0.405757984705353	0.194781826360774	0.025	1858	1538	1163	1	0.407545514367186	0.337354683044527	0.255099802588287	0.000219298245614035
1772	1804	869	115	0.398650168728909	0.405849268841395	0.195500562429696	0.025219298245614	1859	1548	1152	1	0.407764860715069	0.33954814652336	0.252686992761571	0.000219298245614035
1768	1798	879	115	0.397750281214848	0.404499437570304	0.197750281214848	0.025219298245614	1856	1554	1149	1	0.407106821671419	0.34086422461066	0.252028953717921	0.000219298245614035
1772	1802	871	115	0.398650168728909	0.405399325084364	0.195950506186727	0.025219298245614	1857	1555	1147	1	0.407326168019302	0.341083570958544	0.251590261022154	0.000219298245614035
1772	1809	864	115	0.398650168728909	0.406974128233971	0.19437570303712	0.025219298245614	1853	1555	1151	1	0.406448782627769	0.341083570958544	0.252467646413687	0.000219298245614035
1772	1816	857	115	0.398650168728909	0.408548931383577	0.192800899887514	0.025219298245614	1857	1560	1142	1	0.407326168019302	0.34218030269796	0.250493529282737	0.000219298245614035
1767	1824	853	116	0.397614761476148	0.41044104410441	0.191944194419442	0.0254385964912281	1862	1568	1129	1	0.408422899758719	0.343935073481027	0.247642026760254	0.000219298245614035
1757	1823	862	118	0.395542548401621	0.410400720396218	0.194056731202161	0.0258771929824561	1859	1578	1122	1	0.407764860715069	0.34612853695986	0.246106602325071	0.000219298245614035
1740	1832	868	120	0.391891891891892	0.412612612612613	0.195495495495495	0.0263157894736842	1853	1591	1115	1	0.406448782627769	0.348980039482343	0.244571177889888	0.000219298245614035
1738	1840	862	120	0.391441441441441	0.414414414414414	0.194144144144144	0.0263157894736842	1853	1589	1117	1	0.406448782627769	0.348541346786576	0.245009870585655	0.000219298245614035
1738	1848	852	122	0.391617845876521	0.416403785488959	0.19197836863452	0.0267543859649123	1853	1593	1113	1	0.406448782627769	0.349418732178109	0.244132485194122	0.000219298245614035
1732	1854	852	122	0.390265885534024	0.417755745831456	0.19197836863452	0.0267543859649123	1858	1593	1108	1	0.407545514367186	0.349418732178109	0.243035753454705	0.000219298245614035
1725	1855	858	122	0.388688598467778	0.417981072555205	0.193330328977017	0.0267543859649123	1855	1598	1106	1	0.406887475323536	0.350515463917526	0.242597060758938	0.000219298245614035
1722	1864	850	124	0.388187556357078	0.420198376916141	0.191614066726781	0.0271929824561404	1855	1597	1107	1	0.406887475323536	0.350296117569642	0.242816407106822	0.000219298245614035
1722	1871	843	124	0.388187556357078	0.421776375112714	0.190036068530207	0.0271929824561404	1854	1597	1108	1	0.406668128975653	0.350296117569642	0.243035753454705	0.000219298245614035
1727	1879	830	124	0.389314697926059	0.423579801623084	0.187105500450857	0.0271929824561404	1855	1608	1096	1	0.406887475323536	0.352708927396359	0.240403597280105	0.000219298245614035
1724	1883	827	126	0.388813712223726	0.42467298150654	0.186513306269734	0.0276315789473684	1852	1605	1102	1	0.406229436279886	0.352050888352709	0.241719675367405	0.000219298245614035
1726	1891	816	127	0.38935258290097	0.426573426573427	0.184073990525603	0.0278508771929825	1843	1617	1099	1	0.404255319148936	0.354683044527309	0.241061636323755	0.000219298245614035
1725	1899	808	128	0.389214801444043	0.428474729241877	0.182310469314079	0.0280701754385965	1839	1620	1100	1	0.403377933757403	0.355341083570959	0.241280982671639	0.000219298245614035
1729	1899	804	128	0.390117328519856	0.428474729241877	0.181407942238267	0.0280701754385965	1837	1621	1101	1	0.402939241061636	0.355560429918842	0.241500329019522	0.000219298245614035
1731	1903	795	131	0.390833145179499	0.429668096635809	0.179498758184692	0.0287280701754386	1841	1625	1093	1	0.40381662645317	0.356437815310375	0.239745558236455	0.000219298245614035
1723	1910	795	132	0.389114724480578	0.431345980126468	0.179539295392954	0.0289473684210526	1839	1621	1099	1	0.403377933757403	0.355560429918842	0.241061636323755	0.000219298245614035
1723	1911	791	135	0.389378531073446	0.431864406779661	0.178757062146893	0.0296052631578947	1838	1621	1100	1	0.40315858740952	0.355560429918842	0.241280982671639	0.000219298245614035
1730	1922	773	135	0.390960451977401	0.434350282485876	0.174689265536723	0.0296052631578947	1836	1624	1099	1	0.402719894713753	0.356218468962492	0.241061636323755	0.000219298245614035
1731	1929	764	136	0.39127486437613	0.436030741410488	0.172694394213382	0.0298245614035088	1834	1629	1096	1	0.402281202017986	0.357315200701908	0.240403597280105	0.000219298245614035
1735	1934	754	137	0.392267691612028	0.437259778430929	0.170472529957043	0.0300438596491228	1828	1626	1105	1	0.400965123930687	0.356657161658258	0.242377714411055	0.000219298245614035
1738	1943	742	137	0.39294596427764	0.439294596427764	0.167759439294596	0.0300438596491228	1825	1629	1105	1	0.400307084887037	0.357315200701908	0.242377714411055	0.000219298245614035
1731	1945	744	140	0.391628959276018	0.440045248868778	0.168325791855204	0.0307017543859649	1823	1635	1101	1	0.39986839219127	0.358631278789208	0.241500329019522	0.000219298245614035
1726	1941	749	144	0.390851449275362	0.439538043478261	0.169610507246377	0.0315789473684211	1816	1640	1103	1	0.398332967756087	0.359728010528625	0.241939021715288	0.000219298245614035
1724	1946	745	145	0.390486976217441	0.440770101925255	0.168742921857305	0.0317982456140351	1820	1638	1101	1	0.39921035314762	0.359289317832858	0.241500329019522	0.000219298245614035
1722	1945	748	145	0.390033975084938	0.440543601359003	0.169422423556059	0.0317982456140351	1815	1631	1113	1	0.398113621408204	0.357753893397675	0.244132485194122	0.000219298245614035
1720	1944	750	146	0.389669234254644	0.4404168554599	0.169913910285455	0.0320175438596491	1809	1628	1122	1	0.396797543320904	0.357095854354025	0.246106602325071	0.000219298245614035
1716	1943	751	150	0.389115646258503	0.440589569160998	0.170294784580499	0.0328947368421053	1818	1639	1102	1	0.398771660451853	0.359508664180741	0.241719675367405	0.000219298245614035
1720	1953	737	150	0.390022675736961	0.442857142857143	0.167120181405896	0.0328947368421053	1820	1641	1098	1	0.39921035314762	0.359947356876508	0.240842289975872	0.000219298245614035
1719	1950	739	152	0.38997277676951	0.442377495462795	0.167649727767695	0.0333333333333333	1819	1645	1095	1	0.398991006799737	0.360824742268041	0.240184250932222	0.000219298245614035
1717	1961	728	154	0.389695869269178	0.445074897866546	0.165229232864276	0.0337719298245614	1823	1642	1094	1	0.39986839219127	0.360166703224391	0.239964904584339	0.000219298245614035
1717	1960	729	154	0.389695869269178	0.444847934634589	0.165456196096232	0.0337719298245614	1827	1646	1086	1	0.400745777582803	0.361044088615925	0.238210133801272	0.000219298245614035
1712	1964	727	157	0.388825800590506	0.446059504883034	0.165114694526459	0.0344298245614035	1826	1648	1085	1	0.40052643123492	0.361482781311691	0.237990787453389	0.000219298245614035
1712	1970	719	159	0.389002499431947	0.44762553965008	0.163371960917973	0.0348684210526316	1823	1654	1082	1	0.39986839219127	0.362798859398991	0.237332748409739	0.000219298245614035
1716	1976	707	161	0.390088656512844	0.449192998408729	0.160718345078427	0.0353070175438596	1826	1651	1082	1	0.40052643123492	0.362140820355341	0.237332748409739	0.000219298245614035
1718	1978	703	161	0.390543305296658	0.449647647192544	0.159809047510798	0.0353070175438596	1821	1655	1083	1	0.399429699495503	0.363018205746874	0.237552094757622	0.000219298245614035
1720	1988	690	162	0.391086857662574	0.452023647112324	0.156889495225102	0.0355263157894737	1822	1658	1079	1	0.399649045843387	0.363676244790524	0.236674709366089	0.000219298245614035
1719	1990	688	163	0.39094837389129	0.452581305435524	0.156470320673186	0.0357456140350877	1818	1662	1079	1	0.398771660451853	0.364553630182057	0.236674709366089	0.000219298245614035
1718	1991	686	165	0.390898748577929	0.453014789533561	0.15608646188851	0.0361842105263158	1813	1672	1074	1	0.397674928712437	0.366747093660891	0.235577977626673	0.000219298245614035
1711	1994	688	167	0.389483268836786	0.453903938083314	0.1566127930799	0.0366228070175439	1811	1671	1077	1	0.39723623601667	0.366527747313007	0.236236016670322	0.000219298245614035
1711	1998	680	171	0.389838231943495	0.455228981544771	0.154932786511734	0.0375	1802	1670	1087	1	0.395262118885721	0.366308400965124	0.238429480149156	0.000219298245614035
1702	2006	675	177	0.388318503308236	0.457677389915583	0.154004106776181	0.0388157894736842	1798	1673	1088	1	0.394384733494187	0.366966440008774	0.238648826497039	0.000219298245614035
1697	2012	673	178	0.387266088544044	0.459151072569603	0.153582838886353	0.0390350877192982	1801	1677	1081	1	0.395042772537837	0.367843825400307	0.237113402061856	0.000219298245614035
1697	2010	674	179	0.387354485277334	0.458799360876512	0.153846153846154	0.0392543859649123	1785	1674	1100	1	0.391533230971704	0.367185786356657	0.241280982671639	0.000219298245614035
1693	2012	675	180	0.386529680365297	0.459360730593607	0.154109589041096	0.0394736842105263	1777	1673	1109	1	0.389778460188638	0.366966440008774	0.243255099802588	0.000219298245614035
1688	2013	675	184	0.385740402193784	0.460009140767825	0.154250457038391	0.0403508771929825	1769	1673	1117	1	0.388023689405571	0.366966440008774	0.245009870585655	0.000219298245614035
1686	2020	670	184	0.385283363802559	0.461608775137112	0.153107861060329	0.0403508771929825	1766	1678	1115	1	0.387365650361921	0.36806317174819	0.244571177889888	0.000219298245614035
1686	2022	667	185	0.385371428571429	0.462171428571429	0.152457142857143	0.0405701754385965	1765	1681	1113	1	0.387146304014038	0.36872121079184	0.244132485194122	0.000219298245614035
1678	2029	665	188	0.383806038426349	0.464089661482159	0.152104300091491	0.0412280701754386	1764	1684	1111	1	0.386926957666155	0.36937924983549	0.243693792498355	0.000219298245614035
1675	2030	667	188	0.383119853613907	0.464318389752973	0.15256175663312	0.0412280701754386	1763	1688	1108	1	0.386707611318272	0.370256635227023	0.243035753454705	0.000219298245614035
1676	2030	661	193	0.383787497137623	0.464850011449508	0.151362491412869	0.0423245614035088	1766	1691	1102	1	0.387365650361921	0.370914674270673	0.241719675367405	0.000219298245614035
1681	2033	651	195	0.385108820160367	0.465750286368843	0.14914089347079	0.0427631578947368	1763	1691	1105	1	0.386707611318272	0.370914674270673	0.242377714411055	0.000219298245614035
1679	2032	651	198	0.38491517652453	0.465841357175608	0.149243466299862	0.043421052631579	1762	1695	1102	1	0.386488264970388	0.371792059662207	0.241719675367405	0.000219298245614035
1681	2039	642	198	0.385373681797341	0.467446125630445	0.147180192572215	0.043421052631579	1755	1695	1109	1	0.384952840535205	0.371792059662207	0.243255099802588	0.000219298245614035
1679	2047	634	200	0.385091743119266	0.469495412844037	0.145412844036697	0.043859649122807	1760	1694	1105	1	0.386049572274622	0.371572713314323	0.242377714411055	0.000219298245614035
1673	2044	643	200	0.383715596330275	0.468807339449541	0.147477064220183	0.043859649122807	1753	1696	1110	1	0.384514147839438	0.37201140601009	0.243474446150472	0.000219298245614035
1664	2046	648	202	0.381826525929325	0.469481413492428	0.148692060578247	0.0442982456140351	1751	1702	1106	1	0.384075455143672	0.37332748409739	0.242597060758938	0.000219298245614035
1655	2044	657	204	0.379935720844812	0.469237832874197	0.150826446280992	0.0447368421052632	1751	1704	1104	1	0.384075455143672	0.373766176793156	0.242158368063172	0.000219298245614035
1658	2053	644	205	0.380711825487945	0.471412169919633	0.147876004592423	0.0449561403508772	1752	1705	1102	1	0.384294801491555	0.37398552314104	0.241719675367405	0.000219298245614035
1656	2056	641	207	0.380427291523088	0.472317941649437	0.147254766827475	0.0453947368421053	1754	1713	1092	1	0.384733494187322	0.375740293924106	0.239526211888572	0.000219298245614035
1655	2055	640	210	0.380459770114943	0.472413793103448	0.147126436781609	0.0460526315789474	1760	1719	1080	1	0.386049572274622	0.377056372011406	0.236894055713972	0.000219298245614035
1653	2049	644	214	0.380349746893695	0.471468016566958	0.148182236539347	0.0469298245614035	1763	1716	1080	1	0.386707611318272	0.376398332967756	0.236894055713972	0.000219298245614035
1649	2051	644	216	0.379604051565378	0.472145488029466	0.148250460405157	0.0473684210526316	1765	1725	1069	1	0.387146304014038	0.378372450098706	0.234481245887256	0.000219298245614035
1649	2054	639	218	0.379778903731	0.473053892215569	0.147167204053432	0.0478070175438597	1760	1722	1077	1	0.386049572274622	0.377714411055056	0.236236016670322	0.000219298245614035
1644	2056	640	220	0.378801843317972	0.473732718894009	0.147465437788018	0.0482456140350877	1756	1722	1081	1	0.385172186883088	0.377714411055056	0.237113402061856	0.000219298245614035
1644	2053	641	222	0.378976486860304	0.473259566620562	0.147763946519133	0.0486842105263158	1756	1725	1078	1	0.385172186883088	0.378372450098706	0.236455363018206	0.000219298245614035
1637	2059	640	224	0.377536900369004	0.474861623616236	0.14760147601476	0.0491228070175439	1755	1738	1066	1	0.384952840535205	0.381223952621189	0.233823206843606	0.000219298245614035
1632	2062	641	225	0.376470588235294	0.475663206459054	0.147866205305652	0.0493421052631579	1754	1737	1068	1	0.384733494187322	0.381004606273306	0.234261899539373	0.000219298245614035
1632	2062	638	228	0.376731301939058	0.475992613111727	0.147276084949215	0.05	1753	1742	1064	1	0.384514147839438	0.382101338012722	0.233384514147839	0.000219298245614035
1634	2058	635	233	0.377628842153917	0.4756182112318	0.146752946614282	0.0510964912280702	1752	1744	1063	1	0.384294801491555	0.382540030708489	0.233165167799956	0.000219298245614035
1629	2060	634	237	0.376821651630812	0.476520934536202	0.146657413832986	0.0519736842105263	1751	1745	1063	1	0.384075455143672	0.382759377056372	0.233165167799956	0.000219298245614035
1625	2055	641	239	0.376070354084703	0.47558435547327	0.148345290442027	0.0524122807017544	1755	1749	1055	1	0.384952840535205	0.383636762447905	0.23141039701689	0.000219298245614035
1627	2058	633	242	0.376794812413154	0.476609541454377	0.146595646132469	0.0530701754385965	1755	1751	1053	1	0.384952840535205	0.384075455143672	0.230971704321123	0.000219298245614035
1624	2061	629	246	0.376448771441817	0.477746870653686	0.145804357904497	0.0539473684210526	1753	1751	1055	1	0.384514147839438	0.384075455143672	0.23141039701689	0.000219298245614035
1617	2053	640	250	0.375174013921114	0.476334106728538	0.148491879350348	0.0548245614035088	1752	1752	1055	1	0.384294801491555	0.384294801491555	0.23141039701689	0.000219298245614035
1619	2054	635	252	0.375812441968431	0.476787372330548	0.147400185701021	0.0552631578947368	1751	1750	1058	1	0.384075455143672	0.383856108795789	0.23206843606054	0.000219298245614035
1623	2056	628	253	0.37682841885303	0.477362433248201	0.145809147898769	0.0554824561403509	1744	1751	1064	1	0.382540030708489	0.384075455143672	0.233384514147839	0.000219298245614035
1622	2061	623	254	0.376683697166744	0.478634463539248	0.144681839294008	0.0557017543859649	1737	1750	1072	1	0.381004606273306	0.383856108795789	0.235139284930906	0.000219298245614035
1618	2062	623	257	0.376016732512201	0.479200557750407	0.144782709737393	0.056359649122807	1742	1751	1066	1	0.382101338012722	0.384075455143672	0.233823206843606	0.000219298245614035
1623	2061	617	259	0.377354103696815	0.479190885840502	0.143455010462683	0.0567982456140351	1746	1758	1055	1	0.382978723404255	0.385610879578855	0.23141039701689	0.000219298245614035
1615	2065	619	261	0.375668760176785	0.480344266108397	0.143986973714817	0.0572368421052632	1753	1763	1043	1	0.384514147839438	0.386707611318272	0.22877824084229	0.000219298245614035
1614	2062	619	265	0.375785797438882	0.480093131548312	0.144121071012806	0.0581140350877193	1756	1762	1041	1	0.385172186883088	0.386488264970388	0.228339548146523	0.000219298245614035
1610	2056	628	266	0.374941779226828	0.47880763856544	0.146250582207732	0.0583333333333333	1755	1762	1042	1	0.384952840535205	0.386488264970388	0.228558894494407	0.000219298245614035
1604	2054	633	269	0.373805639711023	0.478676299230949	0.147518061058028	0.0589912280701754	1745	1762	1052	1	0.382759377056372	0.386488264970388	0.23075235797324	0.000219298245614035
1597	2057	632	274	0.372608492767149	0.479934671021932	0.147456836210919	0.0600877192982456	1740	1760	1059	1	0.381662645316955	0.386049572274622	0.232287782408423	0.000219298245614035
1592	2059	634	275	0.371528588098016	0.480513418903151	0.147957992998833	0.0603070175438596	1740	1761	1058	1	0.381662645316955	0.386268918622505	0.23206843606054	0.000219298245614035
1591	2064	628	277	0.371468596777959	0.481905206630866	0.146626196591174	0.0607456140350877	1741	1767	1051	1	0.381881991664839	0.387584996709805	0.230533011625356	0.000219298245614035
1593	2061	626	280	0.372196261682243	0.481542056074766	0.146261682242991	0.0614035087719298	1745	1763	1051	1	0.382759377056372	0.386707611318272	0.230533011625356	0.000219298245614035
1592	2066	621	281	0.372049544286048	0.482823089506894	0.145127366207058	0.0616228070175439	1738	1766	1055	1	0.381223952621189	0.387365650361921	0.23141039701689	0.000219298245614035
1592	2068	615	285	0.372397660818713	0.48374269005848	0.143859649122807	0.0625	1739	1767	1053	1	0.381443298969072	0.387584996709805	0.230971704321123	0.000219298245614035
1594	2065	612	289	0.373214703816436	0.483493327089675	0.143291969093889	0.0633771929824561	1740	1773	1046	1	0.381662645316955	0.388901074797105	0.22943627988594	0.000219298245614035
1588	2066	612	294	0.372245663384904	0.484294421003282	0.143459915611814	0.0644736842105263	1739	1778	1042	1	0.381443298969072	0.389997806536521	0.228558894494407	0.000219298245614035
1589	2061	613	297	0.372742200328407	0.483462350457424	0.143795449214168	0.0651315789473684	1738	1776	1045	1	0.381223952621189	0.389559113840755	0.229216933538057	0.000219298245614035
1585	2064	612	299	0.37197840882422	0.484393334897911	0.143628256277869	0.0655701754385965	1739	1773	1047	1	0.381443298969072	0.388901074797105	0.229655626233823	0.000219298245614035
1585	2063	610	302	0.37224048849225	0.484499765147957	0.143259746359793	0.0662280701754386	1735	1772	1052	1	0.380565913577539	0.388681728449221	0.23075235797324	0.000219298245614035
1586	2060	609	305	0.372737955346651	0.484136310223267	0.143125734430082	0.0668859649122807	1732	1774	1053	1	0.379907874533889	0.389120421144988	0.230971704321123	0.000219298245614035
1585	2061	608	306	0.372590503055947	0.484485190409027	0.142924306535026	0.0671052631578947	1734	1782	1043	1	0.380346567229656	0.390875191928054	0.22877824084229	0.000219298245614035
1585	2062	604	309	0.372853446247942	0.485062338273347	0.142084215478711	0.0677631578947368	1735	1787	1037	1	0.380565913577539	0.391971923667471	0.22746216275499	0.000219298245614035
1583	2069	597	311	0.372558248999765	0.486938103083078	0.140503647917157	0.0682017543859649	1733	1791	1035	1	0.380127220881772	0.392849309059004	0.227023470059224	0.000219298245614035
1576	2070	596	318	0.371522866572372	0.487977369165488	0.140499764262141	0.0697368421052632	1730	1787	1042	1	0.379469181838122	0.391971923667471	0.228558894494407	0.000219298245614035
1566	2067	605	322	0.369513921661161	0.487730061349693	0.142756016989146	0.0706140350877193	1730	1787	1042	1	0.379469181838122	0.391971923667471	0.228558894494407	0.000219298245614035
1569	2063	603	325	0.370484061393152	0.487131050767414	0.142384887839433	0.0712719298245614	1734	1790	1035	1	0.380346567229656	0.392629962711121	0.227023470059224	0.000219298245614035
1569	2062	600	329	0.370834318128102	0.487355235168991	0.141810446702907	0.0721491228070175	1728	1795	1036	1	0.379030489142356	0.393726694450537	0.227242816407107	0.000219298245614035
1572	2060	596	332	0.371807000946074	0.487228003784295	0.140964995269631	0.0728070175438597	1727	1803	1029	1	0.378811142794472	0.395481465233604	0.225707391971924	0.000219298245614035
1571	2061	594	334	0.371746332229058	0.487695220066256	0.140558447704685	0.0732456140350877	1722	1807	1030	1	0.377714411055056	0.396358850625137	0.225926738319807	0.000219298245614035
1571	2064	588	337	0.372010419133318	0.488752071986739	0.139237508879943	0.0739035087719298	1721	1814	1024	1	0.377495064707173	0.39789427506032	0.224610660232507	0.000219298245614035
1573	2067	579	341	0.372837165205025	0.489926522872719	0.137236311922256	0.074780701754386	1720	1815	1024	1	0.377275718359289	0.398113621408204	0.224610660232507	0.000219298245614035
1575	2068	573	344	0.373576850094877	0.490512333965844	0.135910815939279	0.0754385964912281	1718	1822	1019	1	0.376837025663523	0.399649045843387	0.223513928493091	0.000219298245614035
1568	2072	575	345	0.372004744958482	0.491577698695136	0.136417556346382	0.0756578947368421	1715	1825	1018	2	0.376261518209741	0.400394910048267	0.223343571741992	0.00043859649122807
1568	2073	567	352	0.372623574144487	0.492633079847909	0.134743346007605	0.0771929824561404	1704	1825	1029	2	0.373848179025889	0.400394910048267	0.225756910925845	0.00043859649122807
1565	2068	572	355	0.37217598097503	0.49179548156956	0.13602853745541	0.0778508771929825	1705	1826	1027	2	0.374067573497148	0.400614304519526	0.225318121983326	0.00043859649122807
1562	2071	571	356	0.371550903901047	0.492626070409134	0.135823025689819	0.0780701754385965	1701	1829	1028	2	0.373189995612111	0.401272487933304	0.225537516454585	0.00043859649122807
1557	2071	570	362	0.370890900428776	0.493330157217723	0.135778942353502	0.0793859649122807	1698	1832	1028	2	0.372531812198333	0.401930671347082	0.225537516454585	0.00043859649122807
1552	2067	561	380	0.371291866028708	0.494497607655502	0.134210526315789	0.0833333333333333	1699	1836	1023	2	0.372751206669592	0.402808249232119	0.224440544098289	0.00043859649122807
1551	2069	553	387	0.371675053918045	0.495806374311047	0.132518571770908	0.0848684210526316	1701	1845	1012	2	0.373189995612111	0.404782799473453	0.222027204914436	0.00043859649122807
1550	2067	553	390	0.371702637889688	0.49568345323741	0.132613908872902	0.0855263157894737	1697	1848	1013	2	0.372312417727073	0.405440982887231	0.222246599385695	0.00043859649122807
1551	2057	559	393	0.372210223182145	0.493640508759299	0.134149268058555	0.0861842105263158	1691	1849	1018	2	0.370996050899517	0.405660377358491	0.223343571741992	0.00043859649122807
1547	2058	561	394	0.371339414306289	0.493999039846375	0.134661545847336	0.0864035087719298	1691	1848	1019	2	0.370996050899517	0.405440982887231	0.223562966213251	0.00043859649122807
1546	2062	555	397	0.371366802786452	0.495315877972616	0.133317319240932	0.0870614035087719	1691	1848	1019	2	0.370996050899517	0.405440982887231	0.223562966213251	0.00043859649122807
1550	2061	551	398	0.372417107160019	0.495194617972129	0.132388274867852	0.087280701754386	1689	1850	1019	2	0.370557261956999	0.40587977182975	0.223562966213251	0.00043859649122807
1546	2057	556	401	0.37172397210868	0.494590045684059	0.133685982207261	0.0879385964912281	1685	1849	1024	2	0.369679684071961	0.405660377358491	0.224659938569548	0.00043859649122807
1548	2055	553	404	0.372473532242541	0.49446583253128	0.133060635226179	0.0885964912280702	1686	1850	1022	2	0.369899078543221	0.40587977182975	0.224221149627029	0.00043859649122807
1544	2052	558	406	0.371689937409726	0.493981704381319	0.134328358208955	0.0890350877192982	1679	1853	1026	2	0.368363317244405	0.406537955243528	0.225098727512067	0.00043859649122807
1541	2050	561	408	0.371146435452794	0.49373795761079	0.135115606936416	0.0894736842105263	1672	1853	1033	2	0.36682755594559	0.406537955243528	0.226634488810882	0.00043859649122807
1537	2046	564	413	0.370629370629371	0.493368700265252	0.136001929105377	0.0905701754385965	1670	1851	1037	2	0.366388767003072	0.406099166301009	0.227512066695919	0.00043859649122807
1535	2040	567	418	0.370593915982617	0.49251569290198	0.136890391115403	0.0916666666666667	1669	1852	1037	2	0.366169372531812	0.406318560772269	0.227512066695919	0.00043859649122807
1533	2039	567	421	0.370379318676009	0.492631070306837	0.136989611017154	0.0923245614035088	1672	1848	1038	2	0.36682755594559	0.405440982887231	0.227731461167179	0.00043859649122807
1534	2035	569	422	0.370710488158531	0.491783470275495	0.137506041565974	0.0925438596491228	1669	1846	1043	2	0.366169372531812	0.405002193944713	0.228828433523475	0.00043859649122807
1532	2031	570	427	0.370675054439874	0.491410597628841	0.137914347931285	0.093640350877193	1665	1847	1046	2	0.365291794646775	0.405221588415972	0.229486616937253	0.00043859649122807
1529	2031	569	431	0.370307580527973	0.491886655364495	0.137805764107532	0.0945175438596491	1666	1847	1045	2	0.365511189118034	0.405221588415972	0.229267222465994	0.00043859649122807
1524	2028	576	432	0.369186046511628	0.491279069767442	0.13953488372093	0.0947368421052632	1668	1844	1046	2	0.365949978060553	0.404563405002194	0.229486616937253	0.00043859649122807
1519	2026	579	436	0.368331716779825	0.491270611057226	0.140397672162949	0.0956140350877193	1665	1845	1048	2	0.365291794646775	0.404782799473453	0.229925405879772	0.00043859649122807
1516	2023	583	438	0.367782629791363	0.490781174187288	0.141436196021349	0.0960526315789474	1665	1842	1051	2	0.365291794646775	0.404124616059675	0.23058358929355	0.00043859649122807
1512	2024	579	445	0.367436208991495	0.491859052247874	0.140704738760632	0.0975877192982456	1660	1849	1049	2	0.364194822290478	0.405660377358491	0.230144800351031	0.00043859649122807
1514	2021	575	450	0.368369829683698	0.491727493917275	0.139902676399027	0.0986842105263158	1655	1849	1054	2	0.363097849934182	0.405660377358491	0.231241772707328	0.00043859649122807
1517	2021	569	453	0.369369369369369	0.49208668127587	0.13854394935476	0.0993421052631579	1659	1852	1047	2	0.363975427819219	0.406318560772269	0.229706011408513	0.00043859649122807
1514	2022	570	454	0.368728689722358	0.492450073063809	0.138821237213833	0.0995614035087719	1656	1859	1043	2	0.363317244405441	0.407854322071084	0.228828433523475	0.00043859649122807
1513	2020	569	458	0.368844466114091	0.492442710872745	0.138712823013164	0.100438596491228	1648	1856	1054	2	0.361562088635366	0.407196138657306	0.231241772707328	0.00043859649122807
1514	2020	566	460	0.369268292682927	0.492682926829268	0.138048780487805	0.100877192982456	1647	1848	1063	2	0.361342694164107	0.405440982887231	0.233216322948662	0.00043859649122807
1513	2018	566	463	0.369294605809129	0.492555528435441	0.138149865755431	0.101535087719298	1644	1856	1058	2	0.360684510750329	0.407196138657306	0.232119350592365	0.00043859649122807
1509	2019	565	467	0.368678231126313	0.493281211825067	0.13804055704862	0.102412280701754	1642	1857	1059	2	0.36024572180781	0.407415533128565	0.232338745063624	0.00043859649122807
1505	2016	566	473	0.368240763396134	0.493271348177147	0.138487888426719	0.103728070175439	1644	1857	1057	2	0.360684510750329	0.407415533128565	0.231899956121106	0.00043859649122807
1502	2019	562	477	0.367866764633848	0.494489346069067	0.137643889297085	0.104605263157895	1647	1854	1057	2	0.361342694164107	0.406757349714787	0.231899956121106	0.00043859649122807
1497	2018	564	481	0.367001716106889	0.494729100269674	0.138269183623437	0.105482456140351	1643	1854	1061	2	0.36046511627907	0.406757349714787	0.232777534006143	0.00043859649122807
1495	2017	565	483	0.366691194505764	0.494726514594064	0.138582290900172	0.105921052631579	1641	1852	1065	2	0.360026327336551	0.406318560772269	0.23365511189118	0.00043859649122807
1493	2019	564	484	0.366290480863592	0.495338567222767	0.138370951913641	0.106140350877193	1641	1854	1063	2	0.360026327336551	0.406757349714787	0.233216322948662	0.00043859649122807
1494	2027	553	486	0.366715758468336	0.497545409916544	0.13573883161512	0.106578947368421	1638	1855	1065	2	0.359368143922773	0.406976744186047	0.23365511189118	0.00043859649122807
1495	2026	547	492	0.367502458210423	0.49803343166175	0.134464110127827	0.107894736842105	1641	1856	1061	2	0.360026327336551	0.407196138657306	0.232777534006143	0.00043859649122807
1496	2024	547	493	0.367838701745759	0.49766412589132	0.134497172362921	0.108114035087719	1637	1853	1067	3	0.359227561992539	0.406627166995831	0.23414527101163	0.000657894736842105
1494	2026	543	497	0.367708589712035	0.498646320452867	0.133645089835097	0.108991228070175	1634	1854	1069	3	0.358569234145271	0.406846609611587	0.234584156243142	0.000657894736842105
1491	2017	551	501	0.367331855136733	0.496920423749692	0.135747721113575	0.109868421052632	1636	1853	1068	3	0.359008119376783	0.406627166995831	0.234364713627386	0.000657894736842105
1491	2020	546	503	0.3675129405965	0.497904855804782	0.134582203598718	0.11030701754386	1638	1860	1059	3	0.359447004608295	0.408163265306122	0.232389730085583	0.000657894736842105
1489	2017	548	506	0.367291563887518	0.497533300444006	0.135175135668476	0.110964912280702	1645	1865	1047	3	0.360983102918587	0.409260478384902	0.229756418696511	0.000657894736842105
1487	2006	556	511	0.367251173129168	0.495430970610027	0.137317856260805	0.112061403508772	1641	1863	1053	3	0.360105332455563	0.40882159315339	0.231073074391047	0.000657894736842105
1490	2001	552	517	0.368538214197378	0.494929507791244	0.136532278011378	0.113377192982456	1636	1868	1053	3	0.359008119376783	0.40991880623217	0.231073074391047	0.000657894736842105
1493	1993	553	521	0.369645951968309	0.49343897004209	0.136915077989601	0.114254385964912	1640	1877	1040	3	0.359885889839807	0.411893789773974	0.228220320386219	0.000657894736842105
1490	1991	555	524	0.369177403369673	0.493310208126858	0.137512388503469	0.114912280701754	1638	1876	1043	3	0.359447004608295	0.411674347158218	0.228878648233487	0.000657894736842105
1489	1988	556	527	0.369204066451773	0.49293330027275	0.137862633275477	0.115570175438596	1639	1880	1038	3	0.359666447224051	0.412552117621242	0.227781435154707	0.000657894736842105
1489	1988	553	530	0.369478908188586	0.493300248138958	0.137220843672457	0.116228070175439	1642	1883	1032	3	0.360324775071319	0.41321044546851	0.226464779460171	0.000657894736842105
1483	1987	555	535	0.368447204968944	0.493664596273292	0.137888198757764	0.117324561403509	1643	1887	1027	3	0.360544217687075	0.414088215931534	0.225367566381391	0.000657894736842105
1483	1984	550	543	0.369180980831466	0.493900921085387	0.136918098083147	0.119078947368421	1637	1893	1027	3	0.359227561992539	0.41540487162607	0.225367566381391	0.000657894736842105
1477	1981	557	545	0.367870485678705	0.493399750933998	0.138729763387298	0.119517543859649	1638	1895	1024	3	0.359447004608295	0.415843756857582	0.224709238534123	0.000657894736842105
1479	1976	557	548	0.36864406779661	0.492522432701894	0.138833499501496	0.120175438596491	1640	1898	1019	3	0.359885889839807	0.41650208470485	0.223612025455343	0.000657894736842105
1475	1976	555	554	0.368197703444833	0.493260109835247	0.13854218671992	0.121491228070175	1639	1903	1015	3	0.359666447224051	0.41759929778363	0.222734254992319	0.000657894736842105
1475	1984	544	557	0.368473644766425	0.495628278790907	0.135898076442668	0.122149122807018	1637	1909	1011	3	0.359227561992539	0.418915953478165	0.221856484529296	0.000657894736842105
1471	1979	544	566	0.368302453680521	0.49549323985979	0.13620430645969	0.124122807017544	1634	1922	1001	3	0.358569234145271	0.421768707482993	0.219662058371736	0.000657894736842105
1471	1973	544	572	0.368856569709127	0.494734202607823	0.136409227683049	0.125438596491228	1638	1925	994	3	0.359447004608295	0.422427035330261	0.218125960061444	0.000657894736842105
1470	1970	542	578	0.369161225514817	0.494726268206931	0.136112506278252	0.126754385964912	1635	1932	990	3	0.358788676761027	0.423963133640553	0.21724818959842	0.000657894736842105
1467	1968	539	586	0.369149471565174	0.495218922999497	0.13563160543533	0.128508771929825	1631	1934	992	3	0.357910906298003	0.424402018872065	0.217687074829932	0.000657894736842105
1466	1964	542	588	0.36908358509567	0.494461228600201	0.136455186304129	0.128947368421053	1633	1939	985	3	0.358349791529515	0.425499231950845	0.21615097651964	0.000657894736842105
1470	1957	540	593	0.370557096042349	0.493319889084951	0.1361230148727	0.130043859649123	1639	1940	978	3	0.359666447224051	0.425718674566601	0.214614878209348	0.000657894736842105
1466	1953	544	597	0.369921776431996	0.492808478425435	0.137269745142569	0.130921052631579	1644	1942	971	3	0.360763660302831	0.426157559798113	0.213078779899056	0.000657894736842105
1466	1949	546	599	0.370108558444837	0.492047462761929	0.137843978793234	0.131359649122807	1645	1946	966	3	0.360983102918587	0.427035330261137	0.211981566820276	0.000657894736842105
1468	1948	541	603	0.370988122314885	0.492292140510488	0.136719737174627	0.132236842105263	1647	1950	960	3	0.361421988150099	0.427913100724161	0.210664911125741	0.000657894736842105
1466	1945	540	609	0.371045304986079	0.492280435332827	0.136674259681093	0.133552631578947	1644	1960	953	3	0.360763660302831	0.43010752688172	0.209128812815449	0.000657894736842105
1464	1945	536	615	0.371102661596958	0.493029150823828	0.135868187579214	0.134868421052632	1641	1956	960	3	0.360105332455563	0.429229756418696	0.210664911125741	0.000657894736842105
1466	1942	531	621	0.372175679106372	0.493018532622493	0.134805788271135	0.136184210526316	1635	1955	967	3	0.358788676761027	0.429010313802941	0.212201009436032	0.000657894736842105
1467	1941	528	624	0.372713414634146	0.493140243902439	0.134146341463415	0.136842105263158	1630	1954	973	3	0.357691463682247	0.428790871187185	0.213517665130568	0.000657894736842105
1466	1937	527	630	0.373027989821883	0.492875318066158	0.134096692111959	0.138157894736842	1632	1962	963	3	0.358130348913759	0.430546412113232	0.211323238973009	0.000657894736842105
1460	1931	530	639	0.372353991328743	0.492476409079317	0.135169599591941	0.140131578947368	1625	1964	968	3	0.356594250603467	0.430985297344744	0.212420452051788	0.000657894736842105
1460	1926	529	645	0.372924648786718	0.491954022988506	0.135121328224776	0.141447368421053	1624	1967	966	3	0.356374807987711	0.431643625192012	0.211981566820276	0.000657894736842105
1462	1921	530	647	0.373626373626374	0.490927676974189	0.135445949399438	0.141885964912281	1626	1967	964	3	0.356813693219223	0.431643625192012	0.211542681588765	0.000657894736842105
1457	1918	532	653	0.372920399283338	0.490913744561044	0.136165856155618	0.143201754385965	1625	1969	963	3	0.356594250603467	0.432082510423524	0.211323238973009	0.000657894736842105
1455	1908	540	657	0.372790161414297	0.488854727132975	0.138355111452729	0.144078947368421	1622	1972	963	3	0.355935922756199	0.432740838270792	0.211323238973009	0.000657894736842105
1455	1909	535	661	0.373172608361118	0.489612721210567	0.137214670428315	0.144956140350877	1619	1972	966	3	0.355277594908931	0.432740838270792	0.211981566820276	0.000657894736842105
1451	1901	540	668	0.372816032887975	0.488437821171634	0.138746145940391	0.146491228070175	1621	1970	966	3	0.355716480140443	0.43230195303928	0.211981566820276	0.000657894736842105
1447	1897	543	673	0.372266529457165	0.488037046565475	0.13969642397736	0.147587719298246	1617	1963	977	3	0.354838709677419	0.430765854728988	0.214395435593592	0.000657894736842105
1436	1903	544	677	0.36981715168684	0.490084985835694	0.140097862477466	0.148464912280702	1616	1966	975	3	0.354619267061663	0.431424182576256	0.21395655036208	0.000657894736842105
1436	1901	542	681	0.37019850476927	0.490074761536478	0.139726733694251	0.149342105263158	1623	1968	966	3	0.356155365371955	0.431863067807768	0.211981566820276	0.000657894736842105
1434	1893	547	686	0.370160041300981	0.488642230252968	0.141197728446051	0.150438596491228	1622	1965	970	3	0.355935922756199	0.4312047399605	0.2128593372833	0.000657894736842105
1432	1894	544	690	0.370025839793282	0.489405684754522	0.140568475452196	0.151315789473684	1618	1972	967	3	0.355058152293175	0.432740838270792	0.212201009436032	0.000657894736842105
1434	1890	542	694	0.370926021727884	0.488877392653906	0.14019658561821	0.15219298245614	1621	1973	963	3	0.355716480140443	0.432960280886548	0.211323238973009	0.000657894736842105
1435	1889	538	698	0.371569135163128	0.489124805800104	0.139306059036769	0.153070175438596	1618	1968	971	3	0.355058152293175	0.431863067807768	0.213078779899056	0.000657894736842105
1432	1885	540	703	0.371273010111486	0.488721804511278	0.140005185377236	0.154166666666667	1621	1968	968	3	0.355716480140443	0.431863067807768	0.212420452051788	0.000657894736842105
1431	1886	535	708	0.371495327102804	0.489615784008307	0.138888888888889	0.155263157894737	1621	1976	960	3	0.355716480140443	0.433618608733816	0.210664911125741	0.000657894736842105
1432	1882	536	710	0.371948051948052	0.488831168831169	0.139220779220779	0.155701754385965	1620	1980	957	3	0.355497037524687	0.43449637919684	0.210006583278473	0.000657894736842105
1427	1875	541	717	0.371324486078584	0.487900078064012	0.140775435857403	0.157236842105263	1620	1981	956	3	0.355497037524687	0.434715821812596	0.209787140662717	0.000657894736842105
1433	1871	535	721	0.373274290179734	0.487366501693149	0.139359208127116	0.158114035087719	1612	1976	969	3	0.353741496598639	0.433618608733816	0.212639894667544	0.000657894736842105
1432	1870	533	725	0.373402868318123	0.48761408083442	0.138983050847458	0.158991228070175	1607	1979	971	3	0.35264428351986	0.434276936581084	0.213078779899056	0.000657894736842105
1438	1869	526	727	0.375163057657188	0.487607618053744	0.137229324289069	0.159429824561404	1602	1978	977	3	0.35154707044108	0.434057493965328	0.214395435593592	0.000657894736842105
1435	1868	524	733	0.374967337339953	0.48811079174288	0.136921870917167	0.160745614035088	1598	1980	979	3	0.350669299978056	0.43449637919684	0.214834320825104	0.000657894736842105
1438	1865	519	738	0.376242804814233	0.487964416535845	0.135792778649922	0.161842105263158	1597	1982	978	3	0.3504498573623	0.434935264428352	0.214614878209348	0.000657894736842105
1436	1864	517	743	0.376211684569033	0.488341629552004	0.135446685878963	0.162938596491228	1592	1979	986	3	0.34935264428352	0.434276936581084	0.216370419135396	0.000657894736842105
1430	1862	523	745	0.374836173001311	0.488073394495413	0.137090432503277	0.163377192982456	1585	1977	995	3	0.347816545973228	0.433838051349572	0.2183454026772	0.000657894736842105
1428	1858	522	752	0.375	0.487920168067227	0.137079831932773	0.164912280701754	1584	1981	992	3	0.347597103357472	0.434715821812596	0.217687074829932	0.000657894736842105
1424	1855	524	757	0.374441230607415	0.487772810938733	0.137785958453852	0.166008771929825	1584	1981	992	3	0.347597103357472	0.434715821812596	0.217687074829932	0.000657894736842105
1420	1848	527	765	0.374176548089592	0.48695652173913	0.138866930171278	0.167763157894737	1584	1979	994	3	0.347597103357472	0.434276936581084	0.218125960061444	0.000657894736842105
1417	1847	526	770	0.373878627968338	0.487335092348285	0.138786279683377	0.168859649122807	1578	1978	1001	3	0.346280447662936	0.434057493965328	0.219662058371736	0.000657894736842105
1414	1845	527	774	0.373481246698362	0.487321711568938	0.139197041732699	0.169736842105263	1576	1978	1003	3	0.345841562431424	0.434057493965328	0.220100943603248	0.000657894736842105
1416	1836	527	781	0.374702302196348	0.485842815559672	0.13945488224398	0.171271929824561	1574	1981	1002	3	0.345402677199912	0.434715821812596	0.219881500987492	0.000657894736842105
1419	1838	518	785	0.375894039735099	0.486887417218543	0.137218543046358	0.172149122807018	1573	1983	1001	3	0.345183234584156	0.435154707044108	0.219662058371736	0.000657894736842105
1417	1833	521	789	0.375762397242111	0.486077963404932	0.138159639352957	0.173026315789474	1568	1981	1008	3	0.344086021505376	0.434715821812596	0.221198156682028	0.000657894736842105
1414	1827	525	794	0.37546468401487	0.485130111524164	0.139405204460967	0.174122807017544	1570	1975	1012	3	0.344524906736888	0.43339916611806	0.222075927145052	0.000657894736842105
1418	1824	521	797	0.376826999734255	0.484719638586234	0.138453361679511	0.174780701754386	1569	1981	1007	3	0.344305464121132	0.434715821812596	0.220978714066272	0.000657894736842105
1422	1813	523	802	0.378392762107504	0.482437466737626	0.13916977115487	0.175877192982456	1564	1982	1011	3	0.343208251042352	0.434935264428352	0.221856484529296	0.000657894736842105
1429	1811	514	806	0.38066062866276	0.482418753329782	0.136920618007459	0.176754385964912	1562	1987	1008	3	0.34276936581084	0.436032477507132	0.221198156682028	0.000657894736842105
1429	1805	517	809	0.380965075979739	0.481205011996801	0.13782991202346	0.177412280701754	1560	1985	1012	3	0.342330480579329	0.43559359227562	0.222075927145052	0.000657894736842105
1428	1804	516	812	0.381003201707577	0.481323372465315	0.137673425827108	0.178070175438596	1559	1989	1009	3	0.342111037963573	0.436471362738644	0.221417599297784	0.000657894736842105
1427	1803	516	814	0.380939668980246	0.481313400961025	0.137746930058729	0.178508771929825	1560	1991	1006	3	0.342330480579329	0.436910247970156	0.220759271450516	0.000657894736842105
1428	1800	512	820	0.381818181818182	0.481283422459893	0.136898395721925	0.179824561403509	1558	1998	1001	3	0.341891595347817	0.438446346280448	0.219662058371736	0.000657894736842105
1425	1799	514	822	0.381219903691814	0.4812734082397	0.137506688068486	0.180263157894737	1556	1994	1007	3	0.341452710116305	0.437568575817424	0.220978714066272	0.000657894736842105
1425	1790	517	828	0.381832797427653	0.479635584137192	0.138531618435155	0.181578947368421	1561	1995	1001	3	0.342549923195084	0.43778801843318	0.219662058371736	0.000657894736842105
1424	1784	519	833	0.382076737322243	0.478669170914945	0.139254091762812	0.182675438596491	1557	1991	1009	3	0.341672152732061	0.436910247970156	0.221417599297784	0.000657894736842105
1424	1783	517	836	0.382384532760473	0.478786251342642	0.138829215896885	0.183333333333333	1556	1988	1013	3	0.341452710116305	0.436251920122888	0.222295369760808	0.000657894736842105
1421	1781	515	843	0.382297551789077	0.479149852031208	0.138552596179715	0.184868421052632	1565	1986	1006	3	0.343427693658108	0.435813034891376	0.220759271450516	0.000657894736842105
1415	1778	519	848	0.381196120689655	0.478987068965517	0.139816810344828	0.185964912280702	1561	1983	1013	3	0.342549923195084	0.435154707044108	0.222295369760808	0.000657894736842105
1410	1780	520	850	0.380053908355795	0.479784366576819	0.140161725067385	0.18640350877193	1560	1984	1013	3	0.342330480579329	0.435374149659864	0.222295369760808	0.000657894736842105
1411	1775	518	856	0.380939524838013	0.479211663066955	0.139848812095032	0.187719298245614	1559	1978	1020	3	0.342111037963573	0.434057493965328	0.223831468071099	0.000657894736842105
1416	1772	514	858	0.382495948136143	0.478660183684495	0.138843868179363	0.188157894736842	1561	1974	1022	3	0.342549923195084	0.433179723502304	0.224270353302611	0.000657894736842105
1408	1771	516	865	0.38105548037889	0.479296346414073	0.139648173207037	0.18969298245614	1562	1979	1016	3	0.34276936581084	0.434276936581084	0.222953697608075	0.000657894736842105
1406	1765	519	870	0.381029810298103	0.478319783197832	0.140650406504065	0.190789473684211	1564	1974	1019	3	0.343208251042352	0.433179723502304	0.223612025455343	0.000657894736842105
1411	1760	514	875	0.382903663500678	0.477611940298507	0.139484396200814	0.191885964912281	1563	1971	1023	3	0.342988808426596	0.432521395655036	0.224489795918367	0.000657894736842105
1412	1763	509	876	0.38327904451683	0.478555917480999	0.138165038002172	0.192105263157895	1560	1965	1032	3	0.342330480579329	0.4312047399605	0.226464779460171	0.000657894736842105
1414	1754	508	884	0.384657236126224	0.47714907508161	0.138193688792165	0.193859649122807	1565	1973	1019	3	0.343427693658108	0.432960280886548	0.223612025455343	0.000657894736842105
1412	1752	507	889	0.384636338872242	0.477254154181422	0.138109506946336	0.194956140350877	1563	1978	1016	3	0.342988808426596	0.434057493965328	0.222953697608075	0.000657894736842105
1414	1757	494	895	0.38581173260573	0.479399727148704	0.134788540245566	0.196271929824561	1567	1980	1010	3	0.34386657888962	0.43449637919684	0.22163704191354	0.000657894736842105
1408	1758	495	899	0.384594373122098	0.480196667577165	0.135208959300738	0.197149122807018	1566	1985	1006	3	0.343647136273864	0.43559359227562	0.220759271450516	0.000657894736842105
1412	1756	490	902	0.386003280481137	0.480043739748496	0.133952979770366	0.19780701754386	1563	1985	1009	3	0.342988808426596	0.43559359227562	0.221417599297784	0.000657894736842105
1411	1761	482	906	0.386152162014231	0.481937602627258	0.131910235358511	0.198684210526316	1553	1984	1019	4	0.340869183494293	0.435469710272169	0.223661106233538	0.00087719298245614
1401	1751	494	914	0.384256719692814	0.480252331321997	0.135490948985189	0.200438596491228	1554	1983	1019	4	0.34108867427568	0.435250219490781	0.223661106233538	0.00087719298245614
1397	1746	494	923	0.384107781138301	0.480065988452021	0.135826230409678	0.202412280701754	1551	1978	1027	4	0.340430201931519	0.434152765583845	0.225417032484636	0.00087719298245614
1394	1730	503	933	0.384339674662255	0.476978218913703	0.138682106424042	0.204605263157895	1549	1972	1035	4	0.339991220368745	0.432835820895522	0.227172958735733	0.00087719298245614
1387	1717	511	945	0.383679114799447	0.474965421853389	0.141355463347165	0.207236842105263	1547	1973	1036	4	0.33955223880597	0.43305531167691	0.22739244951712	0.00087719298245614
1383	1713	516	948	0.382890365448505	0.474252491694352	0.142857142857143	0.207894736842105	1553	1970	1033	4	0.340869183494293	0.432396839332748	0.226733977172959	0.00087719298245614
1380	1704	516	960	0.383333333333333	0.473333333333333	0.143333333333333	0.210526315789474	1554	1968	1034	4	0.34108867427568	0.431957857769974	0.226953467954346	0.00087719298245614
1378	1704	512	966	0.383416805787423	0.474123539232053	0.142459654980523	0.211842105263158	1550	1970	1036	4	0.340210711150132	0.432396839332748	0.22739244951712	0.00087719298245614
1380	1696	513	971	0.384508219559766	0.47255502925606	0.142936751184174	0.212938596491228	1555	1969	1031	5	0.341383095499451	0.432272228320527	0.226344676180022	0.00109649122807018
1374	1687	514	985	0.384335664335664	0.471888111888112	0.143776223776224	0.216008771929825	1554	1975	1026	5	0.341163556531284	0.433589462129528	0.225246981339188	0.00109649122807018
1374	1683	513	990	0.384873949579832	0.471428571428571	0.143697478991597	0.217105263157895	1554	1973	1028	5	0.341163556531284	0.433150384193194	0.225686059275521	0.00109649122807018
1376	1681	510	993	0.385758340342024	0.471264367816092	0.142977291841884	0.217763157894737	1557	1980	1018	5	0.341822173435785	0.434687156970362	0.223490669593853	0.00109649122807018
1373	1680	508	999	0.385565852288683	0.471777590564448	0.142656557146869	0.219078947368421	1556	1988	1011	5	0.341602634467618	0.436443468715697	0.221953896816685	0.00109649122807018
1374	1673	510	1003	0.386280573517009	0.470340174304189	0.143379252178802	0.219956140350877	1559	1991	1005	5	0.342261251372119	0.437102085620198	0.220636663007684	0.00109649122807018
1370	1672	507	1011	0.386024232178078	0.471118624964779	0.142857142857143	0.221710526315789	1558	1988	1009	5	0.342041712403952	0.436443468715697	0.221514818880351	0.00109649122807018
1376	1670	498	1016	0.388261851015801	0.471218961625282	0.140519187358916	0.22280701754386	1556	1995	1004	5	0.341602634467618	0.437980241492865	0.220417124039517	0.00109649122807018
1373	1668	500	1019	0.387743575261226	0.471053374752895	0.14120304998588	0.223464912280702	1550	1999	1006	5	0.340285400658617	0.438858397365532	0.220856201975851	0.00109649122807018
1371	1667	494	1028	0.388165345413364	0.471970554926387	0.139864099660249	0.225438596491228	1549	2003	1002	6	0.34014053579271	0.439833113746157	0.220026350461133	0.00131578947368421
1368	1664	496	1032	0.387755102040816	0.471655328798186	0.140589569160998	0.226315789473684	1549	1998	1007	6	0.34014053579271	0.438735177865613	0.221124286341678	0.00131578947368421
1369	1660	493	1038	0.38869960249858	0.471323111868257	0.139977285633163	0.227631578947368	1553	2004	997	6	0.341018884497145	0.440052700922266	0.218928414580588	0.00131578947368421
1373	1653	487	1047	0.390834044975804	0.470538001707942	0.138627953316254	0.229605263157895	1553	2004	997	6	0.341018884497145	0.440052700922266	0.218928414580588	0.00131578947368421
1368	1647	490	1055	0.390299572039943	0.469900142653352	0.139800285306705	0.231359649122807	1555	2002	997	6	0.341458058849363	0.439613526570048	0.218928414580588	0.00131578947368421
1368	1644	486	1062	0.391080617495712	0.469982847341338	0.13893653516295	0.232894736842105	1556	1998	1000	6	0.341677646025472	0.438735177865613	0.219587176108915	0.00131578947368421
1365	1637	489	1069	0.3910054425666	0.468920080206245	0.140074477227156	0.234429824561404	1554	1997	1003	6	0.341238471673254	0.438515590689504	0.220245937637242	0.00131578947368421
1363	1634	487	1076	0.391216991963261	0.469001148105626	0.139781859931114	0.235964912280702	1551	2001	1002	6	0.340579710144928	0.439393939393939	0.220026350461133	0.00131578947368421
1360	1628	491	1081	0.390916930152343	0.467950560505893	0.141132509341765	0.237061403508772	1550	2001	1003	6	0.340360122968819	0.439393939393939	0.220245937637242	0.00131578947368421
1363	1629	486	1082	0.391891891891892	0.468372627947096	0.139735480161012	0.237280701754386	1546	2000	1008	6	0.339481774264383	0.43917435221783	0.221343873517787	0.00131578947368421
1358	1624	488	1090	0.39135446685879	0.468011527377522	0.140634005763689	0.239035087719298	1548	2006	1000	6	0.339920948616601	0.440491875274484	0.219587176108915	0.00131578947368421
1361	1617	484	1098	0.393125361062969	0.467071057192374	0.139803581744656	0.240789473684211	1551	2010	992	7	0.340654513507577	0.441467164506919	0.217878321985504	0.00153508771929825
1354	1610	490	1106	0.39200926462073	0.466126230457441	0.14186450492183	0.242543859649123	1556	2012	985	7	0.341752690533714	0.441906435317373	0.216340874148913	0.00153508771929825
1350	1605	491	1114	0.391758560650029	0.465757399883923	0.142484039466048	0.244298245614035	1557	2014	982	7	0.341972325938941	0.442345706127828	0.215681967933231	0.00153508771929825
1348	1602	486	1124	0.392316647264261	0.466239813736903	0.141443538998836	0.246491228070175	1550	2014	989	7	0.34043487810235	0.442345706127828	0.217219415769822	0.00153508771929825
1352	1595	483	1130	0.394169096209913	0.465014577259475	0.140816326530612	0.24780701754386	1546	2017	990	7	0.339556336481441	0.44300461234351	0.217439051175049	0.00153508771929825
1352	1594	475	1139	0.39520608009354	0.465945629932768	0.138848289973692	0.249780701754386	1543	2020	990	7	0.338897430265759	0.443663518559192	0.217439051175049	0.00153508771929825
1349	1583	479	1149	0.39548519495749	0.464086778070947	0.140428026971563	0.251973684210526	1541	2021	991	7	0.338458159455304	0.443883153964419	0.217658686580277	0.00153508771929825
1351	1580	472	1157	0.397002644725242	0.464296209227153	0.138701146047605	0.253728070175439	1539	2022	991	8	0.338093145869947	0.444200351493849	0.217706502636204	0.00175438596491228
1347	1569	481	1163	0.396526346776568	0.461878127759788	0.141595525463644	0.255043859649123	1538	2022	992	8	0.337873462214411	0.444200351493849	0.21792618629174	0.00175438596491228
1342	1563	484	1171	0.395987016819121	0.46119799350841	0.14281498967247	0.256798245614035	1540	2022	990	8	0.338312829525483	0.444200351493849	0.217486818980668	0.00175438596491228
1335	1560	485	1180	0.394970414201183	0.461538461538462	0.143491124260355	0.258771929824561	1544	2014	994	8	0.339191564147627	0.442442882249561	0.218365553602812	0.00175438596491228
1333	1559	480	1188	0.395314353499407	0.462336892052195	0.142348754448399	0.260526315789474	1544	2012	996	8	0.339191564147627	0.442003514938489	0.218804920913884	0.00175438596491228
1331	1550	483	1196	0.395659928656361	0.460760998810939	0.143579072532699	0.262280701754386	1547	2007	998	8	0.339850615114235	0.440905096660808	0.219244288224956	0.00175438596491228
1334	1551	474	1201	0.397142006549568	0.461744566835368	0.141113426615064	0.263377192982456	1543	2009	1000	8	0.338971880492091	0.44134446397188	0.219683655536028	0.00175438596491228
1331	1544	478	1207	0.396957948106174	0.460483149418431	0.142558902475395	0.26469298245614	1544	2008	1000	8	0.339191564147627	0.441124780316344	0.219683655536028	0.00175438596491228
1324	1539	479	1218	0.396169958108917	0.460502692998205	0.143327348892879	0.267105263157895	1544	2010	998	8	0.339191564147627	0.441564147627417	0.219244288224956	0.00175438596491228
1326	1536	474	1224	0.397482014388489	0.460431654676259	0.142086330935252	0.268421052631579	1547	2008	997	8	0.339850615114235	0.441124780316344	0.21902460456942	0.00175438596491228
1327	1530	475	1228	0.398259303721489	0.459183673469388	0.142557022809124	0.269298245614035	1543	2012	997	8	0.338971880492091	0.442003514938489	0.21902460456942	0.00175438596491228
1327	1523	474	1236	0.399217809867629	0.458182912154031	0.142599277978339	0.271052631578947	1545	2017	990	8	0.339411247803163	0.443101933216169	0.217486818980668	0.00175438596491228
1329	1518	470	1243	0.400663249924631	0.457642447995176	0.141694302080193	0.272587719298246	1544	2016	992	8	0.339191564147627	0.442882249560633	0.21792618629174	0.00175438596491228
1326	1512	470	1252	0.400846432889964	0.457073760580411	0.142079806529625	0.274561403508772	1547	2014	991	8	0.339850615114235	0.442442882249561	0.217706502636204	0.00175438596491228
1325	1508	469	1258	0.401271956390067	0.456692913385827	0.142035130224107	0.275877192982456	1546	2011	995	8	0.339630931458699	0.441783831282953	0.218585237258348	0.00175438596491228
1324	1505	465	1266	0.40194292653309	0.456891317547055	0.141165755919854	0.277631578947368	1546	2013	993	8	0.339630931458699	0.442223198594025	0.218145869947276	0.00175438596491228
1322	1504	465	1269	0.40170161045275	0.457003950167122	0.141294439380128	0.278289473684211	1547	2014	991	8	0.339850615114235	0.442442882249561	0.217706502636204	0.00175438596491228
1320	1500	465	1275	0.401826484018265	0.45662100456621	0.141552511415525	0.279605263157895	1547	2009	995	9	0.339925291144803	0.441441441441441	0.218633267413755	0.00197368421052632
1318	1493	473	1276	0.401339829476248	0.45462850182704	0.144031668696711	0.279824561403509	1541	2007	1003	9	0.338606899582509	0.441001977587343	0.220391122830147	0.00197368421052632
1317	1491	469	1283	0.401891974366799	0.454989319499542	0.143118706133659	0.281359649122807	1540	2009	1002	9	0.33838716765546	0.441441441441441	0.220171390903098	0.00197368421052632
1316	1485	469	1290	0.402446483180428	0.454128440366972	0.143425076452599	0.282894736842105	1539	2004	1008	9	0.338167435728411	0.440342781806196	0.221489782465392	0.00197368421052632
1313	1477	473	1297	0.402390438247012	0.452650934722648	0.14495862703034	0.284429824561404	1535	2003	1013	9	0.337288508020215	0.440123049879147	0.222588442100637	0.00197368421052632
1313	1466	474	1307	0.403627420842299	0.450660928373809	0.145711650783892	0.286622807017544	1540	1998	1013	9	0.33838716765546	0.439024390243902	0.222588442100637	0.00197368421052632
1313	1460	473	1314	0.404497843499692	0.449784349969193	0.145717806531115	0.288157894736842	1541	1998	1012	9	0.338606899582509	0.439024390243902	0.222368710173588	0.00197368421052632
1311	1461	466	1322	0.404879555281038	0.451204447189623	0.143915997529339	0.289912280701754	1536	1994	1021	9	0.337508239947264	0.438145462535706	0.224346297517029	0.00197368421052632
1309	1457	469	1325	0.404636785162287	0.450386398763524	0.144976816074189	0.290570175438596	1540	1990	1021	9	0.33838716765546	0.43726653482751	0.224346297517029	0.00197368421052632
1313	1450	463	1334	0.40700557966522	0.449473031618103	0.143521388716677	0.292543859649123	1537	1989	1025	9	0.337727971874313	0.437046802900461	0.225225225225225	0.00197368421052632
1313	1442	462	1343	0.40814423375816	0.448243705315511	0.143612060926329	0.294517543859649	1540	1993	1018	9	0.33838716765546	0.437925730608657	0.223687101735882	0.00197368421052632
1311	1434	461	1354	0.408920773549594	0.447286338116032	0.143792888334373	0.296929824561403	1545	1997	1009	9	0.339485827290705	0.438804658316853	0.221709514392441	0.00197368421052632
1305	1433	461	1361	0.407939981244139	0.44795248515161	0.144107533604251	0.298464912280702	1547	1996	1008	9	0.339925291144803	0.438584926389804	0.221489782465392	0.00197368421052632
1304	1429	457	1370	0.408777429467085	0.447962382445141	0.143260188087774	0.300438596491228	1546	1998	1007	9	0.339705559217754	0.439024390243902	0.221270050538343	0.00197368421052632
1302	1426	459	1373	0.408534672105428	0.447442736115469	0.144022591779103	0.30109649122807	1545	1998	1008	9	0.339485827290705	0.439024390243902	0.221489782465392	0.00197368421052632
1304	1425	455	1376	0.409547738693467	0.447550251256281	0.142902010050251	0.301754385964912	1545	2001	1004	10	0.33956043956044	0.43978021978022	0.220659340659341	0.00219298245614035
1299	1421	459	1381	0.408619062598301	0.446995910663731	0.144385026737968	0.302850877192982	1553	1998	999	10	0.341318681318681	0.439120879120879	0.21956043956044	0.00219298245614035
1293	1419	464	1384	0.407115869017632	0.446788413098237	0.146095717884131	0.303508771929825	1552	1998	1000	10	0.341098901098901	0.439120879120879	0.21978021978022	0.00219298245614035
1294	1417	460	1389	0.40807316304005	0.446862188584043	0.145064648375907	0.304605263157895	1549	1997	1004	10	0.34043956043956	0.438901098901099	0.220659340659341	0.00219298245614035
1293	1411	462	1394	0.40840176879343	0.445672773215414	0.145925457991156	0.305701754385965	1550	1999	1001	10	0.340659340659341	0.439340659340659	0.22	0.00219298245614035
1289	1403	463	1405	0.408557844690967	0.444690966719493	0.14675118858954	0.308114035087719	1553	1994	1003	10	0.341318681318681	0.438241758241758	0.22043956043956	0.00219298245614035
1289	1398	462	1411	0.409336297237218	0.443950460463639	0.146713242299143	0.309429824561403	1551	1996	1003	10	0.340879120879121	0.438681318681319	0.22043956043956	0.00219298245614035
1287	1398	458	1417	0.409481387209672	0.444797963728921	0.145720649061406	0.310745614035088	1550	1996	1004	10	0.340659340659341	0.438681318681319	0.220659340659341	0.00219298245614035
1287	1394	455	1424	0.410395408163265	0.444515306122449	0.145089285714286	0.312280701754386	1551	1998	1001	10	0.340879120879121	0.439120879120879	0.22	0.00219298245614035
1283	1391	457	1429	0.409773235388055	0.444267007345896	0.145959757266049	0.313377192982456	1551	1996	1003	10	0.340879120879121	0.438681318681319	0.22043956043956	0.00219298245614035
1283	1393	450	1434	0.410428662827895	0.445617402431222	0.143953934740883	0.314473684210526	1546	1989	1015	10	0.33978021978022	0.437142857142857	0.223076923076923	0.00219298245614035
1280	1383	456	1441	0.41038794485412	0.4434113497916	0.14620070535428	0.316008771929825	1543	1991	1016	10	0.339120879120879	0.437582417582418	0.223296703296703	0.00219298245614035
1274	1377	463	1446	0.409120102761721	0.442196531791907	0.148683365446371	0.317105263157895	1547	1989	1014	10	0.34	0.437142857142857	0.222857142857143	0.00219298245614035
1275	1370	461	1454	0.410495814552479	0.441081777205409	0.148422408242112	0.318859649122807	1541	1991	1018	10	0.338681318681319	0.437582417582418	0.223736263736264	0.00219298245614035
1278	1364	460	1458	0.411992263056093	0.439716312056738	0.14829142488717	0.319736842105263	1540	1990	1020	10	0.338461538461538	0.437362637362637	0.224175824175824	0.00219298245614035
1277	1365	458	1460	0.411935483870968	0.440322580645161	0.147741935483871	0.320175438596491	1538	1988	1024	10	0.338021978021978	0.436923076923077	0.225054945054945	0.00219298245614035
1275	1363	453	1469	0.412487868003882	0.440957618893562	0.146554513102556	0.322149122807018	1541	1995	1014	10	0.338681318681319	0.438461538461538	0.222857142857143	0.00219298245614035
1265	1358	464	1473	0.409782960803369	0.439909297052154	0.150307742144477	0.323026315789474	1537	1991	1022	10	0.337802197802198	0.437582417582418	0.224615384615385	0.00219298245614035
1264	1353	463	1480	0.41038961038961	0.439285714285714	0.150324675324675	0.324561403508772	1534	1989	1027	10	0.337142857142857	0.437142857142857	0.225714285714286	0.00219298245614035
1264	1351	457	1488	0.411458333333333	0.439778645833333	0.148763020833333	0.326315789473684	1535	1991	1024	10	0.337362637362637	0.437582417582418	0.225054945054945	0.00219298245614035
1261	1342	461	1496	0.411553524804178	0.43798955613577	0.150456919060052	0.328070175438597	1536	1996	1018	10	0.337582417582418	0.438681318681319	0.223736263736264	0.00219298245614035
1254	1340	460	1506	0.410609037328094	0.438768827766863	0.150622134905043	0.330263157894737	1531	1990	1029	10	0.336483516483516	0.437362637362637	0.226153846153846	0.00219298245614035
1256	1332	457	1515	0.41247947454844	0.43743842364532	0.15008210180624	0.332236842105263	1532	1985	1033	10	0.336703296703297	0.436263736263736	0.227032967032967	0.00219298245614035
1253	1324	458	1525	0.412850082372323	0.436243822075783	0.150906095551895	0.334429824561404	1530	1985	1035	10	0.336263736263736	0.436263736263736	0.227472527472527	0.00219298245614035
1247	1322	460	1531	0.411687025420931	0.436447672499175	0.151865302079894	0.335745614035088	1530	1984	1036	10	0.336263736263736	0.436043956043956	0.227692307692308	0.00219298245614035
1248	1313	458	1541	0.413381914541239	0.434912222590262	0.151705862868499	0.337938596491228	1529	1986	1035	10	0.336043956043956	0.436483516483516	0.227472527472527	0.00219298245614035
1244	1310	460	1546	0.412740544127405	0.434638354346384	0.152621101526211	0.339035087719298	1527	1989	1034	10	0.335604395604396	0.437142857142857	0.227252747252747	0.00219298245614035
1243	1304	459	1554	0.413506320691949	0.433799068529607	0.152694610778443	0.340789473684211	1524	1982	1044	10	0.334945054945055	0.435604395604396	0.229450549450549	0.00219298245614035
1236	1303	461	1560	0.412	0.434333333333333	0.153666666666667	0.342105263157895	1529	1986	1035	10	0.336043956043956	0.436483516483516	0.227472527472527	0.00219298245614035
1238	1299	458	1565	0.413355592654424	0.433722871452421	0.152921535893155	0.343201754385965	1526	1986	1038	10	0.335384615384615	0.436483516483516	0.228131868131868	0.00219298245614035
1232	1290	463	1575	0.412730318257956	0.4321608040201	0.155108877721943	0.345394736842105	1527	1987	1036	10	0.335604395604396	0.436703296703297	0.227692307692308	0.00219298245614035
1232	1287	459	1582	0.413700470114171	0.43216924110141	0.154130288784419	0.346929824561404	1526	1984	1040	10	0.335384615384615	0.436043956043956	0.228571428571429	0.00219298245614035
1226	1283	460	1591	0.412933647692826	0.432132030986864	0.15493432132031	0.34890350877193	1519	1988	1042	11	0.33391954275665	0.437019125082436	0.229061332160914	0.00241228070175439
1224	1273	464	1599	0.413373860182371	0.429922323539345	0.156703816278284	0.350657894736842	1519	1989	1041	11	0.33391954275665	0.437238953616179	0.228841503627171	0.00241228070175439
1222	1266	470	1602	0.413116970926302	0.427991886409736	0.158891142663962	0.351315789473684	1521	1987	1041	11	0.334359199824137	0.436799296548692	0.228841503627171	0.00241228070175439
1221	1268	465	1606	0.413337846987136	0.429248476641842	0.157413676371022	0.35219298245614	1519	1990	1040	11	0.33391954275665	0.437458782149923	0.228621675093427	0.00241228070175439
1221	1268	459	1612	0.414179104477612	0.430122116689281	0.155698778833107	0.353508771929825	1521	1994	1034	11	0.334359199824137	0.438338096284898	0.227302703890965	0.00241228070175439
1218	1260	460	1622	0.414567733151804	0.428863172226004	0.156569094622192	0.355701754385965	1524	1990	1035	11	0.335018685425368	0.437458782149923	0.227522532424709	0.00241228070175439
1216	1257	454	1633	0.415442432524769	0.429449948752989	0.155107618722241	0.358114035087719	1525	1987	1037	11	0.335238513959112	0.436799296548692	0.227962189492196	0.00241228070175439
1212	1252	455	1641	0.415210688591984	0.428914011647825	0.155875299760192	0.359868421052632	1523	1983	1043	11	0.334798856891625	0.435919982413717	0.229281160694658	0.00241228070175439
1209	1249	454	1648	0.415178571428571	0.428914835164835	0.155906593406593	0.36140350877193	1523	1975	1051	11	0.334798856891625	0.434161354143768	0.231039788964608	0.00241228070175439
1205	1239	454	1662	0.415804002760524	0.427536231884058	0.156659765355418	0.364473684210526	1524	1971	1054	11	0.335018685425368	0.433282040008793	0.231699274565839	0.00241228070175439
1204	1234	456	1666	0.416033172080166	0.426399447131997	0.157567380787837	0.365350877192982	1523	1971	1055	11	0.334798856891625	0.433282040008793	0.231919103099582	0.00241228070175439
1202	1233	454	1671	0.416060920733818	0.426791277258567	0.157147802007615	0.366447368421053	1529	1974	1046	11	0.336117828094087	0.433941525610024	0.229940646295889	0.00241228070175439
1200	1233	450	1677	0.416233090530697	0.427679500520291	0.156087408949011	0.367763157894737	1529	1973	1046	12	0.336191732629727	0.433817062445031	0.229991204925242	0.00263157894736842
1198	1229	451	1682	0.416261292564281	0.427032661570535	0.156706045865184	0.368859649122807	1530	1975	1043	12	0.336411609498681	0.434256816182938	0.229331574318382	0.00263157894736842
1194	1228	449	1689	0.415882967607106	0.427725531173807	0.156391501219087	0.370394736842105	1530	1969	1049	12	0.336411609498681	0.432937554969217	0.230650835532102	0.00263157894736842
1194	1224	445	1697	0.417045057631855	0.427523576667831	0.155431365700314	0.372149122807018	1532	1967	1048	13	0.336925445348581	0.432592918407741	0.230481636243677	0.00285087719298246
1193	1219	447	1701	0.41727876880028	0.426372857642532	0.156348373557188	0.373026315789474	1526	1964	1057	13	0.335605893996041	0.431933142731471	0.232460963272487	0.00285087719298246
1196	1216	439	1709	0.419501929147667	0.426517011574886	0.153981059277447	0.374780701754386	1530	1961	1055	14	0.336559612846458	0.431368235811703	0.232072151341839	0.00307017543859649
1195	1208	438	1719	0.420626539950722	0.425202393523407	0.154171066525871	0.376973684210526	1525	1965	1056	14	0.33545974483062	0.432248130224373	0.232292124945007	0.00307017543859649
1190	1206	437	1727	0.420049417578539	0.425697140840099	0.154253441581363	0.378728070175439	1524	1958	1064	14	0.335239771227453	0.4307083150022	0.234051913770348	0.00307017543859649
1185	1201	439	1735	0.419469026548673	0.425132743362832	0.155398230088496	0.380482456140351	1524	1957	1065	14	0.335239771227453	0.430488341399032	0.234271887373515	0.00307017543859649
1181	1201	438	1740	0.418794326241135	0.425886524822695	0.15531914893617	0.381578947368421	1524	1953	1069	14	0.335239771227453	0.429608446986362	0.235151781786186	0.00307017543859649
1177	1193	440	1750	0.418861209964413	0.424555160142349	0.156583629893238	0.383771929824561	1523	1951	1072	14	0.335019797624285	0.429168499780026	0.235811702595689	0.00307017543859649
1176	1185	443	1756	0.419400855920114	0.422610556348074	0.157988587731812	0.385087719298246	1521	1949	1076	14	0.33457985041795	0.428728552573691	0.236691597008359	0.00307017543859649
1170	1182	439	1769	0.419204586169832	0.423504120386958	0.15729129344321	0.387938596491228	1526	1955	1065	14	0.335679718433788	0.430048394192697	0.234271887373515	0.00307017543859649
1169	1172	432	1787	0.421565091958168	0.422646952758745	0.155787955283087	0.391885964912281	1529	1955	1062	14	0.336339639243291	0.430048394192697	0.233611966564012	0.00307017543859649
1160	1171	437	1792	0.419075144508671	0.423049132947977	0.157875722543353	0.392982456140351	1526	1958	1062	14	0.335679718433788	0.4307083150022	0.233611966564012	0.00307017543859649
1157	1164	440	1799	0.419051068453459	0.421586381745744	0.159362549800797	0.394517543859649	1522	1965	1059	14	0.334799824021117	0.432248130224373	0.232952045754509	0.00307017543859649
1156	1162	436	1806	0.419753086419753	0.421931735657226	0.158315177923021	0.396052631578947	1523	1971	1052	14	0.335019797624285	0.433567971843379	0.231412230532336	0.00307017543859649
1158	1158	433	1811	0.421244088759549	0.421244088759549	0.157511822480902	0.397149122807018	1521	1971	1054	14	0.33457985041795	0.433567971843379	0.231852177738671	0.00307017543859649
1159	1155	430	1816	0.422376093294461	0.420918367346939	0.156705539358601	0.398245614035088	1517	1968	1060	15	0.333773377337734	0.433003300330033	0.233223322332233	0.00328947368421053
1155	1154	426	1825	0.422303473491773	0.421937842778793	0.155758683729433	0.400219298245614	1517	1967	1061	15	0.333773377337734	0.432783278327833	0.233443344334433	0.00328947368421053
1156	1156	419	1829	0.423288172830465	0.423288172830465	0.15342365433907	0.40109649122807	1518	1969	1058	15	0.333993399339934	0.433223322332233	0.232783278327833	0.00328947368421053
1160	1151	415	1834	0.425531914893617	0.422230374174615	0.152237710931768	0.40219298245614	1514	1968	1063	15	0.333113311331133	0.433003300330033	0.233883388338834	0.00328947368421053
1156	1149	416	1839	0.424843807423741	0.422271223814774	0.152884968761485	0.403289473684211	1512	1970	1063	15	0.332673267326733	0.433443344334433	0.233883388338834	0.00328947368421053
1153	1143	417	1847	0.424990785108736	0.421304828603022	0.153704386288242	0.405043859649123	1514	1971	1060	15	0.333113311331133	0.433663366336634	0.233223322332233	0.00328947368421053
1149	1136	422	1853	0.42445511636498	0.419652752124123	0.155892131510898	0.406359649122807	1511	1962	1072	15	0.332453245324532	0.431683168316832	0.235863586358636	0.00328947368421053
1145	1134	420	1861	0.424231196739533	0.42015561319007	0.155613190070396	0.408114035087719	1515	1963	1067	15	0.333333333333333	0.431903190319032	0.234763476347635	0.00328947368421053
1137	1131	422	1870	0.422676579925651	0.420446096654275	0.156877323420074	0.410087719298246	1514	1964	1067	15	0.333113311331133	0.432123212321232	0.234763476347635	0.00328947368421053
1134	1132	420	1874	0.422189128816083	0.42144452717796	0.156366344005957	0.410964912280702	1506	1963	1076	15	0.331353135313531	0.431903190319032	0.236743674367437	0.00328947368421053
1128	1129	421	1882	0.421209858103062	0.421583271097834	0.157206870799104	0.412719298245614	1505	1963	1077	15	0.331133113311331	0.431903190319032	0.236963696369637	0.00328947368421053
1124	1128	420	1888	0.420658682634731	0.422155688622754	0.157185628742515	0.414035087719298	1504	1960	1081	15	0.330913091309131	0.431243124312431	0.237843784378438	0.00328947368421053
1128	1125	415	1892	0.422788605697151	0.421664167916042	0.155547226386807	0.414912280701754	1507	1957	1081	15	0.331573157315732	0.430583058305831	0.237843784378438	0.00328947368421053
1125	1120	415	1900	0.422932330827068	0.421052631578947	0.156015037593985	0.416666666666667	1506	1958	1081	15	0.331353135313531	0.430803080308031	0.237843784378438	0.00328947368421053
1119	1113	424	1904	0.421310240963855	0.419051204819277	0.159638554216867	0.417543859649123	1508	1957	1080	15	0.331793179317932	0.430583058305831	0.237623762376238	0.00328947368421053
1114	1103	424	1919	0.421809920484665	0.417644831503218	0.160545248012117	0.420833333333333	1507	1955	1083	15	0.331573157315732	0.43014301430143	0.238283828382838	0.00328947368421053
1109	1097	423	1931	0.421833396728794	0.417268923545074	0.160897679726132	0.423464912280702	1511	1952	1082	15	0.332453245324532	0.429482948294829	0.238063806380638	0.00328947368421053
1099	1094	427	1940	0.419465648854962	0.417557251908397	0.162977099236641	0.425438596491228	1517	1951	1077	15	0.333773377337734	0.429262926292629	0.236963696369637	0.00328947368421053
1100	1090	425	1945	0.420650095602294	0.416826003824092	0.162523900573614	0.426535087719298	1516	1948	1081	15	0.333553355335534	0.428602860286029	0.237843784378438	0.00328947368421053
1095	1090	423	1952	0.419861963190184	0.417944785276074	0.162193251533742	0.428070175438596	1516	1947	1082	15	0.333553355335534	0.428382838283828	0.238063806380638	0.00328947368421053
1094	1089	423	1954	0.419800460475825	0.417881811204912	0.162317728319263	0.428508771929825	1518	1947	1080	15	0.333993399339934	0.428382838283828	0.237623762376238	0.00328947368421053
1090	1083	422	1965	0.420038535645472	0.417341040462428	0.1626204238921	0.430921052631579	1520	1941	1084	15	0.334433443344334	0.427062706270627	0.238503850385038	0.00328947368421053
1085	1081	420	1974	0.419566898685228	0.418020108275329	0.162412993039443	0.432894736842105	1517	1942	1086	15	0.333773377337734	0.427282728272827	0.238943894389439	0.00328947368421053
1081	1079	420	1980	0.418992248062016	0.418217054263566	0.162790697674419	0.434210526315789	1521	1942	1082	15	0.334653465346535	0.427282728272827	0.238063806380638	0.00328947368421053
1078	1076	418	1988	0.419129082426128	0.418351477449456	0.162519440124417	0.435964912280702	1529	1942	1073	16	0.336487676056338	0.42737676056338	0.236135563380282	0.00350877192982456
1072	1072	418	1998	0.418423106947697	0.418423106947697	0.163153786104606	0.438157894736842	1525	1937	1082	16	0.335607394366197	0.426276408450704	0.238116197183099	0.00350877192982456
1070	1067	420	2003	0.418459131795072	0.417285881892843	0.164254986312084	0.439254385964912	1529	1941	1074	16	0.336487676056338	0.427156690140845	0.236355633802817	0.00350877192982456
1063	1069	417	2011	0.417026284817576	0.41938014907807	0.163593566104355	0.441008771929825	1527	1935	1082	16	0.336047535211268	0.425836267605634	0.238116197183099	0.00350877192982456
1061	1068	411	2020	0.417716535433071	0.420472440944882	0.161811023622047	0.442982456140351	1530	1935	1079	16	0.336707746478873	0.425836267605634	0.237455985915493	0.00350877192982456
1056	1067	409	2028	0.417061611374408	0.421406003159558	0.161532385466035	0.444736842105263	1521	1938	1085	16	0.334727112676056	0.426496478873239	0.238776408450704	0.00350877192982456
1053	1064	411	2032	0.416534810126582	0.420886075949367	0.162579113924051	0.445614035087719	1520	1939	1085	16	0.334507042253521	0.426716549295775	0.238776408450704	0.00350877192982456
1049	1062	415	2034	0.415281076801267	0.420427553444181	0.164291369754553	0.446052631578947	1517	1933	1094	16	0.333846830985915	0.425396126760563	0.240757042253521	0.00350877192982456
1052	1055	410	2043	0.417957886372666	0.419149781485896	0.162892332141438	0.448026315789474	1513	1935	1095	17	0.333039841514418	0.425930002201189	0.241030156284394	0.0037280701754386
1050	1052	406	2052	0.41866028708134	0.419457735247209	0.161881977671451	0.45	1516	1930	1097	17	0.333700198106978	0.424829407880255	0.241470394012767	0.0037280701754386
1048	1048	406	2058	0.418864908073541	0.418864908073541	0.162270183852918	0.451315789473684	1519	1928	1096	17	0.334360554699538	0.424389170151882	0.24125027514858	0.0037280701754386
1043	1039	409	2069	0.41870734644721	0.417101565636291	0.164191087916499	0.453728070175439	1513	1928	1102	17	0.333039841514418	0.424389170151882	0.2425709883337	0.0037280701754386
1050	1037	401	2072	0.422025723472669	0.416800643086817	0.161173633440514	0.454385964912281	1511	1926	1106	17	0.332599603786044	0.423948932423509	0.243451463790447	0.0037280701754386
1049	1033	400	2078	0.422643029814666	0.416196615632554	0.16116035455278	0.455701754385965	1514	1930	1099	17	0.333259960378604	0.424829407880255	0.24191063174114	0.0037280701754386
1054	1034	391	2081	0.425171440096813	0.417103670835014	0.157724889068173	0.456359649122807	1519	1934	1090	17	0.334360554699538	0.425709883337002	0.23992956196346	0.0037280701754386
1052	1032	389	2087	0.425394257986252	0.417306914678528	0.15729882733522	0.457675438596491	1524	1936	1083	17	0.335461149020471	0.426150121065375	0.238388729914154	0.0037280701754386
1047	1032	390	2091	0.424058323207776	0.417982989064399	0.157958687727825	0.458552631578947	1523	1937	1083	17	0.335241030156284	0.426370239929562	0.238388729914154	0.0037280701754386
1047	1031	387	2095	0.42474645030426	0.418255578093306	0.156997971602434	0.459429824561404	1520	1935	1088	17	0.334580673563724	0.425930002201189	0.239489324235087	0.0037280701754386
1050	1026	382	2102	0.427176566314076	0.417412530512612	0.155410903173312	0.460964912280702	1520	1934	1089	17	0.334580673563724	0.425709883337002	0.239709443099274	0.0037280701754386
1048	1021	382	2109	0.427580579355365	0.41656466748266	0.155854753161975	0.4625	1522	1936	1085	17	0.335020911292098	0.426150121065375	0.238828967642527	0.0037280701754386
1045	1016	382	2117	0.427752762996316	0.415882112157184	0.1563651248465	0.464254385964912	1519	1940	1083	18	0.334434169969177	0.427124614707177	0.238441215323646	0.00394736842105263
1043	1013	383	2121	0.427634276342763	0.415334153341533	0.157031570315703	0.465131578947368	1515	1937	1088	20	0.333700440528634	0.426651982378855	0.239647577092511	0.0043859649122807
1040	1008	383	2129	0.427807486631016	0.414644179350062	0.157548334018922	0.466885964912281	1514	1932	1094	20	0.333480176211454	0.425550660792952	0.240969162995595	0.0043859649122807
1037	1006	379	2138	0.428158546655657	0.415359207266722	0.156482246077622	0.468859649122807	1518	1928	1094	20	0.334361233480176	0.424669603524229	0.240969162995595	0.0043859649122807
1033	1003	380	2144	0.427566225165563	0.415149006622517	0.157284768211921	0.470175438596491	1522	1928	1090	20	0.335242290748899	0.424669603524229	0.240088105726872	0.0043859649122807
1033	1000	379	2148	0.428275290215589	0.414593698175788	0.157131011608624	0.471052631578947	1525	1934	1081	20	0.335903083700441	0.425991189427313	0.238105726872247	0.0043859649122807
1035	992	377	2156	0.430532445923461	0.412645590682196	0.156821963394343	0.47280701754386	1530	1933	1077	20	0.337004405286344	0.425770925110132	0.237224669603524	0.0043859649122807
1032	990	374	2164	0.430717863105175	0.413188647746244	0.156093489148581	0.474561403508772	1530	1930	1080	20	0.337004405286344	0.42511013215859	0.237885462555066	0.0043859649122807
1028	986	376	2170	0.430125523012552	0.41255230125523	0.157322175732218	0.475877192982456	1532	1939	1069	20	0.337444933920705	0.427092511013216	0.235462555066079	0.0043859649122807
1027	987	372	2174	0.430427493713328	0.413663034367142	0.155909471919531	0.476754385964912	1531	1933	1076	20	0.337224669603524	0.425770925110132	0.237004405286344	0.0043859649122807
1026	976	375	2183	0.431636516617585	0.410601598653765	0.15776188472865	0.478728070175439	1532	1929	1079	20	0.337444933920705	0.42488986784141	0.237665198237885	0.0043859649122807
1028	978	369	2185	0.432842105263158	0.411789473684211	0.155368421052632	0.479166666666667	1533	1927	1080	20	0.337665198237885	0.424449339207048	0.237885462555066	0.0043859649122807
1026	975	370	2189	0.432728806410797	0.411218894981021	0.156052298608182	0.480043859649123	1534	1918	1088	20	0.337885462555066	0.422466960352423	0.239647577092511	0.0043859649122807
1023	969	373	2195	0.432558139534884	0.409725158562368	0.157716701902748	0.481359649122807	1540	1912	1088	20	0.33920704845815	0.421145374449339	0.239647577092511	0.0043859649122807
1024	967	370	2199	0.433714527742482	0.409572215163067	0.156713257094451	0.482236842105263	1535	1914	1091	20	0.338105726872247	0.4215859030837	0.240308370044053	0.0043859649122807
1016	965	369	2210	0.432340425531915	0.41063829787234	0.157021276595745	0.484649122807018	1529	1913	1098	20	0.336784140969163	0.42136563876652	0.241850220264317	0.0043859649122807
1012	964	367	2217	0.431924882629108	0.411438326931285	0.156636790439607	0.486184210526316	1531	1908	1101	20	0.337224669603524	0.420264317180617	0.242511013215859	0.0043859649122807
1007	960	371	2222	0.43071000855432	0.410607356715141	0.158682634730539	0.487280701754386	1529	1913	1098	20	0.336784140969163	0.42136563876652	0.241850220264317	0.0043859649122807
1005	957	370	2228	0.430960548885077	0.410377358490566	0.158662092624357	0.48859649122807	1524	1912	1104	20	0.33568281938326	0.421145374449339	0.243171806167401	0.0043859649122807
999	954	370	2237	0.430047352561343	0.410675850193715	0.159276797244942	0.490570175438596	1525	1911	1104	20	0.335903083700441	0.420925110132159	0.243171806167401	0.0043859649122807
993	949	373	2245	0.428941684665227	0.409935205183585	0.161123110151188	0.492324561403509	1532	1916	1092	20	0.337444933920705	0.422026431718062	0.240528634361233	0.0043859649122807
991	942	376	2251	0.429190125595496	0.407968817669987	0.162841056734517	0.493640350877193	1528	1914	1098	20	0.336563876651982	0.4215859030837	0.241850220264317	0.0043859649122807
985	941	380	2254	0.42714657415438	0.408065915004337	0.164787510841284	0.494298245614035	1537	1907	1096	20	0.338546255506608	0.420044052863436	0.241409691629956	0.0043859649122807
978	935	382	2265	0.426143790849673	0.407407407407407	0.166448801742919	0.496710526315789	1535	1903	1102	20	0.338105726872247	0.419162995594714	0.24273127753304	0.0043859649122807
972	934	380	2274	0.425196850393701	0.408573928258968	0.166229221347332	0.498684210526316	1540	1904	1095	21	0.339281780127781	0.419475655430712	0.241242564441507	0.00460526315789474
971	931	381	2277	0.425317564607972	0.407796758650898	0.16688567674113	0.499342105263158	1543	1906	1090	21	0.339942718660498	0.419916281119189	0.240141000220313	0.00460526315789474
973	926	378	2283	0.427316644707949	0.406675450153711	0.16600790513834	0.500657894736842	1543	1903	1093	21	0.339942718660498	0.419255342586473	0.240801938753029	0.00460526315789474
973	920	379	2288	0.428257042253521	0.404929577464789	0.16681338028169	0.501754385964912	1541	1896	1102	21	0.33950209297202	0.417713152676801	0.242784754351179	0.00460526315789474
972	915	378	2295	0.429139072847682	0.403973509933775	0.166887417218543	0.503289473684211	1544	1890	1105	21	0.340163031504737	0.416391275611368	0.243445692883895	0.00460526315789474
969	912	379	2300	0.428761061946903	0.40353982300885	0.167699115044248	0.504385964912281	1545	1892	1102	21	0.340383344348976	0.416831901299846	0.242784754351179	0.00460526315789474
969	917	370	2304	0.429521276595745	0.406471631205674	0.164007092198582	0.505263157894737	1548	1890	1101	21	0.341044282881692	0.416391275611368	0.24256444150694	0.00460526315789474
965	916	367	2312	0.429270462633452	0.407473309608541	0.163256227758007	0.507017543859649	1551	1889	1099	21	0.341705221414408	0.416170962767129	0.242123815818462	0.00460526315789474
962	916	363	2319	0.429272646140116	0.408746095493083	0.161981258366801	0.508552631578947	1556	1894	1089	21	0.342806785635603	0.417272526988323	0.239920687376074	0.00460526315789474
954	920	363	2323	0.426464014304873	0.411265087170317	0.16227089852481	0.509429824561404	1559	1895	1085	21	0.343467724168319	0.417492839832562	0.239039435999119	0.00460526315789474
952	922	359	2327	0.426332288401254	0.412897447380206	0.16077026421854	0.51030701754386	1560	1892	1087	21	0.343688037012558	0.416831901299846	0.239480061687596	0.00460526315789474
948	918	360	2334	0.425876010781671	0.412398921832884	0.161725067385445	0.511842105263158	1561	1886	1092	21	0.343908349856797	0.415510024234413	0.24058162590879	0.00460526315789474
945	916	362	2337	0.425101214574899	0.412055780476833	0.162843004948268	0.5125	1562	1890	1087	21	0.344128662701035	0.416391275611368	0.239480061687596	0.00460526315789474
947	914	358	2341	0.426768814781433	0.41189725101397	0.161333934204597	0.513377192982456	1561	1886	1092	21	0.343908349856797	0.415510024234413	0.24058162590879	0.00460526315789474
940	911	357	2352	0.425724637681159	0.412590579710145	0.161684782608696	0.515789473684211	1561	1888	1090	21	0.343908349856797	0.41595064992289	0.240141000220313	0.00460526315789474
937	909	354	2360	0.425909090909091	0.413181818181818	0.160909090909091	0.517543859649123	1560	1889	1090	21	0.343688037012558	0.416170962767129	0.240141000220313	0.00460526315789474
934	906	354	2366	0.425706472196901	0.412944393801276	0.161349134001823	0.518859649122807	1557	1890	1092	21	0.343027098479841	0.416391275611368	0.24058162590879	0.00460526315789474
934	899	354	2373	0.427069044352995	0.411065386374028	0.161865569272977	0.520394736842105	1553	1883	1102	22	0.342221242838255	0.414940502423975	0.24283825473777	0.00482456140350877
934	895	353	2378	0.428047662694775	0.410174152153987	0.161778185151237	0.521491228070175	1556	1880	1102	22	0.342882327016307	0.414279418245923	0.24283825473777	0.00482456140350877
933	892	353	2382	0.428374655647383	0.409550045913682	0.162075298438935	0.522368421052632	1557	1887	1094	22	0.343102688408991	0.415821947994711	0.241075363596298	0.00482456140350877
930	897	348	2385	0.427586206896552	0.412413793103448	0.16	0.523026315789474	1558	1883	1097	22	0.343323049801675	0.414940502423975	0.24173644777435	0.00482456140350877
930	894	347	2389	0.428374021188392	0.411791801013358	0.15983417779825	0.52390350877193	1556	1884	1098	22	0.342882327016307	0.415160863816659	0.241956809167034	0.00482456140350877
929	890	347	2394	0.428901200369344	0.410895660203139	0.160203139427516	0.525	1562	1885	1091	22	0.344204495372411	0.415381225209343	0.240414279418246	0.00482456140350877
929	889	342	2400	0.430092592592593	0.411574074074074	0.158333333333333	0.526315789473684	1560	1879	1099	22	0.343763772587043	0.414059056853239	0.242177170559718	0.00482456140350877
926	886	346	2402	0.429101019462465	0.410565338276182	0.160333642261353	0.526754385964912	1561	1876	1100	23	0.344059951509808	0.413489089706855	0.242450958783337	0.00504385964912281
928	879	344	2409	0.431427243142724	0.408647140864714	0.159925615992562	0.528289473684211	1558	1879	1100	23	0.343398721622217	0.414150319594446	0.242450958783337	0.00504385964912281
925	876	345	2414	0.431034482758621	0.408201304753029	0.16076421248835	0.529385964912281	1558	1872	1107	23	0.343398721622217	0.412607449856734	0.243993828521049	0.00504385964912281
917	870	353	2420	0.428504672897196	0.406542056074766	0.164953271028037	0.530701754385965	1557	1873	1107	23	0.343178311659687	0.412827859819264	0.243993828521049	0.00504385964912281
912	866	356	2426	0.427366447985005	0.4058106841612	0.166822867853796	0.532017543859649	1555	1869	1113	23	0.342737491734626	0.411946219969143	0.245316288296231	0.00504385964912281
908	866	350	2436	0.427495291902072	0.407721280602637	0.164783427495292	0.534210526315789	1556	1868	1113	23	0.342957901697157	0.411725810006612	0.245316288296231	0.00504385964912281
903	869	349	2439	0.425742574257426	0.40971239981141	0.164545025931165	0.534868421052632	1555	1871	1111	23	0.342737491734626	0.412387039894203	0.24487546837117	0.00504385964912281
899	869	346	2446	0.425260170293283	0.411069063386944	0.163670766319773	0.53640350877193	1554	1878	1105	23	0.342517081772096	0.413929909631915	0.243553008595989	0.00504385964912281
902	863	345	2450	0.427488151658768	0.409004739336493	0.163507109004739	0.537280701754386	1551	1878	1108	23	0.341855851884505	0.413929909631915	0.244214238483579	0.00504385964912281
896	861	348	2455	0.425653206650831	0.409026128266033	0.165320665083135	0.538377192982456	1553	1881	1103	23	0.342296671809566	0.414591139519506	0.243112188670928	0.00504385964912281
897	862	343	2458	0.426736441484301	0.410085632730733	0.163177925784967	0.539035087719298	1559	1874	1104	23	0.343619131584748	0.413048269781794	0.243332598633458	0.00504385964912281
894	860	344	2462	0.426120114394662	0.409914204003813	0.163965681601525	0.539912280701754	1563	1872	1102	23	0.344500771434869	0.412607449856734	0.242891778708398	0.00504385964912281
891	857	343	2469	0.426111908177905	0.409851745576279	0.164036346245815	0.541447368421053	1564	1874	1098	24	0.344797178130511	0.413139329805996	0.242063492063492	0.00526315789473684
888	855	344	2473	0.425491135601342	0.409678965021562	0.164829899377096	0.542324561403509	1558	1868	1110	24	0.34347442680776	0.411816578483245	0.244708994708995	0.00526315789473684
883	854	344	2479	0.424315233061028	0.410379625180202	0.16530514175877	0.543640350877193	1560	1867	1109	24	0.343915343915344	0.411596119929453	0.244488536155203	0.00526315789473684
886	849	338	2487	0.427399903521466	0.409551374819103	0.163048721659431	0.545394736842105	1565	1864	1107	24	0.345017636684303	0.410934744268078	0.244047619047619	0.00526315789473684
884	845	334	2497	0.428502181289384	0.409597673291323	0.161900145419292	0.547587719298246	1569	1868	1099	24	0.345899470899471	0.411816578483245	0.242283950617284	0.00526315789473684
884	840	335	2501	0.429334628460418	0.407965031568723	0.16270033997086	0.548464912280702	1570	1868	1098	24	0.346119929453263	0.411816578483245	0.242063492063492	0.00526315789473684
880	833	338	2509	0.429058995611897	0.406143344709898	0.164797659678206	0.550219298245614	1567	1865	1103	25	0.345534729878721	0.411245865490628	0.243219404630651	0.00548245614035088
876	825	342	2517	0.428781204111601	0.403817914831131	0.167400881057269	0.551973684210526	1567	1867	1101	25	0.345534729878721	0.411686879823594	0.242778390297685	0.00548245614035088
875	828	337	2520	0.428921568627451	0.405882352941176	0.165196078431373	0.552631578947368	1570	1862	1103	25	0.34619625137817	0.41058434399118	0.243219404630651	0.00548245614035088
871	827	336	2526	0.428220255653884	0.406588003933137	0.165191740412979	0.553947368421053	1570	1861	1104	25	0.34619625137817	0.410363836824697	0.243439911797133	0.00548245614035088
866	825	334	2535	0.427654320987654	0.407407407407407	0.164938271604938	0.555921052631579	1569	1860	1106	25	0.345975744211687	0.410143329658214	0.243880926130099	0.00548245614035088
866	820	334	2540	0.428712871287129	0.405940594059406	0.165346534653465	0.557017543859649	1563	1861	1111	25	0.344652701212789	0.410363836824697	0.244983461962514	0.00548245614035088
864	818	331	2547	0.429210134128167	0.406358668653751	0.164431197218082	0.558552631578947	1564	1860	1111	25	0.344873208379272	0.410143329658214	0.244983461962514	0.00548245614035088
861	817	329	2553	0.428998505231689	0.407075236671649	0.163926258096662	0.559868421052632	1568	1863	1103	26	0.345831495368328	0.410895456550507	0.243273048081165	0.00570175438596491
861	811	327	2561	0.430715357678839	0.405702851425713	0.163581790895448	0.561622807017544	1564	1865	1105	26	0.344949272165858	0.411336568151742	0.2437141596824	0.00570175438596491
857	809	325	2569	0.430436966348569	0.406328478151683	0.163234555499749	0.563377192982456	1567	1862	1105	26	0.345610939567711	0.41067490074989	0.2437141596824	0.00570175438596491
851	802	332	2575	0.428715365239295	0.404030226700252	0.167254408060453	0.56469298245614	1564	1861	1109	26	0.344949272165858	0.410454344949272	0.24459638288487	0.00570175438596491
849	800	332	2579	0.428571428571429	0.403836446239273	0.167592125189298	0.565570175438596	1563	1861	1110	26	0.34472871636524	0.410454344949272	0.244816938685487	0.00570175438596491
847	799	329	2585	0.428860759493671	0.404556962025316	0.166582278481013	0.566885964912281	1562	1865	1107	26	0.344508160564623	0.411336568151742	0.244155271283635	0.00570175438596491
847	797	329	2587	0.429295489102889	0.403953370501774	0.166751140395337	0.567324561403509	1560	1863	1111	26	0.344067048963388	0.410895456550507	0.245037494486105	0.00570175438596491
844	794	329	2593	0.429079816980173	0.403660396542959	0.167259786476868	0.568640350877193	1558	1860	1115	27	0.343701742775204	0.410324288550629	0.245973968674167	0.00592105263157895
838	797	327	2598	0.427115188583079	0.406218144750255	0.166666666666667	0.569736842105263	1550	1861	1122	27	0.341936907125524	0.410544893006839	0.247518199867637	0.00592105263157895
835	792	329	2604	0.426891615541922	0.404907975460123	0.168200408997955	0.571052631578947	1547	1853	1133	27	0.341275093756894	0.408780057357159	0.249944848885948	0.00592105263157895
831	793	328	2608	0.425717213114754	0.40625	0.168032786885246	0.571929824561404	1549	1849	1135	27	0.341716302669314	0.407897639532319	0.250386057798368	0.00592105263157895
829	792	327	2612	0.425564681724846	0.406570841889117	0.167864476386037	0.57280701754386	1545	1844	1144	27	0.340833884844474	0.406794617251268	0.252371497904258	0.00592105263157895
830	792	324	2614	0.426515930113052	0.406988694758479	0.166495375128469	0.573245614035088	1547	1845	1141	27	0.341275093756894	0.407015221707479	0.251709684535628	0.00592105263157895
829	787	323	2621	0.427539969056215	0.40587931923672	0.166580711707066	0.574780701754386	1547	1845	1141	27	0.341275093756894	0.407015221707479	0.251709684535628	0.00592105263157895
827	785	321	2627	0.427832384893947	0.406104500775996	0.166063114330057	0.57609649122807	1552	1842	1139	27	0.342378116037944	0.406353408338848	0.251268475623208	0.00592105263157895
824	783	320	2633	0.427607680332122	0.406331084587442	0.166061235080436	0.577412280701754	1559	1842	1132	27	0.343922347231414	0.406353408338848	0.249724244429737	0.00592105263157895
829	782	314	2635	0.430649350649351	0.406233766233766	0.163116883116883	0.577850877192982	1555	1845	1133	27	0.343039929406574	0.407015221707479	0.249944848885948	0.00592105263157895
831	772	312	2645	0.433942558746736	0.40313315926893	0.162924281984334	0.580043859649123	1551	1845	1137	27	0.342157511581734	0.407015221707479	0.250827266710788	0.00592105263157895
829	774	309	2648	0.433577405857741	0.404811715481172	0.161610878661088	0.580701754385965	1553	1840	1140	27	0.342598720494154	0.405912199426428	0.251489080079418	0.00592105263157895
830	774	305	2651	0.434782608695652	0.405447878470403	0.159769512833944	0.581359649122807	1554	1837	1142	27	0.342819324950364	0.405250386057798	0.251930288991838	0.00592105263157895
833	777	298	2652	0.436582809224319	0.407232704402516	0.156184486373166	0.581578947368421	1556	1843	1134	27	0.343260533862784	0.406574012795058	0.250165453342158	0.00592105263157895
830	771	299	2660	0.436842105263158	0.405789473684211	0.157368421052632	0.583333333333333	1555	1842	1136	27	0.343039929406574	0.406353408338848	0.250606662254578	0.00592105263157895
828	764	301	2667	0.437400950871632	0.403592181722134	0.159006867406233	0.584868421052632	1558	1843	1132	27	0.343701742775204	0.406574012795058	0.249724244429737	0.00592105263157895
822	763	302	2673	0.435612082670906	0.404345521992581	0.160042395336513	0.586184210526316	1551	1845	1137	27	0.342157511581734	0.407015221707479	0.250827266710788	0.00592105263157895
819	759	301	2681	0.435870143693454	0.403938265034593	0.160191591271953	0.587938596491228	1557	1843	1133	27	0.343481138318994	0.406574012795058	0.249944848885948	0.00592105263157895
817	754	299	2690	0.436898395721925	0.403208556149733	0.159893048128342	0.589912280701754	1563	1844	1126	27	0.344804765056254	0.406794617251268	0.248400617692477	0.00592105263157895
814	752	296	2698	0.437164339419979	0.403866809881847	0.158968850698174	0.591666666666667	1562	1837	1134	27	0.344584160600044	0.405250386057798	0.250165453342158	0.00592105263157895
811	751	295	2703	0.436725901992461	0.404415724286484	0.158858373721055	0.592763157894737	1563	1841	1129	27	0.344804765056254	0.406132803882638	0.249062431061107	0.00592105263157895
806	751	292	2711	0.435911303407247	0.406165494862088	0.157923201730665	0.594517543859649	1564	1846	1123	27	0.345025369512464	0.407235826163689	0.247738804323847	0.00592105263157895
798	750	296	2716	0.432754880694143	0.406724511930586	0.160520607375271	0.595614035087719	1561	1845	1127	27	0.344363556143834	0.407015221707479	0.248621222148687	0.00592105263157895
794	747	297	2722	0.431991294885745	0.406420021762786	0.161588683351469	0.596929824561404	1555	1842	1136	27	0.343039929406574	0.406353408338848	0.250606662254578	0.00592105263157895
784	744	300	2732	0.428884026258206	0.407002188183807	0.164113785557987	0.599122807017544	1551	1839	1143	27	0.342157511581734	0.405691594970218	0.252150893448048	0.00592105263157895
777	742	300	2741	0.42715777899945	0.407916437603079	0.164925783397471	0.60109649122807	1554	1838	1141	27	0.342819324950364	0.405470990514008	0.251709684535628	0.00592105263157895
771	740	300	2749	0.425731639977913	0.408614025400331	0.165654334621756	0.602850877192982	1553	1840	1139	28	0.342674315975287	0.406001765225066	0.251323918799647	0.00614035087719298
774	742	291	2753	0.428334255672385	0.410625345877144	0.16104039845047	0.603728070175439	1553	1836	1143	28	0.342674315975287	0.405119152691968	0.252206531332745	0.00614035087719298
770	738	294	2758	0.427302996670366	0.409544950055494	0.16315205327414	0.604824561403509	1554	1837	1141	28	0.342894969108561	0.405339805825243	0.251765225066196	0.00614035087719298
770	738	291	2761	0.428015564202335	0.410227904391329	0.161756531406337	0.605482456140351	1550	1836	1145	29	0.342087839329066	0.405208563231075	0.252703597439859	0.00635964912280702
765	738	294	2763	0.425709515859766	0.410684474123539	0.163606010016695	0.605921052631579	1550	1832	1149	29	0.342087839329066	0.404325755903774	0.25358640476716	0.00635964912280702
768	735	287	2770	0.429050279329609	0.410614525139665	0.160335195530726	0.607456140350877	1549	1830	1152	29	0.341867137497241	0.403884352240124	0.254248510262635	0.00635964912280702
765	732	288	2775	0.428571428571429	0.410084033613445	0.161344537815126	0.608552631578947	1557	1827	1146	30	0.343708609271523	0.403311258278146	0.252980132450331	0.00657894736842105
763	725	290	2782	0.429133858267717	0.407761529808774	0.16310461192351	0.610087719298246	1560	1825	1145	30	0.344370860927152	0.402869757174393	0.252759381898455	0.00657894736842105
761	722	289	2788	0.429458239277652	0.40744920993228	0.163092550790068	0.61140350877193	1565	1820	1145	30	0.345474613686534	0.401766004415011	0.252759381898455	0.00657894736842105
760	722	286	2792	0.429864253393665	0.408371040723982	0.161764705882353	0.612280701754386	1566	1813	1151	30	0.345695364238411	0.400220750551876	0.254083885209713	0.00657894736842105
762	721	281	2796	0.431972789115646	0.408730158730159	0.159297052154195	0.613157894736842	1565	1817	1148	30	0.345474613686534	0.401103752759382	0.253421633554084	0.00657894736842105
762	724	277	2797	0.432217810550199	0.410663641520136	0.157118547929665	0.613377192982456	1559	1815	1156	30	0.344150110375276	0.400662251655629	0.255187637969095	0.00657894736842105
766	723	269	2802	0.435722411831627	0.411262798634812	0.153014789533561	0.614473684210526	1555	1816	1159	30	0.34326710816777	0.400883002207506	0.255849889624724	0.00657894736842105
764	721	268	2807	0.435824301197946	0.411294922989161	0.152880775812892	0.615570175438596	1555	1811	1164	30	0.34326710816777	0.399779249448124	0.256953642384106	0.00657894736842105
759	720	271	2810	0.433714285714286	0.411428571428571	0.154857142857143	0.616228070175439	1550	1806	1174	30	0.342163355408389	0.398675496688742	0.25916114790287	0.00657894736842105
759	720	270	2811	0.433962264150943	0.411663807890223	0.154373927958834	0.616447368421053	1553	1805	1172	30	0.342825607064018	0.398454746136865	0.258719646799117	0.00657894736842105
757	717	269	2817	0.434308663224326	0.411359724612737	0.154331612162937	0.617763157894737	1548	1801	1180	31	0.34179730624862	0.397659527489512	0.260543166261868	0.00679824561403509
752	717	269	2822	0.432681242807825	0.412543153049482	0.154775604142693	0.618859649122807	1546	1803	1180	31	0.341355707661736	0.398101126076397	0.260543166261868	0.00679824561403509
749	715	266	2830	0.432947976878613	0.413294797687861	0.153757225433526	0.620614035087719	1551	1804	1174	31	0.342459704128947	0.398321925369839	0.259218370501214	0.00679824561403509
744	712	270	2834	0.431054461181924	0.412514484356895	0.156431054461182	0.621491228070175	1549	1797	1183	31	0.342018105542062	0.396776330315743	0.261205564142195	0.00679824561403509
743	704	269	2844	0.432983682983683	0.41025641025641	0.156759906759907	0.623684210526316	1553	1795	1181	31	0.342901302715831	0.396334731728858	0.26076396555531	0.00679824561403509
741	702	267	2850	0.433333333333333	0.410526315789474	0.156140350877193	0.625	1548	1795	1185	32	0.341872791519435	0.396422261484099	0.261704946996466	0.00701754385964912
737	699	271	2853	0.431751611013474	0.409490333919156	0.15875805506737	0.625657894736842	1550	1793	1185	32	0.342314487632509	0.395980565371025	0.261704946996466	0.00701754385964912
734	700	267	2859	0.43151087595532	0.411522633744856	0.156966490299824	0.626973684210526	1549	1791	1188	32	0.342093639575972	0.395538869257951	0.262367491166078	0.00701754385964912
731	699	268	2862	0.430506478209658	0.411660777385159	0.157832744405183	0.627631578947368	1548	1796	1184	32	0.341872791519435	0.396643109540636	0.261484098939929	0.00701754385964912
728	701	262	2869	0.430514488468362	0.414547604967475	0.154937906564163	0.629166666666667	1547	1791	1190	32	0.341651943462898	0.395538869257951	0.262809187279152	0.00701754385964912
727	697	261	2875	0.431454005934718	0.413649851632047	0.154896142433234	0.630482456140351	1549	1791	1188	32	0.342093639575972	0.395538869257951	0.262367491166078	0.00701754385964912
724	693	259	2884	0.431980906921241	0.413484486873508	0.154534606205251	0.632456140350877	1550	1789	1189	32	0.342314487632509	0.395097173144876	0.262588339222615	0.00701754385964912
723	691	257	2889	0.432675044883303	0.413524835427887	0.153800119688809	0.633552631578947	1551	1792	1185	32	0.342535335689046	0.395759717314488	0.261704946996466	0.00701754385964912
717	687	258	2898	0.431407942238267	0.413357400722022	0.155234657039711	0.635526315789474	1551	1789	1188	32	0.342535335689046	0.395097173144876	0.262367491166078	0.00701754385964912
715	684	255	2906	0.432285368802902	0.41354292623942	0.154171704957678	0.637280701754386	1553	1787	1186	34	0.34312859036677	0.394829871851525	0.262041537781706	0.00745614035087719
713	685	253	2909	0.431859479103574	0.414900060569352	0.153240460327075	0.637938596491228	1553	1785	1188	34	0.34312859036677	0.394387980556783	0.262483429076447	0.00745614035087719
710	678	256	2916	0.431873479318735	0.412408759124088	0.155717761557178	0.639473684210526	1553	1784	1188	35	0.343204419889503	0.394254143646409	0.262541436464088	0.00767543859649123
708	670	259	2923	0.432498472816127	0.409285277947465	0.158216249236408	0.641008771929825	1551	1782	1192	35	0.342762430939227	0.393812154696133	0.263425414364641	0.00767543859649123
710	664	259	2927	0.434782608695652	0.406613594611145	0.158603796693203	0.641885964912281	1553	1780	1192	35	0.343204419889503	0.393370165745856	0.263425414364641	0.00767543859649123
707	663	260	2930	0.433742331288344	0.406748466257669	0.159509202453988	0.642543859649123	1554	1777	1194	35	0.343425414364641	0.392707182320442	0.263867403314917	0.00767543859649123
709	656	259	2936	0.436576354679803	0.403940886699507	0.15948275862069	0.643859649122807	1552	1771	1202	35	0.342983425414365	0.391381215469613	0.265635359116022	0.00767543859649123
704	651	261	2944	0.435643564356436	0.402846534653465	0.161509900990099	0.645614035087719	1553	1770	1202	35	0.343204419889503	0.391160220994475	0.265635359116022	0.00767543859649123
703	652	260	2945	0.435294117647059	0.403715170278638	0.160990712074303	0.645833333333333	1554	1770	1201	35	0.343425414364641	0.391160220994475	0.265414364640884	0.00767543859649123
700	652	259	2949	0.434512725015518	0.40471756672874	0.160769708255742	0.64671052631579	1555	1767	1203	35	0.343646408839779	0.390497237569061	0.26585635359116	0.00767543859649123
702	652	255	2951	0.436295835922933	0.405220633934121	0.158483530142946	0.647149122807018	1562	1770	1193	35	0.345193370165746	0.391160220994475	0.263646408839779	0.00767543859649123
698	651	257	2954	0.434620174346202	0.405354919053549	0.160024906600249	0.64780701754386	1566	1769	1190	35	0.346077348066298	0.390939226519337	0.262983425414365	0.00767543859649123
695	647	256	2962	0.434918648310388	0.404881101376721	0.160200250312891	0.649561403508772	1566	1770	1188	36	0.346153846153846	0.391246684350133	0.262599469496021	0.00789473684210526
695	647	254	2964	0.43546365914787	0.405388471177945	0.159147869674185	0.65	1564	1770	1189	37	0.345788193676763	0.391333185938536	0.2628786203847	0.0081140350877193
691	648	253	2968	0.434045226130653	0.407035175879397	0.15891959798995	0.650877192982456	1570	1765	1188	37	0.347114746849436	0.390227724961309	0.262657528189255	0.0081140350877193
693	645	250	2972	0.43639798488665	0.406171284634761	0.157430730478589	0.651754385964912	1571	1765	1187	37	0.347335839044882	0.390227724961309	0.262436435993809	0.0081140350877193
696	642	247	2975	0.439116719242902	0.405047318611987	0.15583596214511	0.652412280701754	1573	1767	1183	37	0.347778023435773	0.3906699093522	0.261552067212027	0.0081140350877193
692	637	249	2982	0.438529784537389	0.403675538656527	0.157794676806084	0.653947368421053	1574	1768	1181	37	0.347999115631218	0.390891001547645	0.261109882821136	0.0081140350877193
687	637	247	2989	0.437301082113304	0.405474220241884	0.157224697644812	0.655482456140351	1578	1766	1178	38	0.348960636886333	0.390535161432994	0.260504201680672	0.00833333333333333
684	633	248	2995	0.437060702875399	0.404472843450479	0.158466453674121	0.656798245614035	1586	1764	1172	38	0.350729765590447	0.390092879256966	0.259177355152587	0.00833333333333333
682	630	246	3002	0.437740693196406	0.404364569961489	0.157894736842105	0.658333333333333	1589	1764	1169	38	0.351393188854489	0.390092879256966	0.258513931888545	0.00833333333333333
681	626	249	3004	0.437660668380463	0.402313624678663	0.160025706940874	0.658771929824561	1598	1765	1158	39	0.353461623534616	0.390400353904004	0.25613802256138	0.00855263157894737
680	623	247	3010	0.438709677419355	0.401935483870968	0.159354838709677	0.660087719298246	1592	1759	1170	39	0.352134483521345	0.389073213890732	0.258792302587923	0.00855263157894737
679	619	245	3017	0.440051847051199	0.401166558651977	0.158781594296824	0.661622807017544	1592	1760	1169	39	0.352134483521345	0.389294403892944	0.258571112585711	0.00855263157894737
681	616	242	3021	0.442495126705653	0.400259909031839	0.157244964262508	0.6625	1596	1759	1166	39	0.353019243530192	0.389073213890732	0.257907542579075	0.00855263157894737
678	616	242	3024	0.44140625	0.401041666666667	0.157552083333333	0.663157894736842	1597	1762	1162	39	0.353240433532404	0.389736783897368	0.257022782570228	0.00855263157894737
675	617	239	3029	0.440888308295232	0.403004572175049	0.156107119529719	0.664254385964912	1601	1762	1158	39	0.354125193541252	0.389736783897368	0.25613802256138	0.00855263157894737
670	616	238	3036	0.439632545931759	0.404199475065617	0.156167979002625	0.66578947368421	1599	1754	1168	39	0.353682813536828	0.387967263879673	0.258349922583499	0.00855263157894737
670	611	236	3043	0.44166117336849	0.402768622280817	0.155570204350692	0.667324561403509	1599	1760	1162	39	0.353682813536828	0.389294403892944	0.257022782570228	0.00855263157894737
670	608	234	3048	0.443121693121693	0.402116402116402	0.154761904761905	0.668421052631579	1597	1755	1169	39	0.353240433532404	0.388188453881885	0.258571112585711	0.00855263157894737
665	609	229	3057	0.442448436460412	0.405189620758483	0.152361942781104	0.670394736842105	1601	1751	1169	39	0.354125193541252	0.387303693873037	0.258571112585711	0.00855263157894737
664	608	224	3064	0.443850267379679	0.406417112299465	0.149732620320856	0.671929824561403	1600	1747	1174	39	0.35390400353904	0.386418933864189	0.259677062596771	0.00855263157894737
661	610	221	3068	0.443029490616622	0.408847184986595	0.148123324396783	0.67280701754386	1604	1745	1171	40	0.354867256637168	0.386061946902655	0.259070796460177	0.0087719298245614
659	612	217	3072	0.442876344086022	0.411290322580645	0.145833333333333	0.673684210526316	1605	1742	1173	40	0.355088495575221	0.385398230088496	0.259513274336283	0.0087719298245614
656	610	215	3079	0.442943956785955	0.411883862255233	0.145172180958812	0.675219298245614	1600	1738	1181	41	0.354060632883381	0.384598362469573	0.261341004647046	0.00899122807017544
654	609	212	3085	0.443389830508475	0.412881355932203	0.143728813559322	0.676535087719298	1602	1742	1175	41	0.354503208674485	0.385483514051781	0.260013277273733	0.00899122807017544
652	608	213	3087	0.442634080108622	0.412763068567549	0.144602851323829	0.676973684210526	1604	1739	1176	41	0.35494578446559	0.384819650365125	0.260234565169285	0.00899122807017544
647	607	212	3094	0.441336971350614	0.414051841746248	0.144611186903138	0.678508771929825	1608	1737	1173	42	0.355909694555113	0.384462151394422	0.259628154050465	0.00921052631578947
643	604	211	3102	0.441015089163237	0.414266117969822	0.144718792866941	0.680263157894737	1611	1735	1172	42	0.356573705179283	0.384019477644976	0.259406817175741	0.00921052631578947
640	601	211	3108	0.440771349862259	0.413911845730028	0.145316804407713	0.681578947368421	1613	1739	1166	42	0.35701637892873	0.384904825143869	0.258078795927402	0.00921052631578947
639	597	211	3113	0.441603317208017	0.412577747062889	0.145818935729095	0.682675438596491	1612	1746	1160	42	0.356795042054006	0.386454183266932	0.256750774679062	0.00921052631578947
635	592	213	3120	0.440972222222222	0.411111111111111	0.147916666666667	0.684210526315789	1607	1747	1163	43	0.355767102058889	0.386761124640248	0.257471773300863	0.00942982456140351
633	591	210	3126	0.441422594142259	0.412133891213389	0.146443514644351	0.685526315789474	1603	1742	1171	44	0.354960141718335	0.385739592559787	0.259300265721878	0.00964912280701754
632	590	209	3129	0.441649196366177	0.412299091544375	0.146051712089448	0.686184210526316	1607	1744	1164	45	0.355924695459579	0.386267995570321	0.2578073089701	0.00986842105263158
627	589	208	3136	0.440308988764045	0.413623595505618	0.146067415730337	0.687719298245614	1605	1742	1167	46	0.355560478511298	0.385910500664599	0.258529020824103	0.0100877192982456
622	590	208	3140	0.438028169014085	0.415492957746479	0.146478873239437	0.68859649122807	1604	1745	1165	46	0.35533894550288	0.386575099689854	0.258085954807266	0.0100877192982456
625	587	203	3145	0.441696113074205	0.414840989399293	0.143462897526502	0.68969298245614	1607	1746	1160	47	0.356082428539774	0.386882339906936	0.25703523155329	0.0103070175438596
623	584	201	3152	0.442471590909091	0.414772727272727	0.142755681818182	0.691228070175439	1605	1743	1165	47	0.355639264347441	0.386217593618436	0.258143142034124	0.0103070175438596
620	581	198	3161	0.443173695496783	0.41529664045747	0.141529664045747	0.693201754385965	1609	1742	1162	47	0.356525592732107	0.385996011522269	0.257478395745624	0.0103070175438596
620	575	197	3168	0.445402298850575	0.413074712643678	0.141522988505747	0.694736842105263	1611	1739	1162	48	0.357047872340426	0.385416666666667	0.257535460992908	0.0105263157894737
619	570	196	3175	0.446931407942238	0.411552346570397	0.141516245487365	0.696271929824561	1610	1737	1165	48	0.356826241134752	0.384973404255319	0.258200354609929	0.0105263157894737
615	567	197	3181	0.445975344452502	0.411167512690355	0.142857142857143	0.697587719298246	1615	1738	1159	48	0.357934397163121	0.385195035460993	0.256870567375887	0.0105263157894737
614	565	196	3185	0.446545454545455	0.410909090909091	0.142545454545455	0.698464912280702	1616	1730	1165	49	0.358235424517845	0.383506982930614	0.258257592551541	0.0107456140350877
616	566	191	3187	0.448652585579024	0.412235979606701	0.139111434814275	0.69890350877193	1613	1733	1165	49	0.357570383506983	0.384172023941476	0.258257592551541	0.0107456140350877
614	563	190	3193	0.4491587417703	0.41185076810534	0.13899049012436	0.700219298245614	1616	1728	1166	50	0.358314855875832	0.383148558758315	0.258536585365854	0.0109649122807018
610	560	190	3200	0.448529411764706	0.411764705882353	0.139705882352941	0.701754385964912	1626	1720	1164	50	0.360532150776053	0.381374722838137	0.258093126385809	0.0109649122807018
605	557	192	3206	0.446824224519941	0.411373707533235	0.141802067946824	0.703070175438597	1627	1715	1168	50	0.360753880266075	0.380266075388027	0.258980044345898	0.0109649122807018
601	555	190	3214	0.446508172362556	0.412332838038633	0.141158989598811	0.704824561403509	1629	1715	1165	51	0.36127744510978	0.38035041029053	0.258372144599689	0.0111842105263158
600	554	189	3217	0.446760982874162	0.412509307520477	0.140729709605361	0.705482456140351	1623	1709	1176	52	0.36002661934339	0.379103815439219	0.260869565217391	0.0114035087719298
599	547	189	3225	0.448689138576779	0.409737827715356	0.141573033707865	0.707236842105263	1619	1709	1180	52	0.359139307897072	0.379103815439219	0.261756876663709	0.0114035087719298
598	545	186	3231	0.449962377727615	0.410082768999248	0.139954853273138	0.708552631578947	1624	1710	1173	53	0.360328378078545	0.37940980696694	0.260261814954515	0.0116228070175439
596	543	186	3235	0.449811320754717	0.409811320754717	0.140377358490566	0.709429824561403	1627	1711	1168	54	0.361074123391034	0.379715934309809	0.259209942299157	0.0118421052631579
594	541	184	3241	0.450341167551175	0.410159211523882	0.139499620924943	0.710745614035088	1628	1712	1165	55	0.361376248612653	0.380022197558269	0.258601553829079	0.0120614035087719
595	538	180	3247	0.453160700685453	0.40974866717441	0.137090632140137	0.712061403508772	1621	1707	1177	55	0.359822419533851	0.378912319644839	0.26126526082131	0.0120614035087719
594	538	177	3251	0.453781512605042	0.41100076394194	0.135217723453018	0.712938596491228	1624	1705	1176	55	0.360488346281909	0.378468368479467	0.261043285238624	0.0120614035087719
591	538	177	3254	0.452526799387443	0.411944869831547	0.135528330781011	0.71359649122807	1628	1706	1171	55	0.361376248612653	0.378690344062153	0.259933407325194	0.0120614035087719
591	537	175	3257	0.453568687643899	0.412125863392172	0.134305448963929	0.714254385964912	1635	1706	1164	55	0.362930077691454	0.378690344062153	0.258379578246393	0.0120614035087719
588	531	177	3264	0.453703703703704	0.409722222222222	0.136574074074074	0.715789473684211	1636	1700	1168	56	0.363232682060391	0.377442273534636	0.259325044404973	0.012280701754386
585	530	176	3269	0.453137103020914	0.410534469403563	0.136328427575523	0.716885964912281	1640	1695	1169	56	0.364120781527531	0.37633214920071	0.259547069271758	0.012280701754386
585	529	173	3273	0.454545454545455	0.411033411033411	0.134421134421134	0.717763157894737	1644	1700	1159	57	0.365089940039973	0.377526093715301	0.257383966244726	0.0125
578	530	174	3278	0.450858034321373	0.413416536661466	0.135725429017161	0.718859649122807	1642	1699	1162	57	0.364645791694426	0.377304019542527	0.258050188763047	0.0125
573	526	176	3285	0.449411764705882	0.412549019607843	0.138039215686275	0.720394736842105	1648	1696	1159	57	0.365978236731068	0.376637797024206	0.257383966244726	0.0125
568	524	176	3292	0.44794952681388	0.413249211356467	0.138801261829653	0.721929824561404	1646	1697	1159	58	0.365615282096846	0.376943580630831	0.257441137272323	0.012719298245614
568	522	176	3294	0.448657187993681	0.412322274881517	0.139020537124803	0.722368421052632	1651	1695	1156	58	0.366725899600178	0.376499333629498	0.256774766770324	0.012719298245614
566	523	174	3297	0.448139350752177	0.41409342834521	0.137767220902613	0.723026315789474	1656	1684	1162	58	0.36783651710351	0.374055975122168	0.258107507774323	0.012719298245614
564	521	175	3300	0.447619047619048	0.413492063492063	0.138888888888889	0.723684210526316	1659	1679	1164	58	0.368502887605509	0.372945357618836	0.258551754775655	0.012719298245614
564	516	174	3306	0.449760765550239	0.411483253588517	0.138755980861244	0.725	1656	1678	1167	59	0.367918240391024	0.372806043101533	0.259275716507443	0.0129385964912281
558	516	175	3311	0.44675740592474	0.413130504403523	0.140112089671737	0.72609649122807	1654	1679	1168	59	0.367473894690069	0.373028215952011	0.25949788935792	0.0129385964912281
556	514	173	3317	0.447304907481899	0.413515687851971	0.13917940466613	0.727412280701754	1654	1671	1176	59	0.367473894690069	0.371250833148189	0.261275272161742	0.0129385964912281
555	509	173	3323	0.448666127728375	0.411479385610348	0.139854486661277	0.728728070175439	1655	1673	1173	59	0.367696067540547	0.371695178849145	0.260608753610309	0.0129385964912281
553	507	170	3330	0.449593495934959	0.412195121951219	0.138211382113821	0.730263157894737	1658	1675	1168	59	0.36836258609198	0.3721395245501	0.25949788935792	0.0129385964912281
549	506	173	3332	0.447068403908795	0.412052117263844	0.140879478827362	0.730701754385965	1654	1671	1176	59	0.367473894690069	0.371250833148189	0.261275272161742	0.0129385964912281
546	500	171	3343	0.448644207066557	0.410846343467543	0.1405094494659	0.733114035087719	1647	1672	1182	59	0.365918684736725	0.371473005998667	0.262608309264608	0.0129385964912281
547	500	166	3347	0.450948062654575	0.412201154163232	0.136850783182193	0.733991228070175	1645	1676	1180	59	0.36547433903577	0.372361697400578	0.262163963563653	0.0129385964912281
545	498	167	3350	0.450413223140496	0.411570247933884	0.13801652892562	0.734649122807018	1646	1669	1185	60	0.365777777777778	0.370888888888889	0.263333333333333	0.0131578947368421
539	497	168	3356	0.447674418604651	0.412790697674419	0.13953488372093	0.735964912280702	1642	1666	1191	61	0.364969993331852	0.370304512113803	0.264725494554345	0.0133771929824561
540	492	168	3360	0.45	0.41	0.14	0.736842105263158	1639	1663	1197	61	0.364303178484108	0.369637697266059	0.266059124249833	0.0133771929824561
538	491	169	3362	0.449081803005008	0.409849749582638	0.141068447412354	0.737280701754386	1638	1671	1189	62	0.364161849710983	0.371498443752779	0.264339706536238	0.0135964912280702
534	486	170	3370	0.448739495798319	0.408403361344538	0.142857142857143	0.739035087719298	1640	1665	1193	62	0.364606491774122	0.370164517563361	0.265228990662517	0.0135964912280702
533	485	170	3372	0.448653198653199	0.408249158249158	0.143097643097643	0.739473684210526	1641	1667	1190	62	0.364828812805691	0.370609159626501	0.264562027567808	0.0135964912280702
535	484	167	3374	0.451096121416526	0.408094435075885	0.140809443507589	0.739912280701754	1644	1666	1188	62	0.3654957759004	0.370386838594931	0.264117385504669	0.0135964912280702
532	483	170	3375	0.448945147679325	0.407594936708861	0.143459915611814	0.740131578947368	1643	1671	1181	65	0.36551724137931	0.37174638487208	0.26273637374861	0.0142543859649123
531	480	172	3377	0.448858833474218	0.40574809805579	0.145393068469992	0.740570175438596	1642	1660	1193	65	0.365294771968854	0.369299221357063	0.265406006674082	0.0142543859649123
529	476	175	3380	0.448305084745763	0.403389830508475	0.148305084745763	0.741228070175439	1647	1660	1187	66	0.366488651535381	0.369381397418781	0.264129951045839	0.0144736842105263
526	476	175	3383	0.446898895497026	0.404418011894647	0.148683092608326	0.741885964912281	1646	1654	1193	67	0.36634765190296	0.368128199421322	0.265524148675718	0.0146929824561404
523	469	179	3389	0.446626814688301	0.400512382578992	0.152860802732707	0.743201754385965	1643	1651	1199	67	0.365679946583574	0.367460494101936	0.266859559314489	0.0146929824561404
523	468	179	3390	0.447008547008547	0.4	0.152991452991453	0.743421052631579	1641	1645	1207	67	0.365234809703984	0.366125083463165	0.268640106832851	0.0146929824561404
519	465	181	3395	0.44549356223176	0.399141630901288	0.155364806866953	0.744517543859649	1643	1647	1202	68	0.365761353517364	0.366651825467498	0.267586821015138	0.0149122807017544
513	463	182	3402	0.44300518134715	0.399827288428325	0.157167530224525	0.746052631578947	1644	1649	1199	68	0.365983971504898	0.367097061442565	0.266918967052538	0.0149122807017544
512	459	181	3408	0.444444444444444	0.3984375	0.157118055555556	0.747368421052632	1640	1656	1196	68	0.365093499554764	0.368655387355298	0.266251113089938	0.0149122807017544
509	459	179	3413	0.443766346992153	0.400174367916303	0.156059285091543	0.748464912280702	1636	1654	1202	68	0.36420302760463	0.368210151380231	0.267586821015138	0.0149122807017544
507	460	177	3416	0.443181818181818	0.402097902097902	0.15472027972028	0.749122807017544	1635	1655	1202	68	0.363980409617097	0.368432769367765	0.267586821015138	0.0149122807017544
507	459	174	3420	0.444736842105263	0.402631578947368	0.152631578947368	0.75	1641	1654	1197	68	0.365316117542297	0.368210151380231	0.266473731077471	0.0149122807017544
509	455	174	3422	0.447275922671353	0.399824253075571	0.152899824253076	0.750438596491228	1648	1656	1186	70	0.367037861915367	0.368819599109131	0.264142538975501	0.0153508771929825
506	457	172	3425	0.445814977973568	0.402643171806167	0.151541850220264	0.75109649122807	1651	1656	1183	70	0.367706013363029	0.368819599109131	0.26347438752784	0.0153508771929825
501	455	174	3430	0.443362831858407	0.402654867256637	0.153982300884956	0.75219298245614	1648	1656	1186	70	0.367037861915367	0.368819599109131	0.264142538975501	0.0153508771929825
503	454	172	3431	0.445527015057573	0.402125775022143	0.152347209920283	0.752412280701754	1650	1657	1183	70	0.367483296213808	0.369042316258352	0.26347438752784	0.0153508771929825
506	449	168	3437	0.450578806767587	0.399821905609973	0.14959928762244	0.753728070175439	1651	1659	1180	70	0.367706013363029	0.369487750556793	0.262806236080178	0.0153508771929825
503	449	167	3441	0.449508489722967	0.401251117068811	0.149240393208222	0.754605263157895	1647	1656	1187	70	0.366815144766147	0.368819599109131	0.264365256124722	0.0153508771929825
501	446	168	3445	0.44932735426009	0.4	0.15067264573991	0.755482456140351	1645	1654	1190	71	0.366451325462241	0.368456226331031	0.265092448206728	0.0155701754385965
496	442	171	3451	0.447249774571686	0.398557258791704	0.15419296663661	0.756798245614035	1647	1658	1184	71	0.366896858988639	0.369347293383827	0.263755847627534	0.0155701754385965
494	441	170	3455	0.447058823529412	0.399095022624434	0.153846153846154	0.757675438596491	1651	1658	1180	71	0.367787926041435	0.369347293383827	0.262864780574738	0.0155701754385965
494	442	168	3456	0.447463768115942	0.40036231884058	0.152173913043478	0.757894736842105	1650	1652	1186	72	0.367647058823529	0.368092691622103	0.264260249554367	0.0157894736842105
493	440	167	3460	0.448181818181818	0.4	0.151818181818182	0.758771929824561	1649	1652	1187	72	0.367424242424242	0.368092691622103	0.264483065953654	0.0157894736842105
490	439	166	3465	0.447488584474886	0.400913242009132	0.151598173515982	0.759868421052632	1650	1649	1189	72	0.367647058823529	0.367424242424242	0.264928698752228	0.0157894736842105
487	437	167	3469	0.446379468377635	0.400549954170486	0.153070577451879	0.760745614035088	1652	1647	1187	74	0.368256798930004	0.367142220240749	0.264600980829247	0.0162280701754386
482	435	169	3474	0.443830570902394	0.400552486187845	0.155616942909761	0.761842105263158	1653	1649	1184	74	0.368479714667856	0.367588051716451	0.263932233615693	0.0162280701754386
478	434	172	3476	0.440959409594096	0.400369003690037	0.158671586715867	0.762280701754386	1649	1642	1195	74	0.367588051716451	0.366027641551494	0.266384306732055	0.0162280701754386
478	433	171	3478	0.44177449168207	0.400184842883549	0.158040665434381	0.762719298245614	1649	1641	1196	74	0.367588051716451	0.365804725813642	0.266607222469906	0.0162280701754386
479	432	170	3479	0.443108233117484	0.399629972247919	0.157261794634598	0.762938596491228	1662	1640	1184	74	0.370485956308515	0.365581810075791	0.263932233615693	0.0162280701754386
475	428	174	3483	0.441039925719591	0.397400185701021	0.161559888579387	0.763815789473684	1663	1641	1181	75	0.370791527313266	0.365886287625418	0.263322185061315	0.0164473684210526
474	425	172	3489	0.442577030812325	0.396825396825397	0.160597572362278	0.765131578947368	1667	1642	1176	75	0.371683389074693	0.366109253065775	0.262207357859532	0.0164473684210526
468	419	178	3495	0.43943661971831	0.393427230046948	0.167136150234742	0.766447368421053	1664	1638	1183	75	0.371014492753623	0.365217391304348	0.263768115942029	0.0164473684210526
467	409	176	3508	0.443916349809886	0.388783269961977	0.167300380228137	0.769298245614035	1664	1639	1182	75	0.371014492753623	0.365440356744705	0.263545150501672	0.0164473684210526
470	409	172	3509	0.447193149381541	0.389153187440533	0.163653663177926	0.769517543859649	1667	1640	1178	75	0.371683389074693	0.365663322185061	0.262653288740245	0.0164473684210526
465	411	171	3513	0.444126074498567	0.392550143266476	0.163323782234957	0.770394736842105	1668	1645	1172	75	0.37190635451505	0.366778149386845	0.261315496098105	0.0164473684210526
463	409	171	3517	0.443911792905081	0.392138063279003	0.163950143815916	0.771271929824561	1667	1647	1171	75	0.371683389074693	0.367224080267559	0.261092530657748	0.0164473684210526
461	407	172	3520	0.443269230769231	0.391346153846154	0.165384615384615	0.771929824561403	1667	1646	1172	75	0.371683389074693	0.367001114827202	0.261315496098105	0.0164473684210526
456	407	173	3524	0.44015444015444	0.392857142857143	0.166988416988417	0.77280701754386	1668	1647	1170	75	0.37190635451505	0.367224080267559	0.260869565217391	0.0164473684210526
455	404	173	3528	0.440891472868217	0.391472868217054	0.167635658914729	0.773684210526316	1664	1647	1174	75	0.371014492753623	0.367224080267559	0.261761426978818	0.0164473684210526
453	407	170	3530	0.439805825242718	0.395145631067961	0.16504854368932	0.774122807017544	1667	1645	1173	75	0.371683389074693	0.366778149386845	0.261538461538462	0.0164473684210526
453	405	168	3534	0.441520467836257	0.394736842105263	0.16374269005848	0.775	1664	1644	1177	75	0.371014492753623	0.366555183946488	0.262430323299889	0.0164473684210526
455	404	167	3534	0.443469785575049	0.393762183235867	0.162768031189084	0.775	1663	1641	1181	75	0.370791527313266	0.365886287625418	0.263322185061315	0.0164473684210526
450	401	168	3541	0.441609421000981	0.393523061825319	0.1648675171737	0.776535087719298	1668	1641	1176	75	0.37190635451505	0.365886287625418	0.262207357859532	0.0164473684210526
446	399	169	3546	0.439842209072978	0.393491124260355	0.166666666666667	0.777631578947368	1670	1639	1176	75	0.372352285395764	0.365440356744705	0.262207357859532	0.0164473684210526
443	396	169	3552	0.439484126984127	0.392857142857143	0.16765873015873	0.778947368421053	1671	1642	1172	75	0.37257525083612	0.366109253065775	0.261315496098105	0.0164473684210526
440	393	170	3557	0.438683948155533	0.391824526420738	0.169491525423729	0.780043859649123	1675	1642	1168	75	0.373467112597547	0.366109253065775	0.260423634336678	0.0164473684210526
437	391	170	3562	0.437875751503006	0.391783567134269	0.170340681362725	0.781140350877193	1675	1647	1162	76	0.373550401427297	0.367305976806423	0.25914362176628	0.0166666666666667
437	387	168	3568	0.440524193548387	0.390120967741935	0.169354838709677	0.782456140350877	1677	1645	1160	78	0.374163319946452	0.36702365015618	0.258813029897367	0.0171052631578947
432	388	165	3575	0.438578680203046	0.393908629441624	0.16751269035533	0.783991228070175	1675	1637	1170	78	0.37371709058456	0.365238732708612	0.261044176706827	0.0171052631578947
430	385	165	3580	0.438775510204082	0.392857142857143	0.168367346938776	0.785087719298246	1668	1634	1179	79	0.372238339656327	0.364650747600982	0.263110912742691	0.0173245614035088
429	384	164	3583	0.439099283520983	0.393039918116684	0.167860798362334	0.785745614035088	1674	1638	1169	79	0.373577326489623	0.365543405489846	0.260879268020531	0.0173245614035088
428	384	162	3586	0.439425051334702	0.394250513347023	0.166324435318275	0.78640350877193	1677	1635	1169	79	0.374246819906271	0.364873912073198	0.260879268020531	0.0173245614035088
426	381	163	3590	0.439175257731959	0.392783505154639	0.168041237113402	0.787280701754386	1680	1630	1171	79	0.374916313322919	0.363758089712118	0.261325596964963	0.0173245614035088
423	382	161	3594	0.437888198757764	0.395445134575569	0.166666666666667	0.788157894736842	1683	1629	1169	79	0.375585806739567	0.363534925239902	0.260879268020531	0.0173245614035088
420	382	159	3599	0.437044745057232	0.397502601456816	0.165452653485952	0.789254385964912	1684	1630	1166	80	0.375892857142857	0.363839285714286	0.260267857142857	0.0175438596491228
420	384	156	3600	0.4375	0.4	0.1625	0.789473684210526	1680	1633	1167	80	0.375	0.364508928571429	0.260491071428571	0.0175438596491228
419	385	152	3604	0.438284518828452	0.402719665271967	0.158995815899582	0.790350877192982	1678	1631	1171	80	0.374553571428571	0.3640625	0.261383928571429	0.0175438596491228
418	385	152	3605	0.437696335078534	0.403141361256544	0.159162303664921	0.790570175438597	1679	1628	1173	80	0.374776785714286	0.363392857142857	0.261830357142857	0.0175438596491228
415	386	151	3608	0.435924369747899	0.40546218487395	0.158613445378151	0.791228070175439	1684	1623	1173	80	0.375892857142857	0.362276785714286	0.261830357142857	0.0175438596491228
414	384	149	3613	0.437170010559662	0.405491024287223	0.157338965153115	0.792324561403509	1685	1626	1169	80	0.376116071428571	0.362946428571429	0.2609375	0.0175438596491228
411	386	147	3616	0.435381355932203	0.408898305084746	0.155720338983051	0.792982456140351	1683	1627	1170	80	0.375669642857143	0.363169642857143	0.261160714285714	0.0175438596491228
407	386	149	3618	0.432059447983015	0.409766454352442	0.158174097664544	0.793421052631579	1685	1626	1169	80	0.376116071428571	0.362946428571429	0.2609375	0.0175438596491228
405	384	150	3621	0.431309904153355	0.408945686900958	0.159744408945687	0.794078947368421	1684	1629	1167	80	0.375892857142857	0.363616071428571	0.260491071428571	0.0175438596491228
404	381	151	3624	0.431623931623932	0.407051282051282	0.161324786324786	0.794736842105263	1687	1629	1164	80	0.3765625	0.363616071428571	0.259821428571429	0.0175438596491228
404	380	150	3626	0.43254817987152	0.406852248394004	0.160599571734475	0.795175438596491	1686	1631	1163	80	0.376339285714286	0.3640625	0.259598214285714	0.0175438596491228
399	377	151	3633	0.43042071197411	0.406688241639698	0.162891046386192	0.796710526315789	1681	1629	1170	80	0.375223214285714	0.363616071428571	0.261160714285714	0.0175438596491228
400	374	152	3634	0.431965442764579	0.403887688984881	0.16414686825054	0.796929824561403	1681	1625	1174	80	0.375223214285714	0.362723214285714	0.262053571428571	0.0175438596491228
396	374	151	3639	0.429967426710098	0.406080347448426	0.163952225841477	0.798026315789474	1684	1622	1173	81	0.375976780531369	0.362134405001116	0.261888814467515	0.0177631578947368
394	373	152	3641	0.428726877040261	0.405875952121872	0.165397170837867	0.798464912280702	1684	1620	1175	81	0.375976780531369	0.361687876758205	0.262335342710426	0.0177631578947368
393	368	155	3644	0.429039301310044	0.40174672489083	0.169213973799127	0.799122807017544	1685	1624	1170	81	0.376200044652824	0.362580933244028	0.261219022103148	0.0177631578947368
394	367	155	3644	0.430131004366812	0.400655021834061	0.169213973799127	0.799122807017544	1685	1618	1176	81	0.376200044652824	0.361241348515294	0.262558606831882	0.0177631578947368
396	366	152	3646	0.433260393873085	0.400437636761488	0.166301969365427	0.799561403508772	1687	1622	1170	81	0.376646572895736	0.362134405001116	0.261219022103148	0.0177631578947368
397	362	153	3648	0.43530701754386	0.396929824561404	0.167763157894737	0.8	1690	1622	1167	81	0.377316365260103	0.362134405001116	0.260549229738781	0.0177631578947368
396	362	152	3650	0.435164835164835	0.397802197802198	0.167032967032967	0.800438596491228	1689	1623	1167	81	0.377093101138647	0.362357669122572	0.260549229738781	0.0177631578947368
393	361	154	3652	0.432819383259912	0.397577092511013	0.169603524229075	0.800877192982456	1691	1626	1162	81	0.377539629381558	0.363027461486939	0.259432909131503	0.0177631578947368
389	360	152	3659	0.431742508324084	0.399556048834628	0.168701442841287	0.802412280701754	1698	1626	1155	81	0.379102478231748	0.363027461486939	0.257870060281313	0.0177631578947368
391	358	150	3661	0.434927697441602	0.398220244716351	0.166852057842047	0.802850877192982	1697	1627	1155	81	0.378879214110292	0.363250725608395	0.257870060281313	0.0177631578947368
389	358	149	3664	0.434151785714286	0.399553571428571	0.166294642857143	0.803508771929825	1696	1626	1157	81	0.378655949988837	0.363027461486939	0.258316588524224	0.0177631578947368
389	359	146	3666	0.435123042505593	0.401565995525727	0.16331096196868	0.803947368421053	1694	1624	1161	81	0.378209421745925	0.362580933244028	0.259209645010047	0.0177631578947368
388	360	145	3667	0.434490481522956	0.403135498320269	0.162374020156775	0.804166666666667	1696	1622	1160	82	0.378740509155873	0.362215274676195	0.259044216167932	0.0179824561403509
388	360	144	3668	0.434977578475336	0.403587443946188	0.161434977578475	0.804385964912281	1699	1623	1156	82	0.379410451094238	0.36243858865565	0.258150960250112	0.0179824561403509
387	357	140	3676	0.437782805429864	0.403846153846154	0.158371040723982	0.806140350877193	1699	1617	1161	83	0.379495197677016	0.361179361179361	0.259325441143623	0.0182017543859649
385	357	137	3681	0.437997724687144	0.406143344709898	0.155858930602958	0.807236842105263	1701	1617	1159	83	0.379941925396471	0.361179361179361	0.258878713424168	0.0182017543859649
383	356	136	3685	0.437714285714286	0.406857142857143	0.155428571428571	0.808114035087719	1706	1611	1160	83	0.381058744695108	0.359839178020996	0.259102077283895	0.0182017543859649
382	358	134	3686	0.437070938215103	0.409610983981693	0.153318077803204	0.808333333333333	1704	1610	1161	85	0.380782122905028	0.359776536312849	0.259441340782123	0.018640350877193
380	354	134	3692	0.43778801843318	0.407834101382488	0.154377880184332	0.809649122807018	1707	1616	1152	85	0.38145251396648	0.361117318435754	0.257430167597765	0.018640350877193
380	355	131	3694	0.438799076212471	0.409930715935335	0.151270207852194	0.810087719298246	1704	1609	1161	86	0.380867232901207	0.359633437639696	0.259499329459097	0.018859649122807
380	354	129	3697	0.440324449594438	0.410196987253766	0.149478563151796	0.810745614035088	1703	1608	1161	88	0.380813953488372	0.359570661896243	0.259615384615385	0.0192982456140351
374	349	134	3703	0.436406067677946	0.407234539089848	0.156359393232205	0.812061403508772	1704	1609	1159	88	0.381037567084079	0.35979427549195	0.259168157423971	0.0192982456140351
373	348	134	3705	0.43625730994152	0.407017543859649	0.15672514619883	0.8125	1705	1608	1158	89	0.381346454931783	0.359651084768508	0.259002460299709	0.0195175438596491
369	345	135	3711	0.434628975265018	0.406360424028269	0.159010600706714	0.813815789473684	1707	1609	1155	89	0.381793782151644	0.359874748378439	0.258331469469917	0.0195175438596491
367	341	136	3716	0.434834123222749	0.404028436018957	0.161137440758294	0.814912280701754	1710	1605	1156	89	0.382464772981436	0.358980093938716	0.258555133079848	0.0195175438596491
363	340	136	3721	0.432657926102503	0.405244338498212	0.162097735399285	0.816008771929825	1709	1607	1155	89	0.382241109371505	0.359427421158578	0.258331469469917	0.0195175438596491
364	340	134	3722	0.43436754176611	0.405727923627685	0.159904534606205	0.816228070175439	1711	1604	1156	89	0.382688436591367	0.358756430328786	0.258555133079848	0.0195175438596491
365	338	131	3726	0.437649880095923	0.405275779376499	0.157074340527578	0.817105263157895	1715	1601	1153	91	0.383754754978742	0.358245692548669	0.257999552472589	0.0199561403508772
362	335	133	3730	0.436144578313253	0.403614457831325	0.160240963855422	0.817982456140351	1716	1602	1151	91	0.383978518684269	0.358469456254196	0.257552025061535	0.0199561403508772
361	335	133	3731	0.43546441495778	0.404101326899879	0.16043425814234	0.818201754385965	1719	1604	1145	92	0.384735899731423	0.358997314234557	0.25626678603402	0.0201754385964912
357	334	133	3736	0.433252427184466	0.405339805825243	0.161407766990291	0.819298245614035	1717	1607	1144	92	0.384288272157565	0.359668755595345	0.25604297224709	0.0201754385964912
359	335	128	3738	0.436739659367397	0.407542579075426	0.155717761557178	0.819736842105263	1713	1607	1145	95	0.383650615901456	0.359910414333707	0.256438969764838	0.0208333333333333
359	334	127	3740	0.43780487804878	0.407317073170732	0.154878048780488	0.820175438596491	1714	1610	1141	95	0.383874580067189	0.360582306830907	0.255543113101904	0.0208333333333333
358	333	129	3740	0.436585365853659	0.40609756097561	0.157317073170732	0.820175438596491	1717	1604	1144	95	0.38454647256439	0.359238521836506	0.256215005599104	0.0208333333333333
356	331	129	3744	0.436274509803922	0.405637254901961	0.158088235294118	0.821052631578947	1722	1603	1140	95	0.385666293393057	0.359014557670773	0.25531914893617	0.0208333333333333
353	332	127	3748	0.434729064039409	0.408866995073892	0.1564039408867	0.821929824561404	1728	1604	1133	95	0.387010078387458	0.359238521836506	0.253751399776036	0.0208333333333333
353	330	126	3751	0.436341161928307	0.407911001236094	0.1557478368356	0.822587719298246	1728	1608	1129	95	0.387010078387458	0.36013437849944	0.252855543113102	0.0208333333333333
352	330	125	3753	0.436183395291202	0.408921933085502	0.154894671623296	0.823026315789474	1725	1605	1135	95	0.386338185890258	0.35946248600224	0.254199328107503	0.0208333333333333
352	328	123	3757	0.438356164383562	0.408468244084682	0.153175591531756	0.82390350877193	1729	1607	1129	95	0.387234042553191	0.359910414333707	0.252855543113102	0.0208333333333333
352	328	122	3758	0.438902743142145	0.408977556109726	0.15211970074813	0.824122807017544	1728	1607	1129	96	0.387096774193548	0.359991039426523	0.252912186379928	0.0210526315789474
350	326	122	3762	0.43859649122807	0.408521303258145	0.152882205513784	0.825	1727	1607	1130	96	0.386872759856631	0.359991039426523	0.253136200716846	0.0210526315789474
347	322	127	3764	0.435929648241206	0.404522613065327	0.159547738693467	0.825438596491228	1724	1605	1135	96	0.386200716845878	0.359543010752688	0.254256272401434	0.0210526315789474
347	322	124	3767	0.437578814627995	0.406052963430013	0.156368221941992	0.82609649122807	1728	1602	1133	97	0.387183508850549	0.358951377996863	0.253865113152588	0.0212719298245614
345	321	125	3769	0.436156763590392	0.405815423514539	0.15802781289507	0.826535087719298	1730	1596	1137	97	0.387631637911719	0.357606990813354	0.254761371274927	0.0212719298245614
346	320	121	3773	0.439644218551461	0.406607369758577	0.153748411689962	0.827412280701754	1726	1598	1139	97	0.386735379789379	0.358055119874524	0.255209500336097	0.0212719298245614
347	318	118	3777	0.443167305236271	0.406130268199234	0.150702426564496	0.828289473684211	1727	1601	1135	97	0.386959444319964	0.358727313466278	0.254313242213758	0.0212719298245614
345	317	115	3783	0.444015444015444	0.407979407979408	0.148005148005148	0.829605263157895	1728	1595	1140	97	0.387183508850549	0.357382926282769	0.255433564866682	0.0212719298245614
343	317	113	3787	0.44372574385511	0.410090556274256	0.146183699870634	0.830482456140351	1724	1588	1151	97	0.38628725072821	0.355814474568676	0.257898274703114	0.0212719298245614
341	315	115	3789	0.442282749675746	0.408560311284047	0.149156939040208	0.830921052631579	1724	1585	1154	97	0.38628725072821	0.355142280976921	0.258570468294869	0.0212719298245614
337	314	118	3791	0.438231469440832	0.408322496749025	0.153446033810143	0.831359649122807	1725	1585	1153	97	0.386511315258795	0.355142280976921	0.258346403764284	0.0212719298245614
337	311	117	3795	0.440522875816993	0.406535947712418	0.152941176470588	0.832236842105263	1727	1584	1152	97	0.386959444319964	0.354918216446337	0.258122339233699	0.0212719298245614
338	308	114	3800	0.444736842105263	0.405263157894737	0.15	0.833333333333333	1731	1580	1152	97	0.387855702442303	0.354021958323997	0.258122339233699	0.0212719298245614
337	306	113	3804	0.445767195767196	0.404761904761905	0.149470899470899	0.83421052631579	1730	1577	1155	98	0.387718511878082	0.35342895562528	0.258852532496638	0.0214912280701754
337	305	112	3806	0.446949602122016	0.404509283819629	0.148541114058355	0.834649122807018	1729	1578	1155	98	0.387494397131331	0.35365307037203	0.258852532496638	0.0214912280701754
335	304	112	3809	0.44607190412783	0.404793608521971	0.1491344873502	0.83530701754386	1724	1581	1157	98	0.38637382339758	0.354325414612282	0.259300761990139	0.0214912280701754
335	304	111	3810	0.446666666666667	0.405333333333333	0.148	0.835526315789474	1725	1581	1156	98	0.38659793814433	0.354325414612282	0.259076647243389	0.0214912280701754
336	304	109	3811	0.448598130841121	0.405874499332443	0.145527369826435	0.835745614035088	1722	1577	1163	98	0.385925593904079	0.35342895562528	0.260645450470641	0.0214912280701754
335	302	108	3815	0.449664429530201	0.405369127516779	0.14496644295302	0.836622807017544	1724	1575	1163	98	0.38637382339758	0.352980726131779	0.260645450470641	0.0214912280701754
337	301	107	3815	0.452348993288591	0.404026845637584	0.143624161073826	0.836622807017544	1729	1578	1155	98	0.387494397131331	0.35365307037203	0.258852532496638	0.0214912280701754
336	297	108	3819	0.453441295546559	0.40080971659919	0.145748987854251	0.8375	1725	1573	1163	99	0.386684599865501	0.352611522080251	0.260703878054248	0.0217105263157895
334	295	107	3824	0.453804347826087	0.400815217391304	0.145380434782609	0.83859649122807	1724	1573	1163	100	0.386547085201794	0.352690582959641	0.260762331838565	0.0219298245614035
334	293	106	3827	0.455661664392906	0.399727148703956	0.144611186903138	0.839254385964912	1726	1566	1167	101	0.387082305449652	0.351199820587576	0.261717873962772	0.0221491228070175
335	292	103	3830	0.458904109589041	0.4	0.141095890410959	0.839912280701754	1724	1563	1172	101	0.386633774388876	0.350527023996412	0.262839201614712	0.0221491228070175
337	292	100	3831	0.462277091906722	0.400548696844993	0.137174211248285	0.840131578947368	1723	1562	1174	101	0.386409508858488	0.350302758466024	0.263287732675488	0.0221491228070175
336	291	100	3833	0.462173314993122	0.400275103163686	0.137551581843191	0.840570175438596	1721	1565	1173	101	0.385960977797712	0.350975555057188	0.2630634671451	0.0221491228070175
332	291	101	3836	0.458563535911602	0.401933701657459	0.139502762430939	0.841228070175439	1723	1566	1170	101	0.386409508858488	0.351199820587576	0.262390670553936	0.0221491228070175
330	291	102	3837	0.45643153526971	0.402489626556017	0.141078838174274	0.841447368421053	1725	1561	1173	101	0.386858039919264	0.350078492935636	0.2630634671451	0.0221491228070175
327	290	101	3842	0.455431754874652	0.403899721448468	0.14066852367688	0.842543859649123	1726	1554	1179	101	0.387082305449652	0.34850863422292	0.264409060327428	0.0221491228070175
329	288	99	3844	0.459497206703911	0.402234636871508	0.138268156424581	0.842982456140351	1721	1552	1186	101	0.385960977797712	0.348060103162144	0.265978919040144	0.0221491228070175
326	284	100	3850	0.459154929577465	0.4	0.140845070422535	0.844298245614035	1721	1556	1181	102	0.38604755495738	0.349035441902198	0.264917003140422	0.0223684210526316
323	282	105	3850	0.454929577464789	0.397183098591549	0.147887323943662	0.844298245614035	1719	1556	1182	103	0.385685438635854	0.34911375364595	0.265200807718196	0.0225877192982456
321	279	105	3855	0.45531914893617	0.395744680851064	0.148936170212766	0.845394736842105	1721	1554	1182	103	0.386134170967018	0.348665021314786	0.265200807718196	0.0225877192982456
318	281	104	3857	0.452347083926031	0.399715504978663	0.147937411095306	0.845833333333333	1725	1548	1184	103	0.387031635629347	0.347318824321292	0.265649540049361	0.0225877192982456
314	280	105	3861	0.449213161659514	0.400572246065808	0.150214592274678	0.846710526315789	1726	1546	1185	103	0.387256001794929	0.346870091990128	0.265873906214943	0.0225877192982456
312	279	105	3864	0.448275862068966	0.400862068965517	0.150862068965517	0.847368421052632	1733	1541	1183	103	0.388826564954005	0.345748261162217	0.265425173883778	0.0225877192982456
312	275	105	3868	0.450867052023121	0.397398843930636	0.151734104046243	0.848245614035088	1731	1542	1184	103	0.38837783262284	0.345972627327799	0.265649540049361	0.0225877192982456
310	274	107	3869	0.44862518089725	0.396526772793054	0.154848046309696	0.848464912280702	1732	1543	1182	103	0.388602198788423	0.346196993493381	0.265200807718196	0.0225877192982456
307	274	106	3873	0.446870451237263	0.398835516739447	0.15429403202329	0.849342105263158	1728	1540	1189	103	0.387704734126094	0.345523894996634	0.266771370877272	0.0225877192982456
304	273	109	3874	0.443148688046647	0.397959183673469	0.158892128279883	0.849561403508772	1732	1543	1182	103	0.388602198788423	0.346196993493381	0.265200807718196	0.0225877192982456
303	272	109	3876	0.442982456140351	0.39766081871345	0.159356725146199	0.85	1735	1545	1177	103	0.389275297285169	0.346645725824546	0.264078976890285	0.0225877192982456
302	272	109	3877	0.442166910688141	0.398243045387994	0.159590043923865	0.850219298245614	1740	1550	1167	103	0.390397128113081	0.347767556652457	0.261835315234463	0.0225877192982456
301	271	107	3881	0.443298969072165	0.399116347569956	0.157584683357879	0.85109649122807	1745	1553	1159	103	0.391518958940992	0.348440655149204	0.260040385909805	0.0225877192982456
300	271	107	3882	0.442477876106195	0.399705014749263	0.157817109144543	0.851315789473684	1746	1554	1156	104	0.391831238779174	0.348743267504488	0.259425493716337	0.0228070175438597
298	273	106	3883	0.440177252584934	0.403249630723781	0.156573116691285	0.851535087719298	1748	1552	1156	104	0.392280071813285	0.348294434470377	0.259425493716337	0.0228070175438597
300	271	105	3884	0.443786982248521	0.400887573964497	0.155325443786982	0.851754385964912	1747	1548	1161	104	0.39205565529623	0.347396768402154	0.260547576301616	0.0228070175438597
298	270	104	3888	0.443452380952381	0.401785714285714	0.154761904761905	0.852631578947368	1752	1550	1154	104	0.393177737881508	0.347845601436266	0.258976660682226	0.0228070175438597
297	271	103	3889	0.442622950819672	0.403874813710879	0.153502235469449	0.852850877192982	1747	1553	1156	104	0.39205565529623	0.348518850987433	0.259425493716337	0.0228070175438597
294	269	103	3894	0.441441441441441	0.403903903903904	0.154654654654655	0.853947368421053	1753	1554	1149	104	0.393402154398564	0.348743267504488	0.257854578096948	0.0228070175438597
293	267	102	3898	0.442598187311178	0.403323262839879	0.154078549848943	0.854824561403509	1743	1556	1156	105	0.391245791245791	0.349270482603816	0.259483726150393	0.0230263157894737
295	268	97	3900	0.446969696969697	0.406060606060606	0.146969696969697	0.855263157894737	1742	1554	1159	105	0.391021324354658	0.348821548821549	0.260157126823793	0.0230263157894737
295	269	96	3900	0.446969696969697	0.407575757575758	0.145454545454545	0.855263157894737	1745	1549	1161	105	0.391694725028058	0.347699214365881	0.260606060606061	0.0230263157894737
293	268	96	3903	0.445966514459665	0.407914764079148	0.146118721461187	0.855921052631579	1750	1548	1157	105	0.392817059483726	0.347474747474747	0.259708193041526	0.0230263157894737
293	268	95	3904	0.446646341463415	0.408536585365854	0.144817073170732	0.856140350877193	1751	1548	1156	105	0.39304152637486	0.347474747474747	0.259483726150393	0.0230263157894737
293	267	93	3907	0.448698315467075	0.408882082695253	0.142419601837672	0.856798245614035	1754	1552	1149	105	0.39371492704826	0.348372615039282	0.257912457912458	0.0230263157894737
293	264	92	3911	0.451463790446841	0.406779661016949	0.14175654853621	0.857675438596491	1759	1552	1143	106	0.394925909295016	0.348450830713965	0.256623259991019	0.0232456140350877
289	264	93	3914	0.447368421052632	0.408668730650155	0.143962848297214	0.858333333333333	1762	1554	1137	107	0.395688300022457	0.348978216932405	0.255333483045138	0.0234649122807018
287	263	92	3918	0.447040498442368	0.409657320872274	0.143302180685358	0.859210526315789	1766	1559	1128	107	0.396586570851112	0.350101055468224	0.253312373680665	0.0234649122807018
285	261	92	3922	0.446708463949843	0.409090909090909	0.144200626959248	0.860087719298246	1766	1562	1125	107	0.396586570851112	0.350774758589715	0.252638670559174	0.0234649122807018
284	260	91	3925	0.447244094488189	0.409448818897638	0.143307086614173	0.860745614035088	1767	1563	1122	108	0.396900269541779	0.351078167115903	0.252021563342318	0.0236842105263158
283	259	91	3927	0.447077409162717	0.409162717219589	0.143759873617694	0.861184210526316	1773	1567	1111	109	0.39833745225792	0.352055717816221	0.249606829925859	0.0239035087719298
283	257	93	3927	0.447077409162717	0.406003159557662	0.146919431279621	0.861184210526316	1773	1570	1108	109	0.39833745225792	0.352729723657605	0.248932824084475	0.0239035087719298
282	253	93	3932	0.449044585987261	0.402866242038217	0.148089171974522	0.862280701754386	1777	1570	1104	109	0.399236126713098	0.352729723657605	0.248034149629297	0.0239035087719298
282	251	93	3934	0.450479233226837	0.400958466453674	0.148562300319489	0.862719298245614	1781	1578	1091	110	0.400224719101124	0.354606741573034	0.245168539325843	0.0241228070175439
281	251	93	3935	0.4496	0.4016	0.1488	0.862938596491228	1775	1578	1097	110	0.398876404494382	0.354606741573034	0.246516853932584	0.0241228070175439
280	252	92	3936	0.448717948717949	0.403846153846154	0.147435897435897	0.863157894736842	1778	1575	1097	110	0.399550561797753	0.353932584269663	0.246516853932584	0.0241228070175439
281	249	90	3940	0.453225806451613	0.401612903225806	0.145161290322581	0.864035087719298	1777	1572	1101	110	0.399325842696629	0.353258426966292	0.247415730337079	0.0241228070175439
281	248	90	3941	0.453957996768982	0.40064620355412	0.145395799676898	0.864254385964912	1780	1570	1100	110	0.4	0.352808988764045	0.247191011235955	0.0241228070175439
278	248	90	3944	0.451298701298701	0.402597402597403	0.146103896103896	0.864912280701754	1782	1567	1099	112	0.400629496402878	0.352293165467626	0.247077338129496	0.0245614035087719
278	246	90	3946	0.452768729641694	0.400651465798046	0.146579804560261	0.865350877192982	1784	1567	1096	113	0.401169327636609	0.35237238587812	0.246458286485271	0.024780701754386
274	246	92	3948	0.447712418300654	0.401960784313726	0.150326797385621	0.865789473684211	1785	1568	1094	113	0.401394198335957	0.352597256577468	0.246008545086575	0.024780701754386
271	244	91	3954	0.447194719471947	0.402640264026403	0.15016501650165	0.867105263157895	1787	1567	1093	113	0.401843939734653	0.35237238587812	0.245783674387227	0.024780701754386
269	243	91	3957	0.446102819237148	0.402985074626866	0.150912106135987	0.867763157894737	1790	1569	1088	113	0.402518551832696	0.352822127276816	0.244659320890488	0.024780701754386
269	243	90	3958	0.446843853820598	0.403654485049834	0.149501661129568	0.867982456140351	1794	1573	1080	113	0.403418034630088	0.353721610074207	0.242860355295705	0.024780701754386
266	244	89	3961	0.444073455759599	0.407345575959933	0.148580968280467	0.868640350877193	1796	1574	1077	113	0.403867776028783	0.353946480773555	0.242185743197661	0.024780701754386
266	240	88	3966	0.447811447811448	0.404040404040404	0.148148148148148	0.869736842105263	1796	1574	1077	113	0.403867776028783	0.353946480773555	0.242185743197661	0.024780701754386
267	238	87	3968	0.451013513513513	0.402027027027027	0.146959459459459	0.870175438596491	1795	1571	1081	113	0.403642905329436	0.353271868675512	0.243085225995053	0.024780701754386
267	237	86	3970	0.452542372881356	0.401694915254237	0.145762711864407	0.870614035087719	1793	1570	1083	114	0.403283850652272	0.353126405757985	0.243589743589744	0.025
268	236	85	3971	0.455008488964346	0.400679117147708	0.144312393887946	0.870833333333333	1794	1571	1081	114	0.403508771929825	0.353351327035538	0.243139901034638	0.025
264	235	87	3974	0.450511945392491	0.401023890784983	0.148464163822526	0.871491228070175	1803	1572	1071	114	0.4055330634278	0.35357624831309	0.240890688259109	0.025
265	234	85	3976	0.453767123287671	0.400684931506849	0.145547945205479	0.871929824561404	1802	1569	1074	115	0.405399325084364	0.352980877390326	0.241619797525309	0.025219298245614
263	232	84	3981	0.454231433506045	0.400690846286701	0.145077720207254	0.873026315789474	1805	1568	1072	115	0.40607424071991	0.352755905511811	0.241169853768279	0.025219298245614
261	232	85	3982	0.451557093425606	0.401384083044983	0.147058823529412	0.873245614035088	1808	1560	1077	115	0.406749156355456	0.35095613048369	0.242294713160855	0.025219298245614
261	231	84	3984	0.453125	0.401041666666667	0.145833333333333	0.873684210526316	1806	1558	1081	115	0.406299212598425	0.350506186726659	0.243194600674916	0.025219298245614
260	230	84	3986	0.452961672473868	0.400696864111498	0.146341463414634	0.874122807017544	1802	1554	1089	115	0.405399325084364	0.349606299212598	0.244994375703037	0.025219298245614
256	229	87	3988	0.447552447552448	0.40034965034965	0.152097902097902	0.874561403508772	1799	1556	1090	115	0.404724409448819	0.350056242969629	0.245219347581552	0.025219298245614
255	227	87	3991	0.448154657293497	0.398945518453427	0.152899824253076	0.875219298245614	1791	1560	1093	116	0.403015301530153	0.351035103510351	0.245949594959496	0.0254385964912281
256	225	86	3993	0.451499118165785	0.396825396825397	0.151675485008818	0.875657894736842	1791	1557	1096	116	0.403015301530153	0.3503600360036	0.246624662466247	0.0254385964912281
254	226	85	3995	0.449557522123894	0.4	0.150442477876106	0.87609649122807	1795	1557	1091	117	0.404006302048166	0.350438892640108	0.245554805311726	0.0256578947368421
252	222	85	4001	0.450805008944544	0.397137745974955	0.152057245080501	0.877412280701754	1794	1553	1095	118	0.403872129671319	0.34961728950923	0.246510580819451	0.0258771929824561
251	219	89	4001	0.449016100178891	0.391771019677996	0.159212880143113	0.877412280701754	1792	1558	1092	118	0.403421882035119	0.35074290859973	0.245835209365151	0.0258771929824561
251	218	88	4003	0.450628366247756	0.391382405745063	0.157989228007181	0.877850877192982	1796	1562	1084	118	0.404322377307519	0.35164340387213	0.244034218820351	0.0258771929824561
247	218	88	4007	0.446654611211573	0.394213381555154	0.159132007233273	0.878728070175439	1792	1562	1088	118	0.403421882035119	0.35164340387213	0.244934714092751	0.0258771929824561
246	217	88	4009	0.446460980036298	0.393829401088929	0.159709618874773	0.879166666666667	1786	1557	1098	119	0.402161675298356	0.35059671245215	0.247241612249493	0.0260964912280702
246	216	89	4009	0.446460980036298	0.392014519056261	0.161524500907441	0.879166666666667	1786	1557	1098	119	0.402161675298356	0.35059671245215	0.247241612249493	0.0260964912280702
248	216	87	4009	0.450090744101633	0.392014519056261	0.157894736842105	0.879166666666667	1787	1553	1101	119	0.402386849808602	0.349696014411169	0.24791713578023	0.0260964912280702
249	215	86	4010	0.452727272727273	0.390909090909091	0.156363636363636	0.879385964912281	1781	1552	1107	120	0.401126126126126	0.34954954954955	0.249324324324324	0.0263157894736842
250	214	85	4011	0.455373406193078	0.389799635701275	0.154826958105647	0.879605263157895	1780	1547	1113	120	0.400900900900901	0.348423423423423	0.250675675675676	0.0263157894736842
250	215	83	4012	0.456204379562044	0.392335766423358	0.151459854014599	0.879824561403509	1787	1548	1103	122	0.402658855340243	0.348805768364128	0.248535376295629	0.0267543859649123
250	215	83	4012	0.456204379562044	0.392335766423358	0.151459854014599	0.879824561403509	1795	1549	1094	122	0.404461469130239	0.349031095087877	0.246507435781884	0.0267543859649123
246	214	83	4017	0.453038674033149	0.394106813996317	0.152854511970534	0.880921052631579	1800	1548	1090	122	0.405588102748986	0.348805768364128	0.245606128886886	0.0267543859649123
246	214	82	4018	0.453874538745387	0.394833948339483	0.151291512915129	0.881140350877193	1799	1548	1091	122	0.405362776025237	0.348805768364128	0.245831455610635	0.0267543859649123
245	213	81	4021	0.454545454545455	0.395176252319109	0.150278293135436	0.881798245614035	1798	1545	1095	122	0.405137449301487	0.34812978819288	0.246732762505633	0.0267543859649123
246	213	80	4021	0.456400742115028	0.395176252319109	0.148423005565863	0.881798245614035	1799	1544	1095	122	0.405362776025237	0.34790446146913	0.246732762505633	0.0267543859649123
241	210	83	4026	0.451310861423221	0.393258426966292	0.155430711610487	0.882894736842105	1802	1549	1087	122	0.406038756196485	0.349031095087877	0.244930148715638	0.0267543859649123
242	209	82	4027	0.454033771106942	0.392120075046904	0.153846153846154	0.883114035087719	1806	1554	1078	122	0.406940063091483	0.350157728706625	0.242902208201893	0.0267543859649123
239	207	85	4029	0.450094161958569	0.389830508474576	0.160075329566855	0.883552631578947	1805	1558	1074	123	0.406806400721208	0.35113815641199	0.242055442866802	0.0269736842105263
238	207	83	4032	0.450757575757576	0.392045454545455	0.15719696969697	0.884210526315789	1802	1552	1083	123	0.406130268199234	0.349785891368041	0.244083840432725	0.0269736842105263
238	206	83	4033	0.451612903225806	0.390891840607211	0.157495256166983	0.884429824561404	1802	1548	1085	125	0.406313416009019	0.349041713641488	0.244644870349493	0.0274122807017544
238	205	82	4035	0.453333333333333	0.39047619047619	0.156190476190476	0.884868421052632	1804	1553	1078	125	0.406764374295378	0.350169109357384	0.243066516347238	0.0274122807017544
237	208	78	4037	0.453154875717017	0.397705544933078	0.149139579349904	0.88530701754386	1803	1547	1085	125	0.406538895152198	0.348816234498309	0.244644870349493	0.0274122807017544
237	208	77	4038	0.454022988505747	0.398467432950192	0.147509578544061	0.885526315789474	1802	1548	1085	125	0.406313416009019	0.349041713641488	0.244644870349493	0.0274122807017544
235	207	78	4040	0.451923076923077	0.398076923076923	0.15	0.885964912280702	1804	1544	1087	125	0.406764374295378	0.348139797068771	0.245095828635851	0.0274122807017544
236	205	77	4042	0.455598455598456	0.395752895752896	0.148648648648649	0.88640350877193	1802	1546	1087	125	0.406313416009019	0.34859075535513	0.245095828635851	0.0274122807017544
236	205	77	4042	0.455598455598456	0.395752895752896	0.148648648648649	0.88640350877193	1802	1544	1089	125	0.406313416009019	0.348139797068771	0.24554678692221	0.0274122807017544
236	203	76	4045	0.458252427184466	0.394174757281553	0.147572815533981	0.887061403508772	1804	1542	1089	125	0.406764374295378	0.347688838782413	0.24554678692221	0.0274122807017544
236	202	76	4046	0.459143968871595	0.392996108949416	0.147859922178988	0.887280701754386	1805	1539	1091	125	0.406989853438557	0.347012401352875	0.245997745208568	0.0274122807017544
239	202	73	4046	0.464980544747082	0.392996108949416	0.142023346303502	0.887280701754386	1808	1537	1089	126	0.407758231844835	0.346639603067208	0.245602165087957	0.0276315789473684
237	202	72	4049	0.463796477495108	0.395303326810176	0.140900195694716	0.887938596491228	1806	1535	1093	126	0.407307171853857	0.346188543076229	0.246504285069914	0.0276315789473684
235	203	71	4051	0.461689587426326	0.398821218074656	0.139489194499018	0.888377192982456	1806	1525	1103	126	0.407307171853857	0.343933243121335	0.248759585024808	0.0276315789473684
236	203	70	4051	0.463654223968566	0.398821218074656	0.137524557956778	0.888377192982456	1805	1525	1104	126	0.407081641858367	0.343933243121335	0.248985115020298	0.0276315789473684
234	200	72	4054	0.462450592885375	0.395256916996047	0.142292490118577	0.889035087719298	1807	1527	1100	126	0.407532701849346	0.344384303112314	0.24808299503834	0.0276315789473684
231	196	75	4058	0.460159362549801	0.390438247011952	0.149402390438247	0.889912280701754	1810	1527	1097	126	0.408209291835814	0.344384303112314	0.247406405051872	0.0276315789473684
231	195	75	4059	0.461077844311377	0.389221556886228	0.149700598802395	0.890131578947368	1809	1530	1095	126	0.407983761840325	0.345060893098782	0.246955345060893	0.0276315789473684
229	197	73	4061	0.458917835671343	0.394789579158317	0.146292585170341	0.890570175438597	1814	1528	1091	127	0.40920369952628	0.344687570494022	0.246108729979698	0.0278508771929825
227	198	73	4062	0.455823293172691	0.397590361445783	0.146586345381526	0.890789473684211	1816	1526	1091	127	0.409654861267765	0.344236408752538	0.246108729979698	0.0278508771929825
225	198	75	4062	0.451807228915663	0.397590361445783	0.150602409638554	0.890789473684211	1814	1524	1095	127	0.40920369952628	0.343785247011053	0.247011053462666	0.0278508771929825
224	197	75	4064	0.451612903225806	0.397177419354839	0.151209677419355	0.891228070175439	1819	1528	1086	127	0.410331603879991	0.344687570494022	0.244980825625987	0.0278508771929825
224	195	76	4065	0.452525252525253	0.393939393939394	0.153535353535354	0.891447368421053	1818	1527	1088	127	0.410106023009249	0.34446198962328	0.245431987367471	0.0278508771929825
222	195	76	4067	0.450304259634888	0.39553752535497	0.154158215010142	0.891885964912281	1819	1528	1086	127	0.410331603879991	0.344687570494022	0.244980825625987	0.0278508771929825
220	194	77	4069	0.44806517311609	0.395112016293279	0.156822810590631	0.892324561403509	1821	1529	1083	127	0.410782765621475	0.344913151364764	0.24430408301376	0.0278508771929825
219	191	75	4075	0.451546391752577	0.393814432989691	0.154639175257732	0.893640350877193	1818	1529	1086	127	0.410106023009249	0.344913151364764	0.244980825625987	0.0278508771929825
216	191	76	4077	0.447204968944099	0.395445134575569	0.157349896480331	0.894078947368421	1815	1532	1086	127	0.409429280397022	0.345589893976991	0.244980825625987	0.0278508771929825
214	189	77	4080	0.445833333333333	0.39375	0.160416666666667	0.894736842105263	1814	1533	1086	127	0.40920369952628	0.345815474847733	0.244980825625987	0.0278508771929825
212	188	75	4085	0.446315789473684	0.395789473684211	0.157894736842105	0.895833333333333	1817	1536	1079	128	0.409972924187726	0.346570397111913	0.243456678700361	0.0280701754385965
210	187	76	4087	0.443974630021142	0.395348837209302	0.160676532769556	0.896271929824561	1816	1531	1084	129	0.409839765290002	0.345520198600767	0.24464003610923	0.0282894736842105
210	187	75	4088	0.444915254237288	0.396186440677966	0.158898305084746	0.896491228070175	1816	1535	1080	129	0.409839765290002	0.346422929361318	0.24373730534868	0.0282894736842105
210	187	74	4089	0.445859872611465	0.397027600849257	0.157112526539278	0.89671052631579	1821	1538	1072	129	0.410968178740691	0.347099977431731	0.241931843827578	0.0282894736842105
211	186	73	4090	0.448936170212766	0.395744680851064	0.15531914893617	0.896929824561403	1826	1538	1067	129	0.412096592191379	0.347099977431731	0.24080343037689	0.0282894736842105
211	184	74	4091	0.449893390191898	0.392324093816631	0.157782515991471	0.897149122807018	1826	1531	1074	129	0.412096592191379	0.345520198600767	0.242383209207854	0.0282894736842105
212	183	73	4092	0.452991452991453	0.391025641025641	0.155982905982906	0.897368421052632	1829	1534	1068	129	0.412773640261792	0.34619724667118	0.241029113067028	0.0282894736842105
211	182	73	4094	0.452789699570815	0.390557939914163	0.156652360515021	0.89780701754386	1819	1532	1079	130	0.410609480812641	0.345823927765237	0.243566591422122	0.0285087719298246
210	179	73	4098	0.454545454545455	0.387445887445887	0.158008658008658	0.898684210526316	1820	1523	1085	132	0.411020776874435	0.343947606142728	0.245031616982836	0.0289473684210526
211	178	70	4101	0.459694989106754	0.387799564270152	0.152505446623094	0.899342105263158	1824	1518	1085	133	0.412017167381974	0.34289586627513	0.245086966342896	0.0291666666666667
208	176	72	4104	0.456140350877193	0.385964912280702	0.157894736842105	0.9	1823	1518	1086	133	0.41179128077705	0.34289586627513	0.24531285294782	0.0291666666666667
207	175	72	4106	0.455947136563877	0.385462555066079	0.158590308370044	0.900438596491228	1828	1518	1080	134	0.413014008133755	0.342973339358337	0.244012652507908	0.0293859649122807
207	174	71	4108	0.457964601769911	0.384955752212389	0.157079646017699	0.900877192982456	1824	1512	1090	134	0.412110257568911	0.341617713511071	0.246272028920018	0.0293859649122807
208	172	70	4110	0.462222222222222	0.382222222222222	0.155555555555556	0.901315789473684	1825	1510	1090	135	0.412429378531073	0.341242937853107	0.246327683615819	0.0296052631578947
207	169	71	4113	0.463087248322148	0.378076062639821	0.158836689038031	0.901973684210526	1823	1512	1089	136	0.412070524412297	0.341772151898734	0.246157323688969	0.0298245614035088
206	169	70	4115	0.462921348314607	0.379775280898876	0.157303370786517	0.902412280701754	1829	1514	1081	136	0.413426763110307	0.342224231464738	0.244349005424955	0.0298245614035088
205	168	71	4116	0.461711711711712	0.378378378378378	0.15990990990991	0.902631578947368	1826	1509	1086	139	0.413028726532459	0.341325491970143	0.245645781497399	0.0304824561403509
203	169	70	4118	0.459276018099547	0.382352941176471	0.158371040723982	0.903070175438596	1824	1508	1088	140	0.412669683257919	0.341176470588235	0.246153846153846	0.0307017543859649
201	169	70	4120	0.456818181818182	0.384090909090909	0.159090909090909	0.903508771929825	1821	1509	1090	140	0.411990950226244	0.341402714932127	0.246606334841629	0.0307017543859649
203	168	68	4121	0.462414578587699	0.382687927107062	0.154897494305239	0.903728070175439	1814	1510	1096	140	0.410407239819005	0.341628959276018	0.247963800904977	0.0307017543859649
203	167	67	4123	0.464530892448513	0.382151029748284	0.153318077803204	0.904166666666667	1814	1509	1096	141	0.410500113147771	0.341479972844535	0.248019914007694	0.0309210526315789
201	161	73	4125	0.462068965517241	0.370114942528736	0.167816091954023	0.904605263157895	1813	1511	1095	141	0.410273817605793	0.341932563928491	0.247793618465716	0.0309210526315789
202	161	72	4125	0.464367816091954	0.370114942528736	0.16551724137931	0.904605263157895	1812	1515	1091	142	0.41014033499321	0.342915346310548	0.246944318696243	0.031140350877193
202	159	73	4126	0.465437788018433	0.366359447004608	0.168202764976959	0.904824561403509	1815	1514	1088	143	0.410912383971021	0.342766583654064	0.246321032374915	0.031359649122807
200	159	74	4127	0.46189376443418	0.367205542725173	0.170900692840647	0.905043859649123	1817	1512	1087	144	0.411458333333333	0.342391304347826	0.246150362318841	0.0315789473684211
198	159	75	4128	0.458333333333333	0.368055555555556	0.173611111111111	0.905263157894737	1817	1511	1088	144	0.411458333333333	0.342164855072464	0.246376811594203	0.0315789473684211
197	158	76	4129	0.45707656612529	0.366589327146172	0.176334106728538	0.905482456140351	1817	1513	1084	146	0.411644766651563	0.342772995015859	0.245582238332578	0.0320175438596491
194	157	77	4132	0.453271028037383	0.366822429906542	0.179906542056075	0.906140350877193	1819	1514	1081	146	0.412097870412324	0.342999546896239	0.244902582691436	0.0320175438596491
195	155	74	4136	0.459905660377358	0.365566037735849	0.174528301886792	0.907017543859649	1820	1510	1084	146	0.412324422292705	0.342093339374717	0.245582238332578	0.0320175438596491
194	154	75	4137	0.458628841607565	0.364066193853428	0.177304964539007	0.907236842105263	1817	1510	1087	146	0.411644766651563	0.342093339374717	0.24626189397372	0.0320175438596491
194	153	75	4138	0.459715639810427	0.362559241706161	0.177725118483412	0.907456140350877	1825	1508	1081	146	0.413457181694608	0.341640235613956	0.244902582691436	0.0320175438596491
195	153	72	4140	0.464285714285714	0.364285714285714	0.171428571428571	0.907894736842105	1824	1506	1082	148	0.413417951042611	0.341341795104261	0.245240253853128	0.0324561403508772
195	152	72	4141	0.465393794749403	0.362768496420048	0.171837708830549	0.908114035087719	1825	1506	1081	148	0.413644605621034	0.341341795104261	0.245013599274705	0.0324561403508772
195	152	72	4141	0.465393794749403	0.362768496420048	0.171837708830549	0.908114035087719	1830	1504	1078	148	0.414777878513146	0.340888485947416	0.244333635539438	0.0324561403508772
195	155	69	4141	0.465393794749403	0.369928400954654	0.164677804295943	0.908114035087719	1839	1501	1072	148	0.416817769718948	0.340208522212149	0.242973708068903	0.0324561403508772
195	156	68	4141	0.465393794749403	0.372315035799523	0.162291169451074	0.908114035087719	1841	1504	1067	148	0.417271078875793	0.340888485947416	0.241840435176791	0.0324561403508772
196	153	69	4142	0.4688995215311	0.366028708133971	0.165071770334928	0.908333333333333	1841	1501	1069	149	0.417365676717298	0.340285649512582	0.24234867377012	0.0326754385964912
193	153	70	4144	0.463942307692308	0.367788461538462	0.168269230769231	0.908771929824561	1837	1498	1075	150	0.416553287981859	0.33968253968254	0.243764172335601	0.0328947368421053
192	153	69	4146	0.463768115942029	0.369565217391304	0.166666666666667	0.909210526315789	1834	1497	1077	152	0.416061705989111	0.339609800362976	0.244328493647913	0.0333333333333333
192	153	68	4147	0.464891041162228	0.37046004842615	0.164648910411622	0.909429824561404	1840	1494	1074	152	0.417422867513612	0.338929219600726	0.243647912885662	0.0333333333333333
191	153	68	4148	0.463592233009709	0.371359223300971	0.16504854368932	0.909649122807018	1839	1497	1072	152	0.417196007259528	0.339609800362976	0.243194192377495	0.0333333333333333
191	153	67	4149	0.464720194647202	0.372262773722628	0.16301703163017	0.909868421052632	1836	1498	1074	152	0.416515426497278	0.33983666061706	0.243647912885662	0.0333333333333333
193	155	63	4149	0.469586374695864	0.37712895377129	0.153284671532847	0.909868421052632	1833	1500	1075	152	0.415834845735027	0.340290381125227	0.243874773139746	0.0333333333333333
193	155	63	4149	0.469586374695864	0.37712895377129	0.153284671532847	0.909868421052632	1834	1503	1070	153	0.41615611527116	0.341048332198775	0.242795552530066	0.0335526315789474
192	155	62	4151	0.469437652811736	0.378973105134474	0.15158924205379	0.91030701754386	1833	1504	1068	155	0.416118047673099	0.341430192962543	0.242451759364359	0.0339912280701754
192	153	62	4153	0.471744471744472	0.375921375921376	0.152334152334152	0.910745614035088	1834	1504	1067	155	0.416345062429058	0.341430192962543	0.2422247446084	0.0339912280701754
190	154	62	4154	0.467980295566502	0.379310344827586	0.152709359605911	0.910964912280702	1833	1500	1071	156	0.416212534059946	0.340599455040872	0.243188010899183	0.0342105263157895
188	154	62	4156	0.465346534653465	0.381188118811881	0.153465346534653	0.91140350877193	1834	1503	1067	156	0.416439600363306	0.341280653950954	0.24227974568574	0.0342105263157895
188	154	61	4157	0.466501240694789	0.382133995037221	0.15136476426799	0.911622807017544	1833	1505	1065	157	0.416307063365887	0.34181240063593	0.241880535998183	0.0344298245614035
184	154	63	4159	0.458852867830424	0.384039900249377	0.1571072319202	0.912061403508772	1833	1506	1064	157	0.416307063365887	0.342039518510107	0.241653418124006	0.0344298245614035
184	153	63	4160	0.46	0.3825	0.1575	0.912280701754386	1837	1504	1062	157	0.417215534862594	0.341585282761753	0.241199182375653	0.0344298245614035
184	154	62	4160	0.46	0.385	0.155	0.912280701754386	1839	1507	1056	158	0.417764652430713	0.34234438891413	0.239890958655157	0.0346491228070175
185	155	59	4161	0.463659147869674	0.388471177944862	0.147869674185464	0.9125	1839	1507	1056	158	0.417764652430713	0.34234438891413	0.239890958655157	0.0346491228070175
185	154	60	4161	0.463659147869674	0.385964912280702	0.150375939849624	0.9125	1833	1507	1062	158	0.416401635620173	0.34234438891413	0.241253975465697	0.0346491228070175
185	154	59	4162	0.464824120603015	0.386934673366834	0.148241206030151	0.912719298245614	1838	1506	1058	158	0.41753748296229	0.342117219445706	0.240345297592004	0.0346491228070175
184	153	59	4164	0.464646464646465	0.386363636363636	0.148989898989899	0.913157894736842	1838	1503	1061	158	0.41753748296229	0.341435711040436	0.241026805997274	0.0346491228070175
185	153	58	4164	0.467171717171717	0.386363636363636	0.146464646464646	0.913157894736842	1840	1502	1060	158	0.417991821899137	0.341208541572013	0.240799636528851	0.0346491228070175
185	150	58	4167	0.470737913486005	0.381679389312977	0.147582697201018	0.913815789473684	1834	1501	1067	158	0.416628805088596	0.340981372103589	0.242389822807815	0.0346491228070175
185	153	55	4167	0.470737913486005	0.389312977099237	0.139949109414758	0.913815789473684	1836	1504	1061	159	0.417177914110429	0.341740513519655	0.241081572369916	0.0348684210526316
185	153	54	4168	0.471938775510204	0.39030612244898	0.137755102040816	0.914035087719298	1841	1508	1052	159	0.418314019541013	0.342649397864122	0.239036582594865	0.0348684210526316
183	151	55	4171	0.470437017994859	0.388174807197943	0.141388174807198	0.91469298245614	1841	1505	1055	159	0.418314019541013	0.341967734605771	0.239718245853215	0.0348684210526316
181	150	55	4174	0.468911917098446	0.38860103626943	0.142487046632124	0.915350877192982	1843	1505	1052	160	0.418863636363636	0.342045454545455	0.239090909090909	0.0350877192982456
179	149	56	4176	0.466145833333333	0.388020833333333	0.145833333333333	0.91578947368421	1844	1505	1050	161	0.419186178676972	0.342123209820414	0.238690611502614	0.0353070175438596
179	149	56	4176	0.466145833333333	0.388020833333333	0.145833333333333	0.91578947368421	1846	1504	1049	161	0.419640827460787	0.341895885428506	0.238463287110707	0.0353070175438596
181	149	54	4176	0.471354166666667	0.388020833333333	0.140625	0.91578947368421	1851	1507	1041	161	0.420777449420323	0.342577858604228	0.236644691975449	0.0353070175438596
181	147	54	4178	0.473821989528796	0.384816753926702	0.141361256544503	0.916228070175439	1855	1507	1037	161	0.421686746987952	0.342577858604228	0.23573539440782	0.0353070175438596
179	146	56	4179	0.469816272965879	0.383202099737533	0.146981627296588	0.916447368421053	1860	1511	1028	161	0.422823368947488	0.343487156171857	0.233689474880655	0.0353070175438596
178	147	55	4180	0.468421052631579	0.386842105263158	0.144736842105263	0.916666666666667	1862	1510	1027	161	0.423278017731303	0.34325983177995	0.233462150488747	0.0353070175438596
177	147	55	4181	0.467018469656992	0.387862796833773	0.145118733509235	0.916885964912281	1861	1509	1029	161	0.423050693339395	0.343032507388043	0.233916799272562	0.0353070175438596
178	148	52	4182	0.470899470899471	0.391534391534392	0.137566137566138	0.917105263157895	1859	1504	1036	161	0.422596044555581	0.341895885428506	0.235508070015913	0.0353070175438596
179	147	51	4183	0.474801061007958	0.389920424403183	0.135278514588859	0.917324561403509	1858	1505	1035	162	0.422464756707594	0.342201000454752	0.235334242837653	0.0355263157894737
180	147	50	4183	0.477453580901857	0.389920424403183	0.13262599469496	0.917324561403509	1855	1502	1041	162	0.421782628467485	0.341518872214643	0.236698499317872	0.0355263157894737
177	146	51	4186	0.473262032085562	0.390374331550802	0.136363636363636	0.917982456140351	1856	1503	1039	162	0.422010004547522	0.341746248294679	0.236243747157799	0.0355263157894737
176	145	51	4188	0.473118279569892	0.389784946236559	0.137096774193548	0.918421052631579	1860	1502	1036	162	0.422919508867667	0.341518872214643	0.23556161891769	0.0355263157894737
179	144	48	4189	0.482479784366577	0.388140161725067	0.129380053908356	0.918640350877193	1859	1504	1034	163	0.422788264725949	0.342051398680919	0.235160336593132	0.0357456140350877
180	143	47	4190	0.486486486486487	0.386486486486486	0.127027027027027	0.918859649122807	1861	1505	1031	163	0.423243120309302	0.342278826472595	0.234478053218103	0.0357456140350877
181	142	46	4191	0.490514905149051	0.384823848238482	0.124661246612466	0.919078947368421	1867	1504	1025	164	0.424704276615105	0.342129208371247	0.233166515013649	0.0359649122807018
180	141	48	4191	0.48780487804878	0.382113821138211	0.130081300813008	0.919078947368421	1867	1501	1028	164	0.424704276615105	0.341446769790719	0.233848953594177	0.0359649122807018
181	141	46	4192	0.491847826086957	0.383152173913043	0.125	0.919298245614035	1869	1500	1027	164	0.42515923566879	0.341219290263876	0.233621474067334	0.0359649122807018
179	140	47	4194	0.489071038251366	0.382513661202186	0.128415300546448	0.919736842105263	1865	1499	1031	165	0.424345847554039	0.341069397042093	0.234584755403868	0.0361842105263158
178	140	47	4195	0.487671232876712	0.383561643835616	0.128767123287671	0.919956140350877	1859	1494	1041	166	0.423076923076923	0.340009103322713	0.236913973600364	0.0364035087719298
178	139	46	4197	0.490358126721763	0.382920110192837	0.126721763085399	0.920394736842105	1856	1494	1044	166	0.422394173873464	0.340009103322713	0.237596722803823	0.0364035087719298
176	137	47	4200	0.488888888888889	0.380555555555556	0.130555555555556	0.921052631578947	1853	1492	1048	167	0.421807420896881	0.339631231504667	0.238561347598452	0.0366228070175439
175	138	46	4201	0.487465181058496	0.384401114206128	0.128133704735376	0.921271929824561	1845	1490	1057	168	0.420081967213115	0.339253187613843	0.240664845173042	0.0368421052631579
174	138	46	4202	0.486033519553073	0.385474860335196	0.128491620111732	0.921491228070175	1845	1493	1054	168	0.420081967213115	0.339936247723133	0.239981785063752	0.0368421052631579
173	137	46	4204	0.485955056179775	0.384831460674157	0.129213483146067	0.921929824561403	1844	1490	1058	168	0.419854280510018	0.339253187613843	0.240892531876138	0.0368421052631579
172	137	45	4206	0.485875706214689	0.387005649717514	0.127118644067797	0.922368421052632	1841	1493	1058	168	0.419171220400729	0.339936247723133	0.240892531876138	0.0368421052631579
171	138	45	4206	0.483050847457627	0.389830508474576	0.127118644067797	0.922368421052632	1839	1495	1058	168	0.418715846994536	0.340391621129326	0.240892531876138	0.0368421052631579
171	135	47	4207	0.484419263456091	0.382436260623229	0.13314447592068	0.922587719298246	1834	1499	1059	168	0.417577413479053	0.341302367941712	0.241120218579235	0.0368421052631579
171	135	45	4209	0.487179487179487	0.384615384615385	0.128205128205128	0.923026315789474	1835	1500	1054	171	0.418090681248576	0.341763499658236	0.240145819093188	0.0375
172	135	43	4210	0.491428571428571	0.385714285714286	0.122857142857143	0.923245614035088	1840	1502	1047	171	0.419229892914103	0.342219184324447	0.238550922761449	0.0375
171	135	43	4211	0.489971346704871	0.386819484240688	0.123209169054441	0.923464912280702	1842	1497	1049	172	0.419781221513218	0.341157702825889	0.239061075660893	0.037719298245614
169	132	46	4213	0.487031700288184	0.380403458213256	0.132564841498559	0.92390350877193	1845	1496	1047	172	0.420464904284412	0.340929808568824	0.238605287146764	0.037719298245614
168	132	47	4213	0.484149855907781	0.380403458213256	0.135446685878963	0.92390350877193	1846	1494	1048	172	0.420692798541477	0.340474020054695	0.238833181403829	0.037719298245614
166	130	47	4217	0.483965014577259	0.379008746355685	0.137026239067055	0.924780701754386	1848	1497	1042	173	0.421244586277638	0.341235468429451	0.237519945292911	0.0379385964912281
167	131	44	4218	0.488304093567251	0.383040935672515	0.128654970760234	0.925	1849	1499	1037	175	0.421664766248575	0.341847206385405	0.236488027366021	0.0383771929824561
167	131	44	4218	0.488304093567251	0.383040935672515	0.128654970760234	0.925	1848	1495	1042	175	0.421436716077537	0.340935005701254	0.237628278221209	0.0383771929824561
167	134	41	4218	0.488304093567251	0.391812865497076	0.119883040935673	0.925	1850	1493	1042	175	0.421892816419612	0.340478905359179	0.237628278221209	0.0383771929824561
167	133	42	4218	0.488304093567251	0.388888888888889	0.12280701754386	0.925	1854	1491	1039	176	0.422901459854015	0.340100364963504	0.236998175182482	0.0385964912280702
166	133	42	4219	0.486803519061584	0.390029325513196	0.12316715542522	0.925219298245614	1850	1491	1043	176	0.42198905109489	0.340100364963504	0.237910583941606	0.0385964912280702
166	132	42	4220	0.488235294117647	0.388235294117647	0.123529411764706	0.925438596491228	1855	1486	1043	176	0.423129562043796	0.338959854014599	0.237910583941606	0.0385964912280702
164	132	43	4221	0.48377581120944	0.389380530973451	0.126843657817109	0.925657894736842	1861	1489	1034	176	0.424498175182482	0.339644160583942	0.235857664233577	0.0385964912280702
163	133	43	4221	0.480825958702065	0.392330383480826	0.126843657817109	0.925657894736842	1865	1488	1031	176	0.425410583941606	0.339416058394161	0.235173357664234	0.0385964912280702
162	135	41	4222	0.479289940828402	0.399408284023669	0.121301775147929	0.925877192982456	1862	1489	1032	177	0.424823180469998	0.339721651836642	0.235455167693361	0.0388157894736842
160	136	40	4224	0.476190476190476	0.404761904761905	0.119047619047619	0.926315789473684	1862	1492	1029	177	0.424823180469998	0.340406114533425	0.234770704996578	0.0388157894736842
159	134	42	4225	0.474626865671642	0.4	0.125373134328358	0.926535087719298	1855	1493	1035	177	0.423226100844171	0.340634268765686	0.236139630390144	0.0388157894736842
157	132	43	4228	0.47289156626506	0.397590361445783	0.129518072289157	0.92719298245614	1851	1492	1038	179	0.422506277105684	0.3405615156357	0.236932207258617	0.0392543859649123
156	132	42	4230	0.472727272727273	0.4	0.127272727272727	0.927631578947368	1850	1497	1033	180	0.422374429223744	0.341780821917808	0.235844748858448	0.0394736842105263
155	130	42	4233	0.474006116207951	0.397553516819572	0.128440366972477	0.928289473684211	1850	1496	1033	181	0.422470883763416	0.341630509248687	0.235898606987897	0.0396929824561403
155	131	40	4234	0.475460122699386	0.401840490797546	0.122699386503067	0.928508771929825	1852	1494	1031	183	0.423120859035869	0.341329677861549	0.235549463102582	0.0401315789473684
156	132	38	4234	0.478527607361963	0.404907975460123	0.116564417177914	0.928508771929825	1851	1493	1032	184	0.422989031078611	0.34117915904936	0.235831809872029	0.0403508771929825
158	132	36	4234	0.484662576687117	0.404907975460123	0.110429447852761	0.928508771929825	1849	1494	1033	184	0.422531992687386	0.341407678244973	0.236060329067642	0.0403508771929825
158	132	36	4234	0.484662576687117	0.404907975460123	0.110429447852761	0.928508771929825	1850	1492	1033	185	0.422857142857143	0.341028571428571	0.236114285714286	0.0405701754385965
158	130	38	4234	0.484662576687117	0.398773006134969	0.116564417177914	0.928508771929825	1846	1486	1042	186	0.422039323273891	0.33973479652492	0.238225880201189	0.0407894736842105
158	131	37	4234	0.484662576687117	0.401840490797546	0.113496932515337	0.928508771929825	1846	1485	1042	187	0.422135833523897	0.339583809741596	0.238280356734507	0.0410087719298246
156	130	38	4236	0.481481481481481	0.401234567901235	0.117283950617284	0.928947368421053	1840	1481	1052	187	0.420763777726961	0.338669105876972	0.240567116396067	0.0410087719298246
158	129	37	4236	0.487654320987654	0.398148148148148	0.114197530864198	0.928947368421053	1840	1485	1047	188	0.420860018298262	0.339661482159195	0.239478499542543	0.0412280701754386
158	129	37	4236	0.487654320987654	0.398148148148148	0.114197530864198	0.928947368421053	1835	1484	1052	189	0.419812399908488	0.339510409517273	0.240677190574239	0.0414473684210526
158	129	36	4237	0.489164086687306	0.39938080495356	0.111455108359133	0.929166666666667	1836	1483	1052	189	0.420041180507893	0.339281628917868	0.240677190574239	0.0414473684210526
156	127	37	4240	0.4875	0.396875	0.115625	0.929824561403509	1840	1485	1046	189	0.420956302905514	0.339739190116678	0.239304506977808	0.0414473684210526
154	126	39	4241	0.482758620689655	0.394984326018809	0.122257053291536	0.930043859649123	1838	1485	1047	190	0.420594965675057	0.339816933638444	0.239588100686499	0.0416666666666667
153	126	38	4243	0.482649842271293	0.397476340694006	0.1198738170347	0.930482456140351	1839	1485	1045	191	0.420920119020371	0.339894712748913	0.239185168230716	0.0418859649122807
153	125	38	4244	0.484177215189873	0.395569620253165	0.120253164556962	0.930701754385965	1845	1482	1042	191	0.422293430991073	0.339208056763561	0.238498512245365	0.0418859649122807
150	124	40	4246	0.477707006369427	0.394904458598726	0.127388535031847	0.931140350877193	1846	1483	1038	193	0.422715823219602	0.339592397526906	0.237691779253492	0.0423245614035088
150	124	40	4246	0.477707006369427	0.394904458598726	0.127388535031847	0.931140350877193	1847	1481	1039	193	0.422944813373025	0.33913441722006	0.237920769406916	0.0423245614035088
150	124	40	4246	0.477707006369427	0.394904458598726	0.127388535031847	0.931140350877193	1849	1480	1037	194	0.423499770957398	0.338983050847458	0.237517178195144	0.0425438596491228
151	124	38	4247	0.482428115015974	0.396166134185303	0.121405750798722	0.931359649122807	1850	1478	1038	194	0.423728813559322	0.33852496564361	0.237746220797068	0.0425438596491228
149	124	38	4249	0.479099678456592	0.398713826366559	0.122186495176849	0.931798245614035	1847	1476	1043	194	0.42304168575355	0.338066880439762	0.238891433806688	0.0425438596491228
148	122	38	4252	0.480519480519481	0.396103896103896	0.123376623376623	0.932456140350877	1848	1474	1043	195	0.423367697594502	0.337686139747995	0.238946162657503	0.0427631578947368
148	122	37	4253	0.482084690553746	0.397394136807818	0.120521172638436	0.932675438596491	1841	1475	1049	195	0.42176403207331	0.337915234822451	0.240320733104238	0.0427631578947368
145	123	36	4256	0.476973684210526	0.404605263157895	0.118421052631579	0.933333333333333	1845	1475	1044	196	0.422777268560953	0.337992667277727	0.23923006416132	0.0429824561403509
145	123	35	4257	0.478547854785479	0.405940594059406	0.115511551155116	0.933552631578947	1842	1475	1047	196	0.422089825847846	0.337992667277727	0.239917506874427	0.0429824561403509
146	123	34	4257	0.481848184818482	0.405940594059406	0.112211221122112	0.933552631578947	1840	1471	1052	197	0.421728168691268	0.337153334861334	0.241118496447399	0.0432017543859649
145	123	34	4258	0.480132450331126	0.407284768211921	0.112582781456954	0.933771929824561	1833	1471	1059	197	0.420123768049507	0.337153334861334	0.242722897089159	0.0432017543859649
143	121	35	4261	0.478260869565217	0.404682274247492	0.117056856187291	0.934429824561404	1832	1468	1062	198	0.419990829894544	0.336542870243008	0.243466299862448	0.043421052631579
143	119	35	4263	0.481481481481481	0.400673400673401	0.117845117845118	0.934868421052632	1830	1466	1066	198	0.419532324621733	0.336084364970197	0.24438331040807	0.043421052631579
144	119	34	4263	0.484848484848485	0.400673400673401	0.114478114478114	0.934868421052632	1835	1467	1060	198	0.42067858780376	0.336313617606602	0.243007794589638	0.043421052631579
144	119	33	4264	0.486486486486487	0.402027027027027	0.111486486486486	0.935087719298246	1834	1466	1060	200	0.420642201834862	0.336238532110092	0.243119266055046	0.043859649122807
143	118	33	4266	0.486394557823129	0.401360544217687	0.112244897959184	0.935526315789474	1838	1466	1055	201	0.421656343197981	0.33631566873136	0.242027988070658	0.0440789473684211
143	117	33	4267	0.488054607508532	0.399317406143345	0.112627986348123	0.935745614035088	1842	1464	1053	201	0.422573984858913	0.335856847900895	0.241569167240193	0.0440789473684211
142	116	34	4268	0.486301369863014	0.397260273972603	0.116438356164384	0.935964912280702	1832	1463	1062	203	0.420472802386963	0.335781501032821	0.243745696580216	0.0445175438596491
142	115	34	4269	0.487972508591065	0.395189003436426	0.116838487972509	0.936184210526316	1842	1467	1047	204	0.422865013774105	0.336776859504132	0.240358126721763	0.0447368421052632
143	114	33	4270	0.493103448275862	0.393103448275862	0.113793103448276	0.93640350877193	1838	1468	1050	204	0.421946740128558	0.337006427915519	0.241046831955923	0.0447368421052632
143	114	31	4272	0.496527777777778	0.395833333333333	0.107638888888889	0.936842105263158	1841	1474	1041	204	0.422635445362718	0.338383838383838	0.238980716253444	0.0447368421052632
141	114	30	4275	0.494736842105263	0.4	0.105263157894737	0.9375	1846	1471	1039	204	0.423783287419651	0.337695133149679	0.23852157943067	0.0447368421052632
140	114	30	4276	0.492957746478873	0.401408450704225	0.105633802816901	0.937719298245614	1844	1474	1038	204	0.423324150596878	0.338383838383838	0.238292011019284	0.0447368421052632
139	110	31	4280	0.496428571428571	0.392857142857143	0.110714285714286	0.93859649122807	1846	1474	1036	204	0.423783287419651	0.338383838383838	0.237832874196511	0.0447368421052632
133	111	32	4284	0.481884057971014	0.402173913043478	0.115942028985507	0.939473684210526	1841	1478	1037	204	0.422635445362718	0.339302112029385	0.238062442607897	0.0447368421052632
131	112	31	4286	0.478102189781022	0.408759124087591	0.113138686131387	0.939912280701754	1844	1478	1034	204	0.423324150596878	0.339302112029385	0.237373737373737	0.0447368421052632
130	112	31	4287	0.476190476190476	0.41025641025641	0.113553113553114	0.940131578947368	1841	1475	1039	205	0.422732491389208	0.338691159586682	0.23857634902411	0.0449561403508772
129	112	30	4289	0.476014760147601	0.413284132841328	0.11070110701107	0.940570175438596	1839	1476	1040	205	0.422273249138921	0.338920780711825	0.238805970149254	0.0449561403508772
128	112	30	4290	0.474074074074074	0.414814814814815	0.111111111111111	0.940789473684211	1845	1484	1026	205	0.423650975889782	0.340757749712974	0.235591274397245	0.0449561403508772
128	110	30	4292	0.477611940298507	0.41044776119403	0.111940298507463	0.941228070175439	1843	1485	1026	206	0.423288929719798	0.341065686724851	0.235645383555351	0.0451754385964912
125	111	30	4294	0.469924812030075	0.417293233082707	0.112781954887218	0.941666666666667	1843	1488	1023	206	0.423288929719798	0.341754708314194	0.234956361966008	0.0451754385964912
124	112	29	4295	0.467924528301887	0.422641509433962	0.109433962264151	0.941885964912281	1843	1486	1025	206	0.423288929719798	0.341295360587965	0.235415709692237	0.0451754385964912
126	112	26	4296	0.477272727272727	0.424242424242424	0.0984848484848485	0.942105263157895	1841	1487	1026	206	0.422829581993569	0.341525034451079	0.235645383555351	0.0451754385964912
126	111	26	4297	0.479087452471483	0.422053231939163	0.0988593155893536	0.942324561403509	1840	1488	1025	207	0.422696990581208	0.341833218470021	0.235469790948771	0.0453947368421053
126	111	26	4297	0.479087452471483	0.422053231939163	0.0988593155893536	0.942324561403509	1841	1486	1025	208	0.423023897058824	0.341452205882353	0.235523897058824	0.0456140350877193
126	110	26	4298	0.480916030534351	0.419847328244275	0.099236641221374	0.942543859649123	1846	1485	1021	208	0.424172794117647	0.341222426470588	0.234604779411765	0.0456140350877193
124	110	27	4299	0.475095785440613	0.421455938697318	0.103448275862069	0.942763157894737	1844	1476	1031	209	0.423810618248678	0.339232360376925	0.236957021374397	0.0458333333333333
125	111	25	4299	0.478927203065134	0.425287356321839	0.0957854406130268	0.942763157894737	1848	1476	1025	211	0.424925270177052	0.339388365141412	0.235686364681536	0.0462719298245614
125	110	25	4300	0.480769230769231	0.423076923076923	0.0961538461538462	0.942982456140351	1848	1473	1027	212	0.425022999080037	0.338776448942042	0.236200551977921	0.0464912280701754
125	109	24	4302	0.484496124031008	0.422480620155039	0.0930232558139535	0.943421052631579	1852	1472	1024	212	0.425942962281509	0.338546458141674	0.235510579576817	0.0464912280701754
124	109	24	4303	0.482490272373541	0.424124513618677	0.0933852140077821	0.943640350877193	1851	1471	1026	212	0.425712971481141	0.338316467341306	0.235970561177553	0.0464912280701754
122	110	24	4304	0.4765625	0.4296875	0.09375	0.943859649122807	1848	1472	1026	214	0.42521859180856	0.338702254947078	0.236079153244363	0.0469298245614035
125	109	21	4305	0.490196078431373	0.427450980392157	0.0823529411764706	0.944078947368421	1848	1475	1023	214	0.42521859180856	0.339392544868845	0.235388863322595	0.0469298245614035
125	110	19	4306	0.492125984251969	0.433070866141732	0.0748031496062992	0.944298245614035	1848	1472	1026	214	0.42521859180856	0.338702254947078	0.236079153244363	0.0469298245614035
126	109	17	4308	0.5	0.432539682539683	0.0674603174603175	0.944736842105263	1850	1470	1026	214	0.425678785089738	0.3382420616659	0.236079153244363	0.0469298245614035
125	109	17	4309	0.49800796812749	0.434262948207171	0.0677290836653386	0.944956140350877	1852	1468	1025	215	0.426237054085155	0.337859608745685	0.23590333716916	0.0471491228070175
125	108	17	4310	0.5	0.432	0.068	0.945175438596491	1853	1467	1024	216	0.426565377532228	0.337707182320442	0.23572744014733	0.0473684210526316
122	106	17	4315	0.497959183673469	0.43265306122449	0.0693877551020408	0.946271929824561	1848	1467	1029	216	0.425414364640884	0.337707182320442	0.236878453038674	0.0473684210526316
122	104	17	4317	0.502057613168724	0.42798353909465	0.0699588477366255	0.946710526315789	1847	1466	1030	217	0.42528206309003	0.337554685701128	0.237163251208842	0.0475877192982456
123	103	16	4318	0.508264462809917	0.425619834710744	0.0661157024793388	0.946929824561404	1851	1463	1029	217	0.426203085424822	0.336863918950035	0.236932995625144	0.0475877192982456
121	102	16	4321	0.506276150627615	0.426778242677824	0.0669456066945607	0.947587719298246	1843	1462	1037	218	0.424458774758176	0.336711192998618	0.238830032243206	0.0478070175438597
121	101	16	4322	0.508403361344538	0.42436974789916	0.0672268907563025	0.94780701754386	1844	1459	1038	219	0.424786915457268	0.336097673347155	0.239115411195577	0.0480263157894737
121	100	17	4322	0.508403361344538	0.420168067226891	0.0714285714285714	0.94780701754386	1843	1461	1035	221	0.424752247061535	0.336713528462779	0.238534224475686	0.0484649122807018
121	99	18	4322	0.508403361344538	0.415966386554622	0.0756302521008403	0.94780701754386	1837	1464	1038	221	0.423369439963125	0.337404932011984	0.239225628024891	0.0484649122807018
121	99	18	4322	0.508403361344538	0.415966386554622	0.0756302521008403	0.94780701754386	1842	1463	1034	221	0.4245217792118	0.337174464162249	0.238303756625951	0.0484649122807018
121	99	18	4322	0.508403361344538	0.415966386554622	0.0756302521008403	0.94780701754386	1845	1463	1031	221	0.425213182761005	0.337174464162249	0.237612353076746	0.0484649122807018
122	100	16	4322	0.512605042016807	0.420168067226891	0.0672268907563025	0.94780701754386	1844	1466	1029	221	0.42498271491127	0.337865867711454	0.237151417377276	0.0484649122807018
119	100	17	4324	0.504237288135593	0.423728813559322	0.0720338983050847	0.948245614035088	1840	1462	1036	222	0.424158598432457	0.337021668971876	0.238819732595666	0.0486842105263158
118	100	17	4325	0.502127659574468	0.425531914893617	0.0723404255319149	0.948464912280702	1840	1462	1035	223	0.424256398432096	0.33709937744985	0.238644224118054	0.0489035087719298
115	99	18	4328	0.495689655172414	0.426724137931034	0.0775862068965517	0.949122807017544	1836	1460	1041	223	0.423334101913765	0.336638229190685	0.24002766889555	0.0489035087719298
115	99	17	4329	0.497835497835498	0.428571428571429	0.0735930735930736	0.949342105263158	1837	1465	1034	224	0.423662361623616	0.337869003690037	0.238468634686347	0.0491228070175439
112	98	17	4333	0.493392070484582	0.431718061674009	0.0748898678414097	0.950219298245614	1837	1463	1036	224	0.423662361623616	0.337407749077491	0.238929889298893	0.0491228070175439
112	96	16	4336	0.5	0.428571428571429	0.0714285714285714	0.950877192982456	1840	1467	1028	225	0.424452133794694	0.33840830449827	0.237139561707036	0.0493421052631579
112	96	15	4337	0.502242152466368	0.430493273542601	0.0672645739910314	0.95109649122807	1842	1460	1033	225	0.424913494809689	0.33679354094579	0.238292964244521	0.0493421052631579
112	95	15	4338	0.504504504504504	0.427927927927928	0.0675675675675676	0.951315789473684	1838	1458	1038	226	0.424088601753576	0.336409783110291	0.239501615136133	0.0495614035087719
112	94	15	4339	0.506787330316742	0.425339366515837	0.0678733031674208	0.951535087719298	1843	1459	1032	226	0.425242270419935	0.336640516843563	0.238117212736502	0.0495614035087719
113	93	13	4341	0.515981735159817	0.424657534246575	0.0593607305936073	0.951973684210526	1843	1458	1031	228	0.425438596491228	0.336565096952909	0.237996306555863	0.05
112	93	12	4343	0.516129032258065	0.428571428571429	0.0552995391705069	0.952412280701754	1844	1456	1031	229	0.425767721080582	0.336181020549527	0.238051258369891	0.050219298245614
113	91	11	4345	0.525581395348837	0.423255813953488	0.0511627906976744	0.952850877192982	1846	1458	1027	229	0.426229508196721	0.336642807665666	0.237127684137613	0.050219298245614
112	90	12	4346	0.523364485981308	0.420560747663551	0.0560747663551402	0.953070175438597	1842	1458	1030	230	0.42540415704388	0.336720554272517	0.237875288683603	0.0504385964912281
112	90	11	4347	0.525821596244131	0.422535211267606	0.0516431924882629	0.953289473684211	1840	1454	1036	230	0.424942263279446	0.335796766743649	0.239260969976905	0.0504385964912281
110	89	11	4350	0.523809523809524	0.423809523809524	0.0523809523809524	0.953947368421053	1844	1453	1033	230	0.425866050808314	0.335565819861432	0.238568129330254	0.0504385964912281
110	87	11	4352	0.528846153846154	0.418269230769231	0.0528846153846154	0.954385964912281	1846	1451	1033	230	0.426327944572748	0.335103926096998	0.238568129330254	0.0504385964912281
109	86	11	4354	0.529126213592233	0.41747572815534	0.0533980582524272	0.954824561403509	1844	1455	1031	230	0.425866050808314	0.336027713625866	0.23810623556582	0.0504385964912281
109	85	11	4355	0.531707317073171	0.414634146341463	0.0536585365853659	0.955043859649123	1843	1461	1026	230	0.425635103926097	0.337413394919169	0.236951501154734	0.0504385964912281
109	85	10	4356	0.534313725490196	0.416666666666667	0.0490196078431373	0.955263157894737	1844	1463	1023	230	0.425866050808314	0.337875288683603	0.236258660508083	0.0504385964912281
109	85	10	4356	0.534313725490196	0.416666666666667	0.0490196078431373	0.955263157894737	1839	1463	1027	231	0.424809424809425	0.337953337953338	0.237237237237237	0.0506578947368421
108	84	10	4358	0.534653465346535	0.415841584158416	0.0495049504950495	0.955701754385965	1841	1462	1026	231	0.425271425271425	0.337722337722338	0.237006237006237	0.0506578947368421
108	84	10	4358	0.534653465346535	0.415841584158416	0.0495049504950495	0.955701754385965	1845	1464	1019	232	0.426293900184843	0.33826247689464	0.235443622920518	0.0508771929824561
107	84	10	4359	0.532338308457711	0.417910447761194	0.0497512437810945	0.955921052631579	1838	1459	1029	234	0.424872861766066	0.337263060564031	0.237864077669903	0.0513157894736842
106	84	10	4360	0.53	0.42	0.05	0.956140350877193	1837	1458	1031	234	0.42464170134073	0.337031900138696	0.238326398520573	0.0513157894736842
105	84	10	4361	0.527638190954774	0.422110552763819	0.050251256281407	0.956359649122807	1834	1454	1037	235	0.424046242774566	0.336184971098266	0.239768786127168	0.0515350877192982
105	82	11	4362	0.53030303030303	0.414141414141414	0.0555555555555556	0.956578947368421	1838	1453	1034	235	0.424971098265896	0.335953757225434	0.239075144508671	0.0515350877192982
104	80	11	4365	0.533333333333333	0.41025641025641	0.0564102564102564	0.957236842105263	1836	1458	1031	235	0.424508670520231	0.337109826589595	0.238381502890173	0.0515350877192982
101	80	11	4368	0.526041666666667	0.416666666666667	0.0572916666666667	0.957894736842105	1835	1458	1032	235	0.424277456647399	0.337109826589595	0.238612716763006	0.0515350877192982
100	79	11	4370	0.526315789473684	0.415789473684211	0.0578947368421053	0.958333333333333	1833	1461	1030	236	0.423913043478261	0.337881591119334	0.238205365402405	0.0517543859649123
100	79	11	4370	0.526315789473684	0.415789473684211	0.0578947368421053	0.958333333333333	1833	1457	1034	236	0.423913043478261	0.33695652173913	0.239130434782609	0.0517543859649123
100	79	11	4370	0.526315789473684	0.415789473684211	0.0578947368421053	0.958333333333333	1828	1458	1038	236	0.422756706753006	0.337187789084181	0.240055504162812	0.0517543859649123
101	79	10	4370	0.531578947368421	0.415789473684211	0.0526315789473684	0.958333333333333	1833	1454	1037	236	0.423913043478261	0.336262719703978	0.239824236817761	0.0517543859649123
100	79	10	4371	0.529100529100529	0.417989417989418	0.0529100529100529	0.958552631578947	1826	1458	1040	236	0.422294172062905	0.337187789084181	0.240518038852914	0.0517543859649123
100	79	10	4371	0.529100529100529	0.417989417989418	0.0529100529100529	0.958552631578947	1826	1458	1039	237	0.422391857506361	0.337265787647467	0.240342354846172	0.0519736842105263
100	79	9	4372	0.531914893617021	0.420212765957447	0.0478723404255319	0.958771929824561	1827	1462	1034	237	0.422623178348369	0.338191071015499	0.239185750636132	0.0519736842105263
99	79	9	4373	0.529411764705882	0.422459893048128	0.0481283422459893	0.958991228070175	1830	1460	1033	237	0.423317140874393	0.337728429331483	0.238954429794124	0.0519736842105263
99	78	8	4375	0.535135135135135	0.421621621621622	0.0432432432432432	0.959429824561403	1829	1456	1038	237	0.423085820032385	0.336803145963451	0.240111034004164	0.0519736842105263
99	78	8	4375	0.535135135135135	0.421621621621622	0.0432432432432432	0.959429824561403	1830	1458	1035	237	0.423317140874393	0.337265787647467	0.23941707147814	0.0519736842105263
98	78	8	4376	0.532608695652174	0.423913043478261	0.0434782608695652	0.959649122807018	1832	1461	1028	239	0.423975931497339	0.338116176810923	0.237907891691738	0.0524122807017544
99	78	7	4376	0.53804347826087	0.423913043478261	0.0380434782608696	0.959649122807018	1831	1461	1027	241	0.423940727020144	0.338272748321371	0.237786524658486	0.0528508771929825
98	76	7	4379	0.541436464088398	0.419889502762431	0.0386740331491713	0.96030701754386	1831	1462	1025	242	0.424038906901343	0.338582677165354	0.237378415933302	0.0530701754385965
98	75	7	4380	0.544444444444444	0.416666666666667	0.0388888888888889	0.960526315789474	1832	1467	1019	242	0.424270495599815	0.339740620657712	0.235988883742473	0.0530701754385965
NaN	NaN	NaN	NaN	NaN	NaN	NaN	NaN	1831	1463	1023	243	0.424137132267779	0.338892749594626	0.236970118137596	0.0532894736842105
NaN	NaN	NaN	NaN	NaN	NaN	NaN	NaN	1831	1462	1023	244	0.424235403151066	0.338739573679333	0.237025023169601	0.0535087719298246
NaN	NaN	NaN	NaN	NaN	NaN	NaN	NaN	1830	1459	1026	245	0.424101969872538	0.338122827346466	0.237775202780997	0.0537280701754386
NaN	NaN	NaN	NaN	NaN	NaN	NaN	NaN	1833	1455	1027	245	0.424797219003476	0.337195828505214	0.238006952491309	0.0537280701754386
NaN	NaN	NaN	NaN	NaN	NaN	NaN	NaN	1826	1452	1037	245	0.423174971031286	0.336500579374276	0.240324449594438	0.0537280701754386
NaN	NaN	NaN	NaN	NaN	NaN	NaN	NaN	1830	1453	1032	245	0.424101969872538	0.336732329084589	0.239165701042874	0.0537280701754386
NaN	NaN	NaN	NaN	NaN	NaN	NaN	NaN	1830	1452	1033	245	0.424101969872538	0.336500579374276	0.239397450753187	0.0537280701754386
NaN	NaN	NaN	NaN	NaN	NaN	NaN	NaN	1828	1453	1033	246	0.423736671302735	0.336810384793695	0.23945294390357	0.0539473684210526
NaN	NaN	NaN	NaN	NaN	NaN	NaN	NaN	1825	1455	1033	247	0.423139346162764	0.337352191050313	0.239508462786923	0.0541666666666667
NaN	NaN	NaN	NaN	NaN	NaN	NaN	NaN	1825	1461	1026	248	0.423237476808905	0.338821892393321	0.237940630797774	0.0543859649122807
NaN	NaN	NaN	NaN	NaN	NaN	NaN	NaN	1824	1461	1026	249	0.423103688239388	0.338900487125957	0.237995824634656	0.0546052631578947
NaN	NaN	NaN	NaN	NaN	NaN	NaN	NaN	1826	1457	1027	250	0.423665893271462	0.338051044083527	0.238283062645012	0.0548245614035088
NaN	NaN	NaN	NaN	NaN	NaN	NaN	NaN	1832	1451	1027	250	0.425058004640371	0.336658932714617	0.238283062645012	0.0548245614035088
NaN	NaN	NaN	NaN	NaN	NaN	NaN	NaN	1826	1447	1037	250	0.423665893271462	0.335730858468678	0.240603248259861	0.0548245614035088
NaN	NaN	NaN	NaN	NaN	NaN	NaN	NaN	1829	1453	1028	250	0.424361948955916	0.337122969837587	0.238515081206497	0.0548245614035088
NaN	NaN	NaN	NaN	NaN	NaN	NaN	NaN	1835	1455	1019	251	0.425852866094221	0.337665351589696	0.236481782316083	0.0550438596491228
NaN	NaN	NaN	NaN	NaN	NaN	NaN	NaN	1835	1458	1016	251	0.425852866094221	0.338361568809469	0.23578556509631	0.0550438596491228
NaN	NaN	NaN	NaN	NaN	NaN	NaN	NaN	1837	1456	1016	251	0.426317010907403	0.337897423996287	0.23578556509631	0.0550438596491228
NaN	NaN	NaN	NaN	NaN	NaN	NaN	NaN	1838	1458	1013	251	0.426549083313994	0.338361568809469	0.235089347876537	0.0550438596491228
NaN	NaN	NaN	NaN	NaN	NaN	NaN	NaN	1839	1452	1018	251	0.426781155720585	0.336969134369923	0.236249709909492	0.0550438596491228
NaN	NaN	NaN	NaN	NaN	NaN	NaN	NaN	1843	1448	1018	251	0.427709445346948	0.33604084474356	0.236249709909492	0.0550438596491228
NaN	NaN	NaN	NaN	NaN	NaN	NaN	NaN	1840	1450	1018	252	0.42711234911792	0.336583101207057	0.236304549675023	0.0552631578947368
NaN	NaN	NaN	NaN	NaN	NaN	NaN	NaN	1840	1444	1022	254	0.427310729215049	0.335346028797027	0.237343241987924	0.0557017543859649
NaN	NaN	NaN	NaN	NaN	NaN	NaN	NaN	1844	1441	1020	255	0.428339140534262	0.33472706155633	0.236933797909408	0.0559210526315789
NaN	NaN	NaN	NaN	NaN	NaN	NaN	NaN	1844	1442	1019	255	0.428339140534262	0.334959349593496	0.236701509872242	0.0559210526315789
NaN	NaN	NaN	NaN	NaN	NaN	NaN	NaN	1851	1441	1013	255	0.429965156794425	0.33472706155633	0.235307781649245	0.0559210526315789
NaN	NaN	NaN	NaN	NaN	NaN	NaN	NaN	1854	1444	1005	257	0.430862189170346	0.335579828026958	0.233557982802696	0.056359649122807
NaN	NaN	NaN	NaN	NaN	NaN	NaN	NaN	1851	1447	1003	259	0.430365031388049	0.336433387584283	0.233201581027668	0.0567982456140351
NaN	NaN	NaN	NaN	NaN	NaN	NaN	NaN	1854	1450	997	259	0.431062543594513	0.337130899790746	0.231806556614741	0.0567982456140351
NaN	NaN	NaN	NaN	NaN	NaN	NaN	NaN	1857	1444	1000	259	0.431760055800977	0.335735875377819	0.232504068821204	0.0567982456140351
NaN	NaN	NaN	NaN	NaN	NaN	NaN	NaN	1859	1449	993	259	0.432225063938619	0.336898395721925	0.230876540339456	0.0567982456140351
NaN	NaN	NaN	NaN	NaN	NaN	NaN	NaN	1858	1451	991	260	0.432093023255814	0.337441860465116	0.23046511627907	0.0570175438596491
NaN	NaN	NaN	NaN	NaN	NaN	NaN	NaN	1858	1456	985	261	0.432193533379856	0.338683414747616	0.229123051872528	0.0572368421052632
NaN	NaN	NaN	NaN	NaN	NaN	NaN	NaN	1862	1460	977	261	0.43312398232147	0.33961386368923	0.2272621539893	0.0572368421052632
NaN	NaN	NaN	NaN	NaN	NaN	NaN	NaN	1865	1460	971	264	0.434124767225326	0.339851024208566	0.226024208566108	0.0578947368421053
NaN	NaN	NaN	NaN	NaN	NaN	NaN	NaN	1866	1457	972	265	0.434458672875437	0.339231664726426	0.226309662398137	0.0581140350877193
NaN	NaN	NaN	NaN	NaN	NaN	NaN	NaN	1863	1457	974	266	0.433861201676758	0.339310666045645	0.226828132277597	0.0583333333333333
NaN	NaN	NaN	NaN	NaN	NaN	NaN	NaN	1862	1455	977	266	0.433628318584071	0.33884489986027	0.227526781555659	0.0583333333333333
NaN	NaN	NaN	NaN	NaN	NaN	NaN	NaN	1861	1456	977	266	0.433395435491383	0.339077782952958	0.227526781555659	0.0583333333333333
NaN	NaN	NaN	NaN	NaN	NaN	NaN	NaN	1862	1452	980	266	0.433628318584071	0.338146250582208	0.228225430833721	0.0583333333333333
NaN	NaN	NaN	NaN	NaN	NaN	NaN	NaN	1864	1450	979	267	0.434195201490799	0.337759142790589	0.228045655718612	0.0585526315789474
NaN	NaN	NaN	NaN	NaN	NaN	NaN	NaN	1864	1448	981	267	0.434195201490799	0.337293268110878	0.228511530398323	0.0585526315789474
NaN	NaN	NaN	NaN	NaN	NaN	NaN	NaN	1864	1448	979	269	0.434397576322536	0.337450477744116	0.228151945933349	0.0589912280701754
NaN	NaN	NaN	NaN	NaN	NaN	NaN	NaN	1861	1446	984	269	0.433698438592403	0.336984385924027	0.22931717548357	0.0589912280701754
NaN	NaN	NaN	NaN	NaN	NaN	NaN	NaN	1858	1445	986	271	0.433201212403824	0.336908370249475	0.229890417346701	0.0594298245614035
NaN	NaN	NaN	NaN	NaN	NaN	NaN	NaN	1857	1447	985	271	0.432968057822336	0.33737467941245	0.229657262765213	0.0594298245614035
NaN	NaN	NaN	NaN	NaN	NaN	NaN	NaN	1851	1442	996	271	0.431569130333411	0.336208906505013	0.232221963161576	0.0594298245614035
NaN	NaN	NaN	NaN	NaN	NaN	NaN	NaN	1851	1443	994	272	0.431669776119403	0.33652052238806	0.231809701492537	0.0596491228070175
NaN	NaN	NaN	NaN	NaN	NaN	NaN	NaN	1851	1443	993	273	0.431770468859342	0.336599020293912	0.231630510846746	0.0598684210526316
NaN	NaN	NaN	NaN	NaN	NaN	NaN	NaN	1848	1440	998	274	0.43117125524965	0.335977601493234	0.232851143257116	0.0600877192982456
NaN	NaN	NaN	NaN	NaN	NaN	NaN	NaN	1847	1445	992	276	0.431139122315593	0.337301587301587	0.23155929038282	0.0605263157894737
NaN	NaN	NaN	NaN	NaN	NaN	NaN	NaN	1845	1447	992	276	0.430672268907563	0.337768440709617	0.23155929038282	0.0605263157894737
NaN	NaN	NaN	NaN	NaN	NaN	NaN	NaN	1844	1451	989	276	0.430438842203548	0.338702147525677	0.230859010270775	0.0605263157894737
NaN	NaN	NaN	NaN	NaN	NaN	NaN	NaN	1848	1453	983	276	0.431372549019608	0.339169000933707	0.229458450046685	0.0605263157894737
NaN	NaN	NaN	NaN	NaN	NaN	NaN	NaN	1839	1455	988	278	0.429472209248015	0.339794488556749	0.230733302195236	0.0609649122807018
NaN	NaN	NaN	NaN	NaN	NaN	NaN	NaN	1836	1457	987	280	0.428971962616822	0.340420560747664	0.230607476635514	0.0614035087719298
NaN	NaN	NaN	NaN	NaN	NaN	NaN	NaN	1831	1460	988	281	0.427903715821454	0.341201215237205	0.230895068941341	0.0616228070175439
NaN	NaN	NaN	NaN	NaN	NaN	NaN	NaN	1831	1458	990	281	0.427903715821454	0.340733816312222	0.231362467866324	0.0616228070175439
NaN	NaN	NaN	NaN	NaN	NaN	NaN	NaN	1832	1458	987	283	0.428337619826982	0.340893149403788	0.230769230769231	0.0620614035087719
NaN	NaN	NaN	NaN	NaN	NaN	NaN	NaN	1832	1463	982	283	0.428337619826982	0.342062193126023	0.229600187046996	0.0620614035087719
NaN	NaN	NaN	NaN	NaN	NaN	NaN	NaN	1830	1462	985	283	0.427870002338087	0.341828384381576	0.230301613280337	0.0620614035087719
NaN	NaN	NaN	NaN	NaN	NaN	NaN	NaN	1831	1462	981	286	0.428404305100608	0.342068320074871	0.22952737482452	0.062719298245614
NaN	NaN	NaN	NaN	NaN	NaN	NaN	NaN	1830	1463	981	286	0.42817033224146	0.34230229293402	0.22952737482452	0.062719298245614
NaN	NaN	NaN	NaN	NaN	NaN	NaN	NaN	1828	1467	979	286	0.427702386523163	0.343238184370613	0.229059429106224	0.062719298245614
NaN	NaN	NaN	NaN	NaN	NaN	NaN	NaN	1823	1469	981	287	0.426632342616429	0.343786566814884	0.229581090568687	0.0629385964912281
NaN	NaN	NaN	NaN	NaN	NaN	NaN	NaN	1824	1468	980	288	0.426966292134831	0.343632958801498	0.22940074906367	0.0631578947368421
NaN	NaN	NaN	NaN	NaN	NaN	NaN	NaN	1827	1466	979	288	0.427668539325843	0.343164794007491	0.229166666666667	0.0631578947368421
NaN	NaN	NaN	NaN	NaN	NaN	NaN	NaN	1826	1467	978	289	0.427534535237649	0.34347927885741	0.22898618590494	0.0633771929824561
NaN	NaN	NaN	NaN	NaN	NaN	NaN	NaN	1827	1462	980	291	0.427969079409698	0.34246896228625	0.229561958304052	0.0638157894736842
NaN	NaN	NaN	NaN	NaN	NaN	NaN	NaN	1830	1466	973	291	0.428671820098384	0.343405949871164	0.227922230030452	0.0638157894736842
NaN	NaN	NaN	NaN	NaN	NaN	NaN	NaN	1830	1465	974	291	0.428671820098384	0.343171702974936	0.228156476926681	0.0638157894736842
NaN	NaN	NaN	NaN	NaN	NaN	NaN	NaN	1828	1458	982	292	0.428303655107779	0.341611996251172	0.23008434864105	0.0640350877192983
NaN	NaN	NaN	NaN	NaN	NaN	NaN	NaN	1829	1457	982	292	0.428537956888472	0.341377694470478	0.23008434864105	0.0640350877192983
NaN	NaN	NaN	NaN	NaN	NaN	NaN	NaN	1832	1453	983	292	0.429240862230553	0.340440487347704	0.230318650421743	0.0640350877192983
NaN	NaN	NaN	NaN	NaN	NaN	NaN	NaN	1829	1445	994	292	0.428537956888472	0.338566073102156	0.232895970009372	0.0640350877192983
NaN	NaN	NaN	NaN	NaN	NaN	NaN	NaN	1824	1447	995	294	0.427566807313643	0.339193624003751	0.233239568682607	0.0644736842105263
NaN	NaN	NaN	NaN	NaN	NaN	NaN	NaN	1824	1451	991	294	0.427566807313643	0.340131270511017	0.23230192217534	0.0644736842105263
NaN	NaN	NaN	NaN	NaN	NaN	NaN	NaN	1827	1447	991	295	0.428370457209848	0.339273153575615	0.232356389214537	0.0646929824561404
NaN	NaN	NaN	NaN	NaN	NaN	NaN	NaN	1827	1446	989	298	0.428671984983576	0.339277334584702	0.232050680431722	0.0653508771929825
NaN	NaN	NaN	NaN	NaN	NaN	NaN	NaN	1824	1448	987	301	0.428269546841982	0.339985912185959	0.231744540972059	0.0660087719298246
NaN	NaN	NaN	NaN	NaN	NaN	NaN	NaN	1825	1446	988	301	0.428504343742663	0.339516318384597	0.23197933787274	0.0660087719298246
NaN	NaN	NaN	NaN	NaN	NaN	NaN	NaN	1827	1445	986	302	0.429074682949742	0.339361202442461	0.231564114607797	0.0662280701754386
NaN	NaN	NaN	NaN	NaN	NaN	NaN	NaN	1830	1449	979	302	0.42977923907938	0.340300610615312	0.229920150305308	0.0662280701754386
NaN	NaN	NaN	NaN	NaN	NaN	NaN	NaN	1832	1444	980	304	0.430451127819549	0.339285714285714	0.230263157894737	0.0666666666666667
NaN	NaN	NaN	NaN	NaN	NaN	NaN	NaN	1828	1441	985	306	0.42971321109544	0.338740009402915	0.231546779501646	0.0671052631578947
NaN	NaN	NaN	NaN	NaN	NaN	NaN	NaN	1826	1439	987	308	0.429444967074318	0.338428974600188	0.232126058325494	0.0675438596491228
NaN	NaN	NaN	NaN	NaN	NaN	NaN	NaN	1824	1438	990	308	0.428974600188147	0.338193791157103	0.232831608654751	0.0675438596491228
NaN	NaN	NaN	NaN	NaN	NaN	NaN	NaN	1824	1443	985	308	0.428974600188147	0.339369708372531	0.231655691439323	0.0675438596491228
NaN	NaN	NaN	NaN	NaN	NaN	NaN	NaN	1821	1446	985	308	0.42826904985889	0.340075258701787	0.231655691439323	0.0675438596491228
NaN	NaN	NaN	NaN	NaN	NaN	NaN	NaN	1824	1445	983	308	0.428974600188147	0.339840075258702	0.231185324553151	0.0675438596491228
NaN	NaN	NaN	NaN	NaN	NaN	NaN	NaN	1824	1445	982	309	0.429075511644319	0.339920018819101	0.23100446953658	0.0677631578947368
NaN	NaN	NaN	NaN	NaN	NaN	NaN	NaN	1824	1446	980	310	0.429176470588235	0.340235294117647	0.230588235294118	0.0679824561403509
NaN	NaN	NaN	NaN	NaN	NaN	NaN	NaN	1821	1446	982	311	0.428571428571429	0.340315368321958	0.231113203106613	0.0682017543859649
NaN	NaN	NaN	NaN	NaN	NaN	NaN	NaN	1823	1442	984	311	0.429042127559426	0.339373970345964	0.23158390209461	0.0682017543859649
NaN	NaN	NaN	NaN	NaN	NaN	NaN	NaN	1820	1438	991	311	0.42833607907743	0.338432572369969	0.233231348552601	0.0682017543859649
NaN	NaN	NaN	NaN	NaN	NaN	NaN	NaN	1822	1441	986	311	0.428806778065427	0.339138620851965	0.232054601082608	0.0682017543859649
NaN	NaN	NaN	NaN	NaN	NaN	NaN	NaN	1823	1444	981	312	0.429143126177024	0.339924670433145	0.230932203389831	0.068421052631579
NaN	NaN	NaN	NaN	NaN	NaN	NaN	NaN	1821	1442	985	312	0.428672316384181	0.339453860640301	0.231873822975518	0.068421052631579
NaN	NaN	NaN	NaN	NaN	NaN	NaN	NaN	1817	1447	983	313	0.427831410407346	0.340711090181304	0.231457499411349	0.068640350877193
NaN	NaN	NaN	NaN	NaN	NaN	NaN	NaN	1812	1446	989	313	0.42665410878267	0.340475629856369	0.232870261360961	0.068640350877193
NaN	NaN	NaN	NaN	NaN	NaN	NaN	NaN	1814	1447	985	314	0.427225624116816	0.340791333019312	0.231983042863872	0.068859649122807
NaN	NaN	NaN	NaN	NaN	NaN	NaN	NaN	1810	1450	986	314	0.426283560998587	0.341497880357984	0.232218558643429	0.068859649122807
NaN	NaN	NaN	NaN	NaN	NaN	NaN	NaN	1809	1450	987	314	0.42604804521903	0.341497880357984	0.232454074422986	0.068859649122807
NaN	NaN	NaN	NaN	NaN	NaN	NaN	NaN	1808	1446	992	314	0.425812529439472	0.340555817239755	0.233631653320772	0.068859649122807
NaN	NaN	NaN	NaN	NaN	NaN	NaN	NaN	1808	1445	992	315	0.425912838633687	0.340400471142521	0.233686690223793	0.0690789473684211
NaN	NaN	NaN	NaN	NaN	NaN	NaN	NaN	1803	1445	997	315	0.424734982332155	0.340400471142521	0.234864546525324	0.0690789473684211
NaN	NaN	NaN	NaN	NaN	NaN	NaN	NaN	1805	1446	993	316	0.425306314797361	0.34071630537229	0.233977379830349	0.0692982456140351
NaN	NaN	NaN	NaN	NaN	NaN	NaN	NaN	1801	1449	994	316	0.424363807728558	0.341423185673893	0.234213006597549	0.0692982456140351
NaN	NaN	NaN	NaN	NaN	NaN	NaN	NaN	1809	1451	984	316	0.426248821866164	0.341894439208294	0.231856738925542	0.0692982456140351
NaN	NaN	NaN	NaN	NaN	NaN	NaN	NaN	1810	1454	980	316	0.426484448633365	0.342601319509896	0.230914231856739	0.0692982456140351
NaN	NaN	NaN	NaN	NaN	NaN	NaN	NaN	1811	1453	979	317	0.426820645769503	0.342446382276691	0.230732971953806	0.0695175438596491
NaN	NaN	NaN	NaN	NaN	NaN	NaN	NaN	1807	1458	977	318	0.425978312116926	0.343705799151344	0.23031588873173	0.0697368421052632
NaN	NaN	NaN	NaN	NaN	NaN	NaN	NaN	1805	1458	979	318	0.425506836397926	0.343705799151344	0.230787364450731	0.0697368421052632
NaN	NaN	NaN	NaN	NaN	NaN	NaN	NaN	1810	1464	968	318	0.426685525695427	0.345120226308345	0.228194247996228	0.0697368421052632
NaN	NaN	NaN	NaN	NaN	NaN	NaN	NaN	1810	1466	966	318	0.426685525695427	0.345591702027346	0.227722772277228	0.0697368421052632
NaN	NaN	NaN	NaN	NaN	NaN	NaN	NaN	1808	1466	967	319	0.426314548455553	0.34567319028531	0.228012261259137	0.0699561403508772
NaN	NaN	NaN	NaN	NaN	NaN	NaN	NaN	1803	1466	972	319	0.425135581230842	0.34567319028531	0.229191228483848	0.0699561403508772
NaN	NaN	NaN	NaN	NaN	NaN	NaN	NaN	1804	1467	969	320	0.425471698113208	0.345990566037736	0.228537735849057	0.0701754385964912
NaN	NaN	NaN	NaN	NaN	NaN	NaN	NaN	1803	1468	968	321	0.425336164189667	0.346308091531021	0.228355744279311	0.0703947368421053
NaN	NaN	NaN	NaN	NaN	NaN	NaN	NaN	1804	1466	968	322	0.42567248702218	0.345917885795186	0.228409627182633	0.0706140350877193
NaN	NaN	NaN	NaN	NaN	NaN	NaN	NaN	1807	1461	968	324	0.426581680830973	0.344900849858357	0.22851746931067	0.0710526315789474
NaN	NaN	NaN	NaN	NaN	NaN	NaN	NaN	1810	1460	965	325	0.427390791027155	0.344746162927981	0.227863046044864	0.0712719298245614
NaN	NaN	NaN	NaN	NaN	NaN	NaN	NaN	1807	1458	970	325	0.42668240850059	0.344273907910272	0.229043683589138	0.0712719298245614
NaN	NaN	NaN	NaN	NaN	NaN	NaN	NaN	1803	1460	972	325	0.425737898465171	0.344746162927981	0.229515938606848	0.0712719298245614
NaN	NaN	NaN	NaN	NaN	NaN	NaN	NaN	1803	1462	969	326	0.425838450637695	0.345299952763344	0.228861596598961	0.0714912280701754
NaN	NaN	NaN	NaN	NaN	NaN	NaN	NaN	1803	1459	972	326	0.425838450637695	0.344591402928673	0.229570146433632	0.0714912280701754
NaN	NaN	NaN	NaN	NaN	NaN	NaN	NaN	1799	1464	970	327	0.424994094023151	0.345854004252303	0.229151901724545	0.0717105263157895
NaN	NaN	NaN	NaN	NaN	NaN	NaN	NaN	1799	1464	970	327	0.424994094023151	0.345854004252303	0.229151901724545	0.0717105263157895
NaN	NaN	NaN	NaN	NaN	NaN	NaN	NaN	1800	1469	964	327	0.425230333097094	0.347035199622017	0.227734467280888	0.0717105263157895
NaN	NaN	NaN	NaN	NaN	NaN	NaN	NaN	1799	1470	963	328	0.425094517958412	0.347353497164461	0.227551984877127	0.0719298245614035
NaN	NaN	NaN	NaN	NaN	NaN	NaN	NaN	1802	1468	962	328	0.425803402646503	0.346880907372401	0.227315689981096	0.0719298245614035
NaN	NaN	NaN	NaN	NaN	NaN	NaN	NaN	1796	1468	967	329	0.424485937130702	0.346962892933113	0.228551169936185	0.0721491228070175
NaN	NaN	NaN	NaN	NaN	NaN	NaN	NaN	1797	1468	966	329	0.424722287875207	0.346962892933113	0.22831481919168	0.0721491228070175
NaN	NaN	NaN	NaN	NaN	NaN	NaN	NaN	1796	1471	962	331	0.424686687160085	0.347836367935682	0.227476944904233	0.0725877192982456
NaN	NaN	NaN	NaN	NaN	NaN	NaN	NaN	1788	1469	972	331	0.422794986994561	0.347363442894301	0.229841570111137	0.0725877192982456
NaN	NaN	NaN	NaN	NaN	NaN	NaN	NaN	1789	1465	975	331	0.423031449515252	0.346417592811539	0.230550957673209	0.0725877192982456
NaN	NaN	NaN	NaN	NaN	NaN	NaN	NaN	1788	1466	973	333	0.422995031937544	0.346818074284362	0.230186893778093	0.0730263157894737
NaN	NaN	NaN	NaN	NaN	NaN	NaN	NaN	1788	1469	968	335	0.423195266272189	0.347692307692308	0.229112426035503	0.0734649122807018
NaN	NaN	NaN	NaN	NaN	NaN	NaN	NaN	1783	1468	972	337	0.422211697845134	0.347620175230879	0.230168126923988	0.0739035087719298
NaN	NaN	NaN	NaN	NaN	NaN	NaN	NaN	1786	1467	970	337	0.422922093298603	0.347383376746389	0.229694529955008	0.0739035087719298
NaN	NaN	NaN	NaN	NaN	NaN	NaN	NaN	1785	1468	968	339	0.422885572139304	0.347784885098318	0.229329542762379	0.0743421052631579
NaN	NaN	NaN	NaN	NaN	NaN	NaN	NaN	1786	1468	967	339	0.423122482823975	0.347784885098318	0.229092632077707	0.0743421052631579
NaN	NaN	NaN	NaN	NaN	NaN	NaN	NaN	1787	1470	964	339	0.423359393508647	0.348258706467662	0.228381900023691	0.0743421052631579
NaN	NaN	NaN	NaN	NaN	NaN	NaN	NaN	1779	1471	971	339	0.421464108031272	0.348495617152334	0.230040274816394	0.0743421052631579
NaN	NaN	NaN	NaN	NaN	NaN	NaN	NaN	1771	1471	978	340	0.419668246445498	0.348578199052133	0.23175355450237	0.0745614035087719
NaN	NaN	NaN	NaN	NaN	NaN	NaN	NaN	1768	1474	977	341	0.419056648494904	0.34937188907324	0.231571462431856	0.074780701754386
NaN	NaN	NaN	NaN	NaN	NaN	NaN	NaN	1771	1473	973	343	0.419966801043396	0.349300450557268	0.230732748399336	0.075219298245614
NaN	NaN	NaN	NaN	NaN	NaN	NaN	NaN	1766	1478	972	344	0.41888045540797	0.350569259962049	0.230550284629981	0.0754385964912281
NaN	NaN	NaN	NaN	NaN	NaN	NaN	NaN	1762	1479	973	346	0.41813004271476	0.350972947318462	0.230897009966777	0.0758771929824561
NaN	NaN	NaN	NaN	NaN	NaN	NaN	NaN	1760	1481	973	346	0.41765543426673	0.351447555766493	0.230897009966777	0.0758771929824561
NaN	NaN	NaN	NaN	NaN	NaN	NaN	NaN	1759	1481	974	346	0.417418130042715	0.351447555766493	0.231134314190793	0.0758771929824561
NaN	NaN	NaN	NaN	NaN	NaN	NaN	NaN	1754	1479	980	347	0.416330405886542	0.35105625445051	0.232613339662948	0.0760964912280702
NaN	NaN	NaN	NaN	NaN	NaN	NaN	NaN	1758	1480	975	347	0.417279848089248	0.351293615001187	0.231426536909566	0.0760964912280702
NaN	NaN	NaN	NaN	NaN	NaN	NaN	NaN	1757	1481	974	348	0.417141500474834	0.351614434947768	0.231244064577398	0.0763157894736842
NaN	NaN	NaN	NaN	NaN	NaN	NaN	NaN	1761	1481	970	348	0.418091168091168	0.351614434947768	0.230294396961064	0.0763157894736842
NaN	NaN	NaN	NaN	NaN	NaN	NaN	NaN	1757	1478	975	350	0.417339667458432	0.351068883610451	0.231591448931116	0.0767543859649123
NaN	NaN	NaN	NaN	NaN	NaN	NaN	NaN	1754	1478	978	350	0.416627078384798	0.351068883610451	0.232304038004751	0.0767543859649123
NaN	NaN	NaN	NaN	NaN	NaN	NaN	NaN	1754	1476	980	350	0.416627078384798	0.350593824228028	0.232779097387173	0.0767543859649123
NaN	NaN	NaN	NaN	NaN	NaN	NaN	NaN	1756	1476	978	350	0.417102137767221	0.350593824228028	0.232304038004751	0.0767543859649123
NaN	NaN	NaN	NaN	NaN	NaN	NaN	NaN	1758	1474	978	350	0.417577197149644	0.350118764845606	0.232304038004751	0.0767543859649123
NaN	NaN	NaN	NaN	NaN	NaN	NaN	NaN	1758	1469	983	350	0.417577197149644	0.348931116389549	0.233491686460808	0.0767543859649123
NaN	NaN	NaN	NaN	NaN	NaN	NaN	NaN	1757	1468	985	350	0.417339667458432	0.348693586698337	0.23396674584323	0.0767543859649123
NaN	NaN	NaN	NaN	NaN	NaN	NaN	NaN	1757	1466	985	352	0.417538022813688	0.348384030418251	0.234077946768061	0.0771929824561404
NaN	NaN	NaN	NaN	NaN	NaN	NaN	NaN	1755	1463	989	353	0.417161873068695	0.347753743760399	0.235084383170906	0.0774122807017544
NaN	NaN	NaN	NaN	NaN	NaN	NaN	NaN	1753	1471	983	353	0.416686474922748	0.349655336344188	0.233658188733064	0.0774122807017544
NaN	NaN	NaN	NaN	NaN	NaN	NaN	NaN	1755	1474	977	354	0.417261055634807	0.350451735615787	0.232287208749406	0.0776315789473684
NaN	NaN	NaN	NaN	NaN	NaN	NaN	NaN	1756	1478	971	355	0.417598097502973	0.351486325802616	0.230915576694411	0.0778508771929825
NaN	NaN	NaN	NaN	NaN	NaN	NaN	NaN	1756	1478	970	356	0.417697431018078	0.351569933396765	0.230732635585157	0.0780701754385965
NaN	NaN	NaN	NaN	NaN	NaN	NaN	NaN	1756	1479	968	357	0.417796811801094	0.351891506067095	0.230311682131811	0.0782894736842105
NaN	NaN	NaN	NaN	NaN	NaN	NaN	NaN	1752	1476	974	358	0.41694431223227	0.351261304140885	0.231794383626844	0.0785087719298246
NaN	NaN	NaN	NaN	NaN	NaN	NaN	NaN	1752	1477	972	359	0.417043561056891	0.351582956438943	0.231373482504166	0.0787280701754386
NaN	NaN	NaN	NaN	NaN	NaN	NaN	NaN	1752	1473	975	360	0.417142857142857	0.350714285714286	0.232142857142857	0.0789473684210526
NaN	NaN	NaN	NaN	NaN	NaN	NaN	NaN	1752	1476	970	362	0.417341591233921	0.351595998094331	0.231062410671748	0.0793859649122807
NaN	NaN	NaN	NaN	NaN	NaN	NaN	NaN	1747	1478	972	363	0.416249702168215	0.352156302120562	0.231593995711222	0.0796052631578947
NaN	NaN	NaN	NaN	NaN	NaN	NaN	NaN	1743	1475	979	363	0.41529664045747	0.351441505837503	0.233261853705027	0.0796052631578947
NaN	NaN	NaN	NaN	NaN	NaN	NaN	NaN	1743	1470	984	363	0.41529664045747	0.350250178699071	0.23445318084346	0.0796052631578947
NaN	NaN	NaN	NaN	NaN	NaN	NaN	NaN	1744	1471	982	363	0.415534905885156	0.350488444126757	0.233976649988087	0.0796052631578947
NaN	NaN	NaN	NaN	NaN	NaN	NaN	NaN	1742	1471	984	363	0.415058375029783	0.350488444126757	0.23445318084346	0.0796052631578947
NaN	NaN	NaN	NaN	NaN	NaN	NaN	NaN	1743	1469	985	363	0.41529664045747	0.350011913271384	0.234691446271146	0.0796052631578947
NaN	NaN	NaN	NaN	NaN	NaN	NaN	NaN	1744	1464	988	364	0.415633937082936	0.348903717826501	0.235462345090562	0.0798245614035088
NaN	NaN	NaN	NaN	NaN	NaN	NaN	NaN	1739	1470	987	364	0.414442326024786	0.350333651096282	0.235224022878932	0.0798245614035088
NaN	NaN	NaN	NaN	NaN	NaN	NaN	NaN	1740	1476	979	365	0.414779499404052	0.351847437425507	0.233373063170441	0.0800438596491228
NaN	NaN	NaN	NaN	NaN	NaN	NaN	NaN	1738	1482	973	367	0.414500357739089	0.353446219890293	0.232053422370618	0.0804824561403509
NaN	NaN	NaN	NaN	NaN	NaN	NaN	NaN	1735	1481	977	367	0.413784879561173	0.353207727164321	0.233007393274505	0.0804824561403509
NaN	NaN	NaN	NaN	NaN	NaN	NaN	NaN	1730	1482	981	367	0.412592415931314	0.353446219890293	0.233961364178393	0.0804824561403509
NaN	NaN	NaN	NaN	NaN	NaN	NaN	NaN	1729	1483	981	367	0.412353923205342	0.353684712616265	0.233961364178393	0.0804824561403509
NaN	NaN	NaN	NaN	NaN	NaN	NaN	NaN	1726	1492	975	367	0.411638445027427	0.355831147150012	0.232530407822561	0.0804824561403509
NaN	NaN	NaN	NaN	NaN	NaN	NaN	NaN	1716	1496	979	369	0.409448818897638	0.356955380577428	0.233595800524934	0.0809210526315789
NaN	NaN	NaN	NaN	NaN	NaN	NaN	NaN	1714	1499	975	372	0.409264565425024	0.35792741165234	0.232808022922636	0.0815789473684211
NaN	NaN	NaN	NaN	NaN	NaN	NaN	NaN	1715	1499	973	373	0.409601146405541	0.358012897062336	0.232385956532123	0.0817982456140351
NaN	NaN	NaN	NaN	NaN	NaN	NaN	NaN	1712	1495	979	374	0.4089823220258	0.357142857142857	0.233874820831343	0.0820175438596491
NaN	NaN	NaN	NaN	NaN	NaN	NaN	NaN	1707	1492	986	375	0.407885304659498	0.356511350059737	0.235603345280765	0.0822368421052632
NaN	NaN	NaN	NaN	NaN	NaN	NaN	NaN	1705	1493	987	375	0.407407407407407	0.356750298685783	0.23584229390681	0.0822368421052632
NaN	NaN	NaN	NaN	NaN	NaN	NaN	NaN	1702	1490	993	375	0.406690561529271	0.356033452807646	0.237275985663082	0.0822368421052632
NaN	NaN	NaN	NaN	NaN	NaN	NaN	NaN	1699	1492	994	375	0.405973715651135	0.356511350059737	0.237514934289128	0.0822368421052632
NaN	NaN	NaN	NaN	NaN	NaN	NaN	NaN	1691	1487	1006	376	0.404158699808795	0.355401529636711	0.240439770554493	0.0824561403508772
NaN	NaN	NaN	NaN	NaN	NaN	NaN	NaN	1692	1486	1006	376	0.404397705544933	0.355162523900574	0.240439770554493	0.0824561403508772
NaN	NaN	NaN	NaN	NaN	NaN	NaN	NaN	1689	1479	1016	376	0.40368068833652	0.35348948374761	0.24282982791587	0.0824561403508772
NaN	NaN	NaN	NaN	NaN	NaN	NaN	NaN	1688	1481	1015	376	0.403441682600382	0.353967495219885	0.242590822179732	0.0824561403508772
NaN	NaN	NaN	NaN	NaN	NaN	NaN	NaN	1689	1481	1014	376	0.40368068833652	0.353967495219885	0.242351816443595	0.0824561403508772
NaN	NaN	NaN	NaN	NaN	NaN	NaN	NaN	1687	1484	1013	376	0.403202676864245	0.354684512428298	0.242112810707457	0.0824561403508772
NaN	NaN	NaN	NaN	NaN	NaN	NaN	NaN	1689	1488	1007	376	0.40368068833652	0.355640535372849	0.240678776290631	0.0824561403508772
NaN	NaN	NaN	NaN	NaN	NaN	NaN	NaN	1689	1489	1005	377	0.403777193401865	0.355964618694717	0.240258187903419	0.0826754385964912
NaN	NaN	NaN	NaN	NaN	NaN	NaN	NaN	1694	1488	1001	377	0.404972507769543	0.355725555821181	0.239301936409276	0.0826754385964912
NaN	NaN	NaN	NaN	NaN	NaN	NaN	NaN	1700	1485	998	377	0.406406885010758	0.355008367200574	0.238584747788668	0.0826754385964912
NaN	NaN	NaN	NaN	NaN	NaN	NaN	NaN	1699	1485	998	378	0.406264945002391	0.355093256814921	0.238641798182688	0.0828947368421053
NaN	NaN	NaN	NaN	NaN	NaN	NaN	NaN	1696	1481	1005	378	0.405547584887614	0.354136776661884	0.240315638450502	0.0828947368421053
NaN	NaN	NaN	NaN	NaN	NaN	NaN	NaN	1696	1482	1003	379	0.405644582635733	0.354460655345611	0.239894762018656	0.0831140350877193
NaN	NaN	NaN	NaN	NaN	NaN	NaN	NaN	1697	1483	1001	379	0.405883759866061	0.354699832575939	0.239416407558	0.0831140350877193
NaN	NaN	NaN	NaN	NaN	NaN	NaN	NaN	1696	1486	999	379	0.405644582635733	0.355417364266922	0.238938053097345	0.0831140350877193
NaN	NaN	NaN	NaN	NaN	NaN	NaN	NaN	1702	1487	992	379	0.407079646017699	0.355656541497249	0.237263812485051	0.0831140350877193
NaN	NaN	NaN	NaN	NaN	NaN	NaN	NaN	1700	1485	995	380	0.406698564593301	0.355263157894737	0.238038277511962	0.0833333333333333
NaN	NaN	NaN	NaN	NaN	NaN	NaN	NaN	1700	1484	994	382	0.406893250359023	0.355193872666348	0.237912876974629	0.0837719298245614
NaN	NaN	NaN	NaN	NaN	NaN	NaN	NaN	1697	1481	997	385	0.406467065868263	0.354730538922156	0.238802395209581	0.0844298245614035
NaN	NaN	NaN	NaN	NaN	NaN	NaN	NaN	1693	1480	1001	386	0.405606133205558	0.354575946334451	0.23981792045999	0.0846491228070175
NaN	NaN	NaN	NaN	NaN	NaN	NaN	NaN	1685	1481	1007	387	0.40378624490774	0.354900551162233	0.241313203930026	0.0848684210526316
NaN	NaN	NaN	NaN	NaN	NaN	NaN	NaN	1683	1484	1005	388	0.403403643336529	0.355704697986577	0.240891658676894	0.0850877192982456
NaN	NaN	NaN	NaN	NaN	NaN	NaN	NaN	1680	1485	1006	389	0.402781107648046	0.356029729081755	0.241189163270199	0.0853070175438597
NaN	NaN	NaN	NaN	NaN	NaN	NaN	NaN	1678	1482	1010	390	0.402398081534772	0.355395683453237	0.24220623501199	0.0855263157894737
NaN	NaN	NaN	NaN	NaN	NaN	NaN	NaN	1674	1483	1013	390	0.401438848920863	0.355635491606715	0.242925659472422	0.0855263157894737
NaN	NaN	NaN	NaN	NaN	NaN	NaN	NaN	1674	1482	1012	392	0.401631477927063	0.355566218809981	0.242802303262956	0.0859649122807018
NaN	NaN	NaN	NaN	NaN	NaN	NaN	NaN	1668	1490	1010	392	0.400191938579655	0.357485604606526	0.24232245681382	0.0859649122807018
NaN	NaN	NaN	NaN	NaN	NaN	NaN	NaN	1667	1489	1012	392	0.399952015355086	0.357245681381958	0.242802303262956	0.0859649122807018
NaN	NaN	NaN	NaN	NaN	NaN	NaN	NaN	1668	1491	1009	392	0.400191938579655	0.357725527831094	0.242082533589251	0.0859649122807018
NaN	NaN	NaN	NaN	NaN	NaN	NaN	NaN	1663	1486	1018	393	0.399088072954164	0.356611471082313	0.244300455963523	0.0861842105263158
NaN	NaN	NaN	NaN	NaN	NaN	NaN	NaN	1662	1485	1020	393	0.398848092152628	0.356371490280778	0.244780417566595	0.0861842105263158
NaN	NaN	NaN	NaN	NaN	NaN	NaN	NaN	1658	1483	1025	394	0.397983677388382	0.35597695631301	0.246039366298608	0.0864035087719298
NaN	NaN	NaN	NaN	NaN	NaN	NaN	NaN	1657	1478	1031	394	0.397743638982237	0.354776764282285	0.247479596735478	0.0864035087719298
NaN	NaN	NaN	NaN	NaN	NaN	NaN	NaN	1655	1478	1033	394	0.397263562169947	0.354776764282285	0.247959673547768	0.0864035087719298
NaN	NaN	NaN	NaN	NaN	NaN	NaN	NaN	1658	1480	1028	394	0.397983677388382	0.355256841094575	0.246759481517043	0.0864035087719298
NaN	NaN	NaN	NaN	NaN	NaN	NaN	NaN	1657	1481	1028	394	0.397743638982237	0.35549687950072	0.246759481517043	0.0864035087719298
NaN	NaN	NaN	NaN	NaN	NaN	NaN	NaN	1654	1477	1035	394	0.397023523763802	0.35453672587614	0.248439750360058	0.0864035087719298
NaN	NaN	NaN	NaN	NaN	NaN	NaN	NaN	1659	1482	1025	394	0.398223715794527	0.355736917906865	0.246039366298608	0.0864035087719298
NaN	NaN	NaN	NaN	NaN	NaN	NaN	NaN	1655	1485	1025	395	0.397358943577431	0.356542617046819	0.24609843937575	0.0866228070175439
NaN	NaN	NaN	NaN	NaN	NaN	NaN	NaN	1657	1485	1022	396	0.397934678194044	0.356628242074928	0.245437079731028	0.0868421052631579
NaN	NaN	NaN	NaN	NaN	NaN	NaN	NaN	1654	1485	1023	398	0.39740509370495	0.356799615569438	0.245795290725613	0.087280701754386
NaN	NaN	NaN	NaN	NaN	NaN	NaN	NaN	1650	1479	1032	399	0.396539293439077	0.355443403028118	0.248017303532805	0.0875
NaN	NaN	NaN	NaN	NaN	NaN	NaN	NaN	1654	1479	1027	400	0.397596153846154	0.355528846153846	0.246875	0.087719298245614
NaN	NaN	NaN	NaN	NaN	NaN	NaN	NaN	1655	1478	1027	400	0.397836538461538	0.355288461538462	0.246875	0.087719298245614
NaN	NaN	NaN	NaN	NaN	NaN	NaN	NaN	1656	1476	1026	402	0.398268398268398	0.354978354978355	0.246753246753247	0.0881578947368421
NaN	NaN	NaN	NaN	NaN	NaN	NaN	NaN	1657	1474	1027	402	0.398508898508899	0.354497354497354	0.246993746993747	0.0881578947368421
NaN	NaN	NaN	NaN	NaN	NaN	NaN	NaN	1658	1474	1025	403	0.398845321145057	0.354582631705557	0.246572047149387	0.0883771929824561
NaN	NaN	NaN	NaN	NaN	NaN	NaN	NaN	1658	1476	1021	405	0.399037304452467	0.355234657039711	0.245728038507822	0.0888157894736842
NaN	NaN	NaN	NaN	NaN	NaN	NaN	NaN	1658	1477	1018	407	0.399229472670359	0.355646520587527	0.245124006742114	0.0892543859649123
NaN	NaN	NaN	NaN	NaN	NaN	NaN	NaN	1659	1477	1017	407	0.399470262460872	0.355646520587527	0.244883216951601	0.0892543859649123
NaN	NaN	NaN	NaN	NaN	NaN	NaN	NaN	1657	1479	1016	408	0.399084778420039	0.35621387283237	0.244701348747592	0.0894736842105263
NaN	NaN	NaN	NaN	NaN	NaN	NaN	NaN	1660	1478	1013	409	0.399903637677668	0.356058781016623	0.244037581305709	0.0896929824561404
NaN	NaN	NaN	NaN	NaN	NaN	NaN	NaN	1661	1475	1015	409	0.400144543483498	0.355336063599133	0.244519392917369	0.0896929824561404
NaN	NaN	NaN	NaN	NaN	NaN	NaN	NaN	1662	1479	1008	411	0.40057845263919	0.35647143890094	0.24295010845987	0.0901315789473684
NaN	NaN	NaN	NaN	NaN	NaN	NaN	NaN	1661	1479	1009	411	0.400337430706194	0.35647143890094	0.243191130392866	0.0901315789473684
NaN	NaN	NaN	NaN	NaN	NaN	NaN	NaN	1666	1471	1011	412	0.401639344262295	0.354628736740598	0.243731918997107	0.0903508771929825
NaN	NaN	NaN	NaN	NaN	NaN	NaN	NaN	1667	1470	1011	412	0.401880424300868	0.354387656702025	0.243731918997107	0.0903508771929825
NaN	NaN	NaN	NaN	NaN	NaN	NaN	NaN	1666	1471	1011	412	0.401639344262295	0.354628736740598	0.243731918997107	0.0903508771929825
NaN	NaN	NaN	NaN	NaN	NaN	NaN	NaN	1659	1468	1018	415	0.400241254523522	0.35416164053076	0.245597104945718	0.0910087719298246
NaN	NaN	NaN	NaN	NaN	NaN	NaN	NaN	1662	1467	1016	415	0.400965018094089	0.353920386007238	0.245114595898673	0.0910087719298246
NaN	NaN	NaN	NaN	NaN	NaN	NaN	NaN	1665	1472	1007	416	0.401785714285714	0.355212355212355	0.243001930501931	0.0912280701754386
NaN	NaN	NaN	NaN	NaN	NaN	NaN	NaN	1665	1477	1000	418	0.401979719942057	0.356591018831482	0.241429261226461	0.0916666666666667
NaN	NaN	NaN	NaN	NaN	NaN	NaN	NaN	1664	1479	999	418	0.401738290680831	0.357073877353935	0.241187831965234	0.0916666666666667
NaN	NaN	NaN	NaN	NaN	NaN	NaN	NaN	1664	1481	995	420	0.401932367149758	0.357729468599034	0.240338164251208	0.0921052631578947
NaN	NaN	NaN	NaN	NaN	NaN	NaN	NaN	1664	1478	998	420	0.401932367149758	0.357004830917874	0.241062801932367	0.0921052631578947
NaN	NaN	NaN	NaN	NaN	NaN	NaN	NaN	1668	1476	996	420	0.402898550724638	0.356521739130435	0.240579710144928	0.0921052631578947
NaN	NaN	NaN	NaN	NaN	NaN	NaN	NaN	1672	1478	989	421	0.403962309736651	0.357091084803093	0.238946605460256	0.0923245614035088
NaN	NaN	NaN	NaN	NaN	NaN	NaN	NaN	1673	1481	985	421	0.404203913988886	0.357815897559797	0.237980188451317	0.0923245614035088
NaN	NaN	NaN	NaN	NaN	NaN	NaN	NaN	1670	1482	987	421	0.403479101232182	0.358057501812032	0.238463396955786	0.0923245614035088
NaN	NaN	NaN	NaN	NaN	NaN	NaN	NaN	1671	1487	981	421	0.403720705484417	0.359265523073206	0.237013771442377	0.0923245614035088
NaN	NaN	NaN	NaN	NaN	NaN	NaN	NaN	1668	1488	980	424	0.403288201160542	0.359767891682785	0.236943907156673	0.0929824561403509
NaN	NaN	NaN	NaN	NaN	NaN	NaN	NaN	1666	1489	980	425	0.402902055622733	0.360096735187424	0.237001209189843	0.0932017543859649
NaN	NaN	NaN	NaN	NaN	NaN	NaN	NaN	1661	1487	986	426	0.401790033865506	0.359700048379294	0.238509917755201	0.0934210526315789
NaN	NaN	NaN	NaN	NaN	NaN	NaN	NaN	1660	1487	987	426	0.401548137397194	0.359700048379294	0.238751814223512	0.0934210526315789
NaN	NaN	NaN	NaN	NaN	NaN	NaN	NaN	1661	1489	984	426	0.401790033865506	0.360183841315917	0.238026124818578	0.0934210526315789
NaN	NaN	NaN	NaN	NaN	NaN	NaN	NaN	1660	1491	983	426	0.401548137397194	0.36066763425254	0.237784228350266	0.0934210526315789
NaN	NaN	NaN	NaN	NaN	NaN	NaN	NaN	1660	1495	979	426	0.401548137397194	0.361635220125786	0.23681664247702	0.0934210526315789
NaN	NaN	NaN	NaN	NaN	NaN	NaN	NaN	1656	1492	986	426	0.400580551523948	0.360909530720851	0.238509917755201	0.0934210526315789
NaN	NaN	NaN	NaN	NaN	NaN	NaN	NaN	1662	1495	975	428	0.402226524685382	0.361810261374637	0.235963213939981	0.093859649122807
NaN	NaN	NaN	NaN	NaN	NaN	NaN	NaN	1659	1495	978	428	0.401500484027106	0.361810261374637	0.236689254598258	0.093859649122807
NaN	NaN	NaN	NaN	NaN	NaN	NaN	NaN	1666	1499	966	429	0.403292181069959	0.362866134107964	0.233841684822077	0.0940789473684211
NaN	NaN	NaN	NaN	NaN	NaN	NaN	NaN	1667	1498	966	429	0.403534253207456	0.362624061970467	0.233841684822077	0.0940789473684211
NaN	NaN	NaN	NaN	NaN	NaN	NaN	NaN	1672	1499	960	429	0.404744613894941	0.362866134107964	0.232389251997095	0.0940789473684211
NaN	NaN	NaN	NaN	NaN	NaN	NaN	NaN	1673	1498	958	431	0.405182852991039	0.362799709372729	0.232017437636232	0.0945175438596491
NaN	NaN	NaN	NaN	NaN	NaN	NaN	NaN	1669	1496	961	434	0.404507998061076	0.362578768783325	0.232913233155599	0.0951754385964912
NaN	NaN	NaN	NaN	NaN	NaN	NaN	NaN	1666	1498	962	434	0.403780901599612	0.363063499757635	0.233155598642753	0.0951754385964912
NaN	NaN	NaN	NaN	NaN	NaN	NaN	NaN	1671	1500	954	435	0.405090909090909	0.363636363636364	0.231272727272727	0.0953947368421053
NaN	NaN	NaN	NaN	NaN	NaN	NaN	NaN	1669	1498	958	435	0.404606060606061	0.363151515151515	0.232242424242424	0.0953947368421053
NaN	NaN	NaN	NaN	NaN	NaN	NaN	NaN	1677	1498	949	436	0.406644034917556	0.363239573229874	0.23011639185257	0.0956140350877193
NaN	NaN	NaN	NaN	NaN	NaN	NaN	NaN	1675	1494	955	436	0.406159068865179	0.362269641125121	0.231571290009699	0.0956140350877193
NaN	NaN	NaN	NaN	NaN	NaN	NaN	NaN	1676	1496	952	436	0.406401551891368	0.362754607177498	0.230843840931135	0.0956140350877193
NaN	NaN	NaN	NaN	NaN	NaN	NaN	NaN	1671	1495	958	436	0.405189136760427	0.362512124151309	0.232298739088264	0.0956140350877193
NaN	NaN	NaN	NaN	NaN	NaN	NaN	NaN	1671	1499	954	436	0.405189136760427	0.363482056256062	0.231328806983511	0.0956140350877193
NaN	NaN	NaN	NaN	NaN	NaN	NaN	NaN	1672	1496	955	437	0.405529953917051	0.362842590346835	0.231627455736114	0.0958333333333333
NaN	NaN	NaN	NaN	NaN	NaN	NaN	NaN	1673	1499	951	437	0.405772495755518	0.363570215862236	0.230657288382246	0.0958333333333333
NaN	NaN	NaN	NaN	NaN	NaN	NaN	NaN	1670	1495	956	439	0.40524144625091	0.362776025236593	0.231982528512497	0.0962719298245614
NaN	NaN	NaN	NaN	NaN	NaN	NaN	NaN	1671	1492	957	440	0.405582524271845	0.362135922330097	0.232281553398058	0.0964912280701754
NaN	NaN	NaN	NaN	NaN	NaN	NaN	NaN	1671	1491	956	442	0.40577950461389	0.362068965517241	0.232151529868868	0.0969298245614035
NaN	NaN	NaN	NaN	NaN	NaN	NaN	NaN	1671	1490	955	444	0.40597667638484	0.362001943634597	0.232021379980564	0.0973684210526316
NaN	NaN	NaN	NaN	NaN	NaN	NaN	NaN	1669	1495	950	446	0.405687894992708	0.363393291200778	0.230918813806514	0.0978070175438596
NaN	NaN	NaN	NaN	NaN	NaN	NaN	NaN	1671	1492	951	446	0.406174039863879	0.36266407389402	0.2311618862421	0.0978070175438596
NaN	NaN	NaN	NaN	NaN	NaN	NaN	NaN	1675	1491	947	447	0.407245319717967	0.362509117432531	0.230245562849502	0.0980263157894737
NaN	NaN	NaN	NaN	NaN	NaN	NaN	NaN	1679	1493	941	447	0.408217845854607	0.362995380500851	0.228786773644542	0.0980263157894737
NaN	NaN	NaN	NaN	NaN	NaN	NaN	NaN	1685	1496	931	448	0.40977626459144	0.363813229571984	0.226410505836576	0.0982456140350877
NaN	NaN	NaN	NaN	NaN	NaN	NaN	NaN	1683	1495	932	450	0.409489051094891	0.36374695863747	0.22676399026764	0.0986842105263158
NaN	NaN	NaN	NaN	NaN	NaN	NaN	NaN	1687	1493	930	450	0.410462287104623	0.363260340632603	0.226277372262774	0.0986842105263158
NaN	NaN	NaN	NaN	NaN	NaN	NaN	NaN	1687	1489	933	451	0.410562180579216	0.362375273789243	0.227062545631541	0.0989035087719298
NaN	NaN	NaN	NaN	NaN	NaN	NaN	NaN	1687	1481	940	452	0.410662122687439	0.360516066212269	0.228821811100292	0.0991228070175439
NaN	NaN	NaN	NaN	NaN	NaN	NaN	NaN	1693	1483	932	452	0.412122687439143	0.361002921129503	0.226874391431353	0.0991228070175439
NaN	NaN	NaN	NaN	NaN	NaN	NaN	NaN	1696	1476	934	454	0.413054067218704	0.359473940574769	0.227471992206527	0.0995614035087719
NaN	NaN	NaN	NaN	NaN	NaN	NaN	NaN	1695	1475	936	454	0.412810521188505	0.359230394544569	0.227959084266926	0.0995614035087719
NaN	NaN	NaN	NaN	NaN	NaN	NaN	NaN	1699	1478	929	454	0.413784705309303	0.359961032635168	0.226254262055528	0.0995614035087719
NaN	NaN	NaN	NaN	NaN	NaN	NaN	NaN	1695	1482	927	456	0.413011695906433	0.361111111111111	0.225877192982456	0.1
NaN	NaN	NaN	NaN	NaN	NaN	NaN	NaN	1694	1478	931	457	0.412868632707775	0.360224226175969	0.226907141116256	0.100219298245614
NaN	NaN	NaN	NaN	NaN	NaN	NaN	NaN	1693	1482	927	458	0.412725499756216	0.361287176986836	0.225987323256948	0.100438596491228
NaN	NaN	NaN	NaN	NaN	NaN	NaN	NaN	1696	1483	922	459	0.413557668861253	0.361619117288466	0.22482321385028	0.100657894736842
NaN	NaN	NaN	NaN	NaN	NaN	NaN	NaN	1697	1484	919	460	0.41390243902439	0.361951219512195	0.224146341463415	0.100877192982456
NaN	NaN	NaN	NaN	NaN	NaN	NaN	NaN	1701	1482	917	460	0.414878048780488	0.361463414634146	0.223658536585366	0.100877192982456
NaN	NaN	NaN	NaN	NaN	NaN	NaN	NaN	1702	1488	910	460	0.415121951219512	0.362926829268293	0.221951219512195	0.100877192982456
NaN	NaN	NaN	NaN	NaN	NaN	NaN	NaN	1701	1488	911	460	0.414878048780488	0.362926829268293	0.22219512195122	0.100877192982456
NaN	NaN	NaN	NaN	NaN	NaN	NaN	NaN	1702	1485	912	461	0.415223225176872	0.362283483776531	0.222493291046597	0.10109649122807
NaN	NaN	NaN	NaN	NaN	NaN	NaN	NaN	1701	1481	917	461	0.414979263234935	0.361307636008783	0.223713100756282	0.10109649122807
NaN	NaN	NaN	NaN	NaN	NaN	NaN	NaN	1699	1479	921	461	0.414491339351061	0.360819712124908	0.22468894852403	0.10109649122807
NaN	NaN	NaN	NaN	NaN	NaN	NaN	NaN	1700	1479	920	461	0.414735301292998	0.360819712124908	0.224444986582093	0.10109649122807
NaN	NaN	NaN	NaN	NaN	NaN	NaN	NaN	1698	1480	919	463	0.414449597266292	0.36123993165731	0.224310471076397	0.101535087719298
NaN	NaN	NaN	NaN	NaN	NaN	NaN	NaN	1706	1481	910	463	0.416402245545521	0.361484012692214	0.222113741762265	0.101535087719298
NaN	NaN	NaN	NaN	NaN	NaN	NaN	NaN	1707	1478	912	463	0.416646326580425	0.360751769587503	0.222601903832072	0.101535087719298
NaN	NaN	NaN	NaN	NaN	NaN	NaN	NaN	1709	1475	913	463	0.417134488650232	0.360019526482792	0.222845984866976	0.101535087719298
NaN	NaN	NaN	NaN	NaN	NaN	NaN	NaN	1706	1480	911	463	0.416402245545521	0.36123993165731	0.222357822797169	0.101535087719298
NaN	NaN	NaN	NaN	NaN	NaN	NaN	NaN	1707	1485	905	463	0.416646326580425	0.362460336831828	0.220893336587747	0.101535087719298
NaN	NaN	NaN	NaN	NaN	NaN	NaN	NaN	1704	1483	910	463	0.415914083475714	0.361972174762021	0.222113741762265	0.101535087719298
NaN	NaN	NaN	NaN	NaN	NaN	NaN	NaN	1708	1478	910	464	0.4169921875	0.36083984375	0.22216796875	0.101754385964912
NaN	NaN	NaN	NaN	NaN	NaN	NaN	NaN	1711	1473	912	464	0.417724609375	0.359619140625	0.22265625	0.101754385964912
NaN	NaN	NaN	NaN	NaN	NaN	NaN	NaN	1711	1478	907	464	0.417724609375	0.36083984375	0.221435546875	0.101754385964912
NaN	NaN	NaN	NaN	NaN	NaN	NaN	NaN	1715	1482	899	464	0.418701171875	0.36181640625	0.219482421875	0.101754385964912
NaN	NaN	NaN	NaN	NaN	NaN	NaN	NaN	1715	1488	891	466	0.418905715681485	0.363458720078163	0.217635564240352	0.10219298245614
NaN	NaN	NaN	NaN	NaN	NaN	NaN	NaN	1716	1484	894	466	0.419149975574011	0.362481680508061	0.218368343917929	0.10219298245614
NaN	NaN	NaN	NaN	NaN	NaN	NaN	NaN	1714	1486	894	466	0.418661455788959	0.362970200293112	0.218368343917929	0.10219298245614
NaN	NaN	NaN	NaN	NaN	NaN	NaN	NaN	1714	1484	896	466	0.418661455788959	0.362481680508061	0.21885686370298	0.10219298245614
NaN	NaN	NaN	NaN	NaN	NaN	NaN	NaN	1714	1485	893	468	0.418866080156403	0.362903225806452	0.218230694037146	0.102631578947368
NaN	NaN	NaN	NaN	NaN	NaN	NaN	NaN	1716	1483	893	468	0.419354838709677	0.362414467253177	0.218230694037146	0.102631578947368
NaN	NaN	NaN	NaN	NaN	NaN	NaN	NaN	1713	1485	893	469	0.418724028354925	0.362991933512589	0.218284038132486	0.102850877192982
NaN	NaN	NaN	NaN	NaN	NaN	NaN	NaN	1711	1488	892	469	0.418235150329993	0.363725250549988	0.21803959912002	0.102850877192982
NaN	NaN	NaN	NaN	NaN	NaN	NaN	NaN	1710	1486	895	469	0.417990711317526	0.363236372525055	0.218772916157419	0.102850877192982
NaN	NaN	NaN	NaN	NaN	NaN	NaN	NaN	1710	1489	890	471	0.418195157740279	0.364147713377354	0.217657128882367	0.103289473684211
NaN	NaN	NaN	NaN	NaN	NaN	NaN	NaN	1711	1484	894	471	0.418439716312057	0.362924920518464	0.218635363169479	0.103289473684211
NaN	NaN	NaN	NaN	NaN	NaN	NaN	NaN	1717	1485	887	471	0.419907067742724	0.363169479090242	0.216923453167034	0.103289473684211
NaN	NaN	NaN	NaN	NaN	NaN	NaN	NaN	1711	1487	891	471	0.418439716312057	0.363658596233798	0.217901687454145	0.103289473684211
NaN	NaN	NaN	NaN	NaN	NaN	NaN	NaN	1708	1483	896	473	0.417910447761194	0.362857841937852	0.219231710300954	0.103728070175439
NaN	NaN	NaN	NaN	NaN	NaN	NaN	NaN	1711	1484	891	474	0.418746940773372	0.363191385217817	0.218061674008811	0.103947368421053
NaN	NaN	NaN	NaN	NaN	NaN	NaN	NaN	1711	1484	891	474	0.418746940773372	0.363191385217817	0.218061674008811	0.103947368421053
NaN	NaN	NaN	NaN	NaN	NaN	NaN	NaN	1706	1482	898	474	0.417523250122369	0.362701908957416	0.219774840920215	0.103947368421053
NaN	NaN	NaN	NaN	NaN	NaN	NaN	NaN	1701	1476	908	475	0.41640146878825	0.361321909424725	0.222276621787026	0.104166666666667
NaN	NaN	NaN	NaN	NaN	NaN	NaN	NaN	1696	1480	908	476	0.415279138099902	0.362389813907933	0.222331047992165	0.104385964912281
NaN	NaN	NaN	NaN	NaN	NaN	NaN	NaN	1697	1476	910	477	0.415625765368602	0.361498897869214	0.222875336762185	0.104605263157895
NaN	NaN	NaN	NaN	NaN	NaN	NaN	NaN	1696	1474	913	477	0.415380847416116	0.361009061964242	0.223610090619642	0.104605263157895
NaN	NaN	NaN	NaN	NaN	NaN	NaN	NaN	1703	1470	910	477	0.417095273083517	0.360029390154298	0.222875336762185	0.104605263157895
NaN	NaN	NaN	NaN	NaN	NaN	NaN	NaN	1701	1470	911	478	0.416707496325331	0.360117589416952	0.223174914257717	0.104824561403509
NaN	NaN	NaN	NaN	NaN	NaN	NaN	NaN	1698	1465	919	478	0.415972562469378	0.358892699657031	0.225134737873591	0.104824561403509
NaN	NaN	NaN	NaN	NaN	NaN	NaN	NaN	1698	1463	920	479	0.41607449154619	0.358490566037736	0.225434942416074	0.105043859649123
NaN	NaN	NaN	NaN	NaN	NaN	NaN	NaN	1708	1464	909	479	0.41852487135506	0.358735604018623	0.222739524626317	0.105043859649123
NaN	NaN	NaN	NaN	NaN	NaN	NaN	NaN	1706	1462	913	479	0.418034795393286	0.358245528056849	0.223719676549865	0.105043859649123
NaN	NaN	NaN	NaN	NaN	NaN	NaN	NaN	1709	1465	906	480	0.418872549019608	0.35906862745098	0.222058823529412	0.105263157894737
NaN	NaN	NaN	NaN	NaN	NaN	NaN	NaN	1705	1464	911	480	0.417892156862745	0.358823529411765	0.22328431372549	0.105263157894737
NaN	NaN	NaN	NaN	NaN	NaN	NaN	NaN	1710	1457	912	481	0.419220397156166	0.357195391027213	0.223584211816622	0.105482456140351
NaN	NaN	NaN	NaN	NaN	NaN	NaN	NaN	1707	1460	912	481	0.41848492277519	0.357930865408188	0.223584211816622	0.105482456140351
NaN	NaN	NaN	NaN	NaN	NaN	NaN	NaN	1706	1455	918	481	0.418239764648198	0.356705074773229	0.225055160578573	0.105482456140351
NaN	NaN	NaN	NaN	NaN	NaN	NaN	NaN	1704	1450	924	482	0.417851888180481	0.355566454144188	0.226581657675331	0.105701754385965
NaN	NaN	NaN	NaN	NaN	NaN	NaN	NaN	1705	1450	923	482	0.418097106424718	0.355566454144188	0.226336439431094	0.105701754385965
NaN	NaN	NaN	NaN	NaN	NaN	NaN	NaN	1704	1450	924	482	0.417851888180481	0.355566454144188	0.226581657675331	0.105701754385965
NaN	NaN	NaN	NaN	NaN	NaN	NaN	NaN	1709	1452	917	482	0.419077979401667	0.356056890632663	0.224865129965669	0.105701754385965
NaN	NaN	NaN	NaN	NaN	NaN	NaN	NaN	1711	1451	915	483	0.419671326956095	0.355898945302919	0.224429727740986	0.105921052631579
NaN	NaN	NaN	NaN	NaN	NaN	NaN	NaN	1710	1448	918	484	0.419528949950932	0.355250245338567	0.2252208047105	0.106140350877193
NaN	NaN	NaN	NaN	NaN	NaN	NaN	NaN	1714	1446	916	484	0.420510304219823	0.354759568204122	0.224730127576055	0.106140350877193
NaN	NaN	NaN	NaN	NaN	NaN	NaN	NaN	1712	1449	915	484	0.420019627085378	0.35549558390579	0.224484789008832	0.106140350877193
NaN	NaN	NaN	NaN	NaN	NaN	NaN	NaN	1713	1446	915	486	0.420471281296024	0.354933726067747	0.22459499263623	0.106578947368421
NaN	NaN	NaN	NaN	NaN	NaN	NaN	NaN	1718	1440	914	488	0.421905697445973	0.353634577603143	0.224459724950884	0.107017543859649
NaN	NaN	NaN	NaN	NaN	NaN	NaN	NaN	1717	1436	919	488	0.421660117878193	0.352652259332024	0.225687622789784	0.107017543859649
NaN	NaN	NaN	NaN	NaN	NaN	NaN	NaN	1716	1436	920	488	0.421414538310413	0.352652259332024	0.225933202357564	0.107017543859649
NaN	NaN	NaN	NaN	NaN	NaN	NaN	NaN	1717	1439	915	489	0.421763694423974	0.353475804470646	0.22476050110538	0.107236842105263
NaN	NaN	NaN	NaN	NaN	NaN	NaN	NaN	1713	1439	919	489	0.420781134856301	0.353475804470646	0.225743060673053	0.107236842105263
NaN	NaN	NaN	NaN	NaN	NaN	NaN	NaN	1716	1439	916	489	0.421518054532056	0.353475804470646	0.225006140997298	0.107236842105263
NaN	NaN	NaN	NaN	NaN	NaN	NaN	NaN	1712	1441	918	489	0.420535494964382	0.353967084254483	0.225497420781135	0.107236842105263
NaN	NaN	NaN	NaN	NaN	NaN	NaN	NaN	1711	1443	916	490	0.42039312039312	0.354545454545455	0.225061425061425	0.107456140350877
NaN	NaN	NaN	NaN	NaN	NaN	NaN	NaN	1708	1437	925	490	0.41965601965602	0.353071253071253	0.227272727272727	0.107456140350877
NaN	NaN	NaN	NaN	NaN	NaN	NaN	NaN	1713	1434	922	491	0.420987957729172	0.3524207421971	0.226591300073728	0.107675438596491
NaN	NaN	NaN	NaN	NaN	NaN	NaN	NaN	1708	1430	931	491	0.419759154583436	0.351437699680511	0.228803145736053	0.107675438596491
NaN	NaN	NaN	NaN	NaN	NaN	NaN	NaN	1713	1434	922	491	0.420987957729172	0.3524207421971	0.226591300073728	0.107675438596491
NaN	NaN	NaN	NaN	NaN	NaN	NaN	NaN	1716	1432	921	491	0.421725239616613	0.351929220938806	0.226345539444581	0.107675438596491
NaN	NaN	NaN	NaN	NaN	NaN	NaN	NaN	1715	1428	926	491	0.421479478987466	0.350946178422217	0.227574342590317	0.107675438596491
NaN	NaN	NaN	NaN	NaN	NaN	NaN	NaN	1715	1428	926	491	0.421479478987466	0.350946178422217	0.227574342590317	0.107675438596491
NaN	NaN	NaN	NaN	NaN	NaN	NaN	NaN	1715	1419	934	492	0.421583087512291	0.34882005899705	0.229596853490659	0.107894736842105
NaN	NaN	NaN	NaN	NaN	NaN	NaN	NaN	1717	1422	929	492	0.422074729596853	0.349557522123894	0.228367748279253	0.107894736842105
NaN	NaN	NaN	NaN	NaN	NaN	NaN	NaN	1716	1419	933	492	0.421828908554572	0.34882005899705	0.229351032448378	0.107894736842105
NaN	NaN	NaN	NaN	NaN	NaN	NaN	NaN	1720	1415	933	492	0.422812192723697	0.347836774827925	0.229351032448378	0.107894736842105
NaN	NaN	NaN	NaN	NaN	NaN	NaN	NaN	1719	1415	934	492	0.422566371681416	0.347836774827925	0.229596853490659	0.107894736842105
NaN	NaN	NaN	NaN	NaN	NaN	NaN	NaN	1718	1421	929	492	0.422320550639135	0.349311701081613	0.228367748279253	0.107894736842105
NaN	NaN	NaN	NaN	NaN	NaN	NaN	NaN	1716	1422	930	492	0.421828908554572	0.349557522123894	0.228613569321534	0.107894736842105
NaN	NaN	NaN	NaN	NaN	NaN	NaN	NaN	1715	1421	932	492	0.421583087512291	0.349311701081613	0.229105211406096	0.107894736842105
NaN	NaN	NaN	NaN	NaN	NaN	NaN	NaN	1716	1419	932	493	0.421932628473076	0.348905827391197	0.229161544135727	0.108114035087719
NaN	NaN	NaN	NaN	NaN	NaN	NaN	NaN	1719	1423	925	493	0.422670272928448	0.349889353331694	0.227440373739857	0.108114035087719
NaN	NaN	NaN	NaN	NaN	NaN	NaN	NaN	1715	1428	924	493	0.421686746987952	0.351118760757315	0.227194492254733	0.108114035087719
NaN	NaN	NaN	NaN	NaN	NaN	NaN	NaN	1714	1429	922	495	0.421648216482165	0.351537515375154	0.226814268142681	0.108552631578947
NaN	NaN	NaN	NaN	NaN	NaN	NaN	NaN	1713	1425	925	497	0.421609648043318	0.350726064484371	0.227664287472311	0.108991228070175
NaN	NaN	NaN	NaN	NaN	NaN	NaN	NaN	1712	1428	922	498	0.421467257508616	0.351550960118168	0.226981782373215	0.109210526315789
NaN	NaN	NaN	NaN	NaN	NaN	NaN	NaN	1711	1429	922	498	0.421221073362875	0.351797144263909	0.226981782373215	0.109210526315789
NaN	NaN	NaN	NaN	NaN	NaN	NaN	NaN	1713	1428	921	498	0.421713441654357	0.351550960118168	0.226735598227474	0.109210526315789
NaN	NaN	NaN	NaN	NaN	NaN	NaN	NaN	1710	1429	922	499	0.421078552080768	0.351883772469835	0.227037675449397	0.109429824561404
NaN	NaN	NaN	NaN	NaN	NaN	NaN	NaN	1705	1425	931	499	0.419847328244275	0.35089879340064	0.229253878355085	0.109429824561404
NaN	NaN	NaN	NaN	NaN	NaN	NaN	NaN	1704	1428	929	499	0.419601083476976	0.351637527702536	0.228761388820488	0.109429824561404
NaN	NaN	NaN	NaN	NaN	NaN	NaN	NaN	1702	1425	934	499	0.419108593942379	0.35089879340064	0.229992612656981	0.109429824561404
NaN	NaN	NaN	NaN	NaN	NaN	NaN	NaN	1703	1423	934	500	0.419458128078818	0.350492610837438	0.230049261083744	0.109649122807018
NaN	NaN	NaN	NaN	NaN	NaN	NaN	NaN	1703	1425	932	500	0.419458128078818	0.350985221674877	0.229556650246305	0.109649122807018
NaN	NaN	NaN	NaN	NaN	NaN	NaN	NaN	1700	1423	936	501	0.418822370041882	0.350578960335058	0.23059866962306	0.109868421052632
NaN	NaN	NaN	NaN	NaN	NaN	NaN	NaN	1699	1421	939	501	0.418576003941858	0.350086228135009	0.231337767923134	0.109868421052632
NaN	NaN	NaN	NaN	NaN	NaN	NaN	NaN	1701	1417	940	502	0.419172005914243	0.349186791522918	0.231641202562839	0.110087719298246
NaN	NaN	NaN	NaN	NaN	NaN	NaN	NaN	1703	1419	936	502	0.419664859536718	0.349679645145392	0.230655495317891	0.110087719298246
NaN	NaN	NaN	NaN	NaN	NaN	NaN	NaN	1706	1416	936	502	0.420404139970429	0.348940364711681	0.230655495317891	0.110087719298246
NaN	NaN	NaN	NaN	NaN	NaN	NaN	NaN	1705	1415	937	503	0.420261276805521	0.348779886615726	0.230958836578753	0.11030701754386
NaN	NaN	NaN	NaN	NaN	NaN	NaN	NaN	1705	1416	935	504	0.420364891518738	0.349112426035503	0.230522682445759	0.110526315789474
NaN	NaN	NaN	NaN	NaN	NaN	NaN	NaN	1701	1415	938	506	0.419585594474593	0.349037987173162	0.231376418352245	0.110964912280702
NaN	NaN	NaN	NaN	NaN	NaN	NaN	NaN	1703	1413	938	506	0.420078934385792	0.348544647261963	0.231376418352245	0.110964912280702
NaN	NaN	NaN	NaN	NaN	NaN	NaN	NaN	1704	1414	935	507	0.420429311621021	0.348877374784111	0.230693313594868	0.111184210526316
NaN	NaN	NaN	NaN	NaN	NaN	NaN	NaN	1701	1414	936	509	0.419896321895828	0.349049617378425	0.231054060725747	0.111622807017544
NaN	NaN	NaN	NaN	NaN	NaN	NaN	NaN	1703	1418	930	509	0.420390027153789	0.350037027894347	0.229572944951864	0.111622807017544
NaN	NaN	NaN	NaN	NaN	NaN	NaN	NaN	1702	1420	929	509	0.420143174524809	0.350530733152308	0.229326092322883	0.111622807017544
NaN	NaN	NaN	NaN	NaN	NaN	NaN	NaN	1699	1422	930	509	0.419402616637867	0.351024438410269	0.229572944951864	0.111622807017544
NaN	NaN	NaN	NaN	NaN	NaN	NaN	NaN	1694	1424	933	509	0.418168353492965	0.35151814366823	0.230313502838805	0.111622807017544
NaN	NaN	NaN	NaN	NaN	NaN	NaN	NaN	1693	1425	932	510	0.418024691358025	0.351851851851852	0.230123456790123	0.111842105263158
NaN	NaN	NaN	NaN	NaN	NaN	NaN	NaN	1696	1425	929	510	0.418765432098765	0.351851851851852	0.229382716049383	0.111842105263158
NaN	NaN	NaN	NaN	NaN	NaN	NaN	NaN	1693	1423	932	512	0.418231225296443	0.35153162055336	0.230237154150198	0.112280701754386
NaN	NaN	NaN	NaN	NaN	NaN	NaN	NaN	1695	1424	928	513	0.41882876204596	0.351865579441562	0.229305658512478	0.1125
NaN	NaN	NaN	NaN	NaN	NaN	NaN	NaN	1692	1424	931	513	0.418087472201631	0.351865579441562	0.230046948356808	0.1125
NaN	NaN	NaN	NaN	NaN	NaN	NaN	NaN	1698	1422	927	513	0.419570051890289	0.351371386212009	0.229058561897702	0.1125
NaN	NaN	NaN	NaN	NaN	NaN	NaN	NaN	1695	1424	928	513	0.41882876204596	0.351865579441562	0.229305658512478	0.1125
NaN	NaN	NaN	NaN	NaN	NaN	NaN	NaN	1699	1423	925	513	0.419817148505065	0.351618482826785	0.228564368668149	0.1125
NaN	NaN	NaN	NaN	NaN	NaN	NaN	NaN	1701	1427	917	515	0.420519159456119	0.352781211372064	0.226699629171817	0.112938596491228
NaN	NaN	NaN	NaN	NaN	NaN	NaN	NaN	1704	1427	914	515	0.421260815822002	0.352781211372064	0.225957972805933	0.112938596491228
NaN	NaN	NaN	NaN	NaN	NaN	NaN	NaN	1703	1422	919	516	0.421117705242334	0.351632047477745	0.227250247279921	0.113157894736842
NaN	NaN	NaN	NaN	NaN	NaN	NaN	NaN	1704	1421	919	516	0.421364985163205	0.351384767556874	0.227250247279921	0.113157894736842
NaN	NaN	NaN	NaN	NaN	NaN	NaN	NaN	1709	1421	914	516	0.422601384767557	0.351384767556874	0.226013847675569	0.113157894736842
NaN	NaN	NaN	NaN	NaN	NaN	NaN	NaN	1712	1418	914	516	0.423343224530168	0.350642927794263	0.226013847675569	0.113157894736842
NaN	NaN	NaN	NaN	NaN	NaN	NaN	NaN	1711	1421	912	516	0.423095944609298	0.351384767556874	0.225519287833828	0.113157894736842
NaN	NaN	NaN	NaN	NaN	NaN	NaN	NaN	1712	1425	907	516	0.423343224530168	0.352373887240356	0.224282888229476	0.113157894736842
NaN	NaN	NaN	NaN	NaN	NaN	NaN	NaN	1708	1421	915	516	0.422354104846686	0.351384767556874	0.226261127596439	0.113157894736842
NaN	NaN	NaN	NaN	NaN	NaN	NaN	NaN	1712	1422	909	517	0.423447934701954	0.35171902052931	0.224833044768736	0.113377192982456
NaN	NaN	NaN	NaN	NaN	NaN	NaN	NaN	1712	1423	907	518	0.423552696684809	0.352053438891638	0.224393864423553	0.11359649122807
NaN	NaN	NaN	NaN	NaN	NaN	NaN	NaN	1716	1424	902	518	0.424542305789213	0.352300841167739	0.223156853043048	0.11359649122807
NaN	NaN	NaN	NaN	NaN	NaN	NaN	NaN	1717	1423	902	518	0.424789708065314	0.352053438891638	0.223156853043048	0.11359649122807
NaN	NaN	NaN	NaN	NaN	NaN	NaN	NaN	1716	1417	908	519	0.424647364513734	0.350655778272705	0.224696857213561	0.113815789473684
NaN	NaN	NaN	NaN	NaN	NaN	NaN	NaN	1714	1419	907	520	0.424257425742574	0.351237623762376	0.22450495049505	0.114035087719298
NaN	NaN	NaN	NaN	NaN	NaN	NaN	NaN	1710	1419	911	520	0.423267326732673	0.351237623762376	0.225495049504951	0.114035087719298
NaN	NaN	NaN	NaN	NaN	NaN	NaN	NaN	1710	1418	911	521	0.42337212181233	0.351076999257242	0.225550878930428	0.114254385964912
NaN	NaN	NaN	NaN	NaN	NaN	NaN	NaN	1713	1417	909	521	0.424114879920772	0.350829413221094	0.225055706858133	0.114254385964912
NaN	NaN	NaN	NaN	NaN	NaN	NaN	NaN	1713	1416	909	522	0.424219910846954	0.350668647845468	0.225111441307578	0.114473684210526
NaN	NaN	NaN	NaN	NaN	NaN	NaN	NaN	1713	1414	911	522	0.424219910846954	0.350173353145121	0.225606736007925	0.114473684210526
NaN	NaN	NaN	NaN	NaN	NaN	NaN	NaN	1713	1411	912	524	0.424430128840436	0.349603567888999	0.225966303270565	0.114912280701754
NaN	NaN	NaN	NaN	NaN	NaN	NaN	NaN	1714	1414	906	526	0.424888448190382	0.350520575111552	0.224590976698066	0.115350877192982
NaN	NaN	NaN	NaN	NaN	NaN	NaN	NaN	1712	1415	905	528	0.424603174603175	0.35094246031746	0.224454365079365	0.115789473684211
NaN	NaN	NaN	NaN	NaN	NaN	NaN	NaN	1716	1419	897	528	0.425595238095238	0.351934523809524	0.222470238095238	0.115789473684211
NaN	NaN	NaN	NaN	NaN	NaN	NaN	NaN	1716	1417	898	529	0.42570081865542	0.351525676010915	0.222773505333664	0.116008771929825
NaN	NaN	NaN	NaN	NaN	NaN	NaN	NaN	1713	1417	900	530	0.425062034739454	0.351612903225806	0.223325062034739	0.116228070175439
NaN	NaN	NaN	NaN	NaN	NaN	NaN	NaN	1715	1425	890	530	0.425558312655087	0.353598014888337	0.220843672456576	0.116228070175439
NaN	NaN	NaN	NaN	NaN	NaN	NaN	NaN	1710	1422	895	533	0.424633722373976	0.353116463868885	0.222249813757139	0.116885964912281
NaN	NaN	NaN	NaN	NaN	NaN	NaN	NaN	1705	1422	900	533	0.423392103302707	0.353116463868885	0.223491432828408	0.116885964912281
NaN	NaN	NaN	NaN	NaN	NaN	NaN	NaN	1708	1425	893	534	0.424242424242424	0.353949329359165	0.22180824639841	0.117105263157895
NaN	NaN	NaN	NaN	NaN	NaN	NaN	NaN	1703	1424	895	538	0.423421183490801	0.35405271009448	0.222526106414719	0.117982456140351
NaN	NaN	NaN	NaN	NaN	NaN	NaN	NaN	1700	1426	895	539	0.422780402884855	0.354638149714001	0.222581447401144	0.118201754385965
NaN	NaN	NaN	NaN	NaN	NaN	NaN	NaN	1692	1425	903	540	0.42089552238806	0.354477611940299	0.224626865671642	0.118421052631579
NaN	NaN	NaN	NaN	NaN	NaN	NaN	NaN	1687	1427	906	540	0.419651741293532	0.354975124378109	0.225373134328358	0.118421052631579
NaN	NaN	NaN	NaN	NaN	NaN	NaN	NaN	1690	1428	902	540	0.420398009950249	0.355223880597015	0.224378109452736	0.118421052631579
NaN	NaN	NaN	NaN	NaN	NaN	NaN	NaN	1691	1429	900	540	0.420646766169154	0.35547263681592	0.223880597014925	0.118421052631579
NaN	NaN	NaN	NaN	NaN	NaN	NaN	NaN	1691	1431	897	541	0.420751430704155	0.356058721074894	0.22318984822095	0.118640350877193
NaN	NaN	NaN	NaN	NaN	NaN	NaN	NaN	1684	1430	905	541	0.419009703906444	0.355809902960936	0.22518039313262	0.118640350877193
NaN	NaN	NaN	NaN	NaN	NaN	NaN	NaN	1680	1430	908	542	0.418118466898955	0.355898456943753	0.225983076157292	0.118859649122807
NaN	NaN	NaN	NaN	NaN	NaN	NaN	NaN	1681	1430	906	543	0.418471496141399	0.355987055016181	0.22554144884242	0.119078947368421
NaN	NaN	NaN	NaN	NaN	NaN	NaN	NaN	1678	1429	909	544	0.417828685258964	0.355826693227092	0.226344621513944	0.119298245614035
NaN	NaN	NaN	NaN	NaN	NaN	NaN	NaN	1678	1423	914	545	0.417932752179328	0.354420921544209	0.227646326276463	0.119517543859649
NaN	NaN	NaN	NaN	NaN	NaN	NaN	NaN	1675	1423	917	545	0.417185554171856	0.354420921544209	0.228393524283935	0.119517543859649
NaN	NaN	NaN	NaN	NaN	NaN	NaN	NaN	1674	1423	916	547	0.417144281086469	0.354597557936706	0.228258160976825	0.119956140350877
NaN	NaN	NaN	NaN	NaN	NaN	NaN	NaN	1676	1421	915	548	0.417746759720837	0.354187437686939	0.228065802592223	0.120175438596491
NaN	NaN	NaN	NaN	NaN	NaN	NaN	NaN	1675	1417	920	548	0.417497507477567	0.353190428713858	0.229312063808574	0.120175438596491
NaN	NaN	NaN	NaN	NaN	NaN	NaN	NaN	1673	1414	924	549	0.417102966841187	0.352530541012216	0.230366492146597	0.120394736842105
NaN	NaN	NaN	NaN	NaN	NaN	NaN	NaN	1675	1417	919	549	0.417601595612067	0.353278484168537	0.229119920219397	0.120394736842105
NaN	NaN	NaN	NaN	NaN	NaN	NaN	NaN	1676	1416	918	550	0.417955112219451	0.353117206982544	0.228927680798005	0.120614035087719
NaN	NaN	NaN	NaN	NaN	NaN	NaN	NaN	1675	1418	917	550	0.417705735660848	0.353615960099751	0.228678304239401	0.120614035087719
NaN	NaN	NaN	NaN	NaN	NaN	NaN	NaN	1675	1421	914	550	0.417705735660848	0.354364089775561	0.227930174563591	0.120614035087719
NaN	NaN	NaN	NaN	NaN	NaN	NaN	NaN	1676	1414	918	552	0.418163672654691	0.352794411177645	0.229041916167665	0.121052631578947
NaN	NaN	NaN	NaN	NaN	NaN	NaN	NaN	1673	1415	919	553	0.417519341152982	0.353132018966808	0.22934863988021	0.121271929824561
NaN	NaN	NaN	NaN	NaN	NaN	NaN	NaN	1673	1415	918	554	0.41762356465302	0.353220169745382	0.229156265601598	0.121491228070175
NaN	NaN	NaN	NaN	NaN	NaN	NaN	NaN	1670	1413	923	554	0.416874687968048	0.352720918622067	0.230404393409885	0.121491228070175
NaN	NaN	NaN	NaN	NaN	NaN	NaN	NaN	1669	1408	927	556	0.416833166833167	0.351648351648352	0.231518481518482	0.121929824561404
NaN	NaN	NaN	NaN	NaN	NaN	NaN	NaN	1670	1408	926	556	0.417082917082917	0.351648351648352	0.231268731268731	0.121929824561404
NaN	NaN	NaN	NaN	NaN	NaN	NaN	NaN	1672	1411	920	557	0.417686734948788	0.35248563577317	0.229827629278041	0.122149122807018
NaN	NaN	NaN	NaN	NaN	NaN	NaN	NaN	1671	1406	926	557	0.417436922308269	0.351236572570572	0.231326505121159	0.122149122807018
NaN	NaN	NaN	NaN	NaN	NaN	NaN	NaN	1668	1410	925	557	0.41668748438671	0.352235823132651	0.23107669248064	0.122149122807018
NaN	NaN	NaN	NaN	NaN	NaN	NaN	NaN	1669	1416	918	557	0.41693729702723	0.353734698975768	0.229328003997002	0.122149122807018
NaN	NaN	NaN	NaN	NaN	NaN	NaN	NaN	1669	1417	917	557	0.41693729702723	0.353984511616288	0.229078191356483	0.122149122807018
NaN	NaN	NaN	NaN	NaN	NaN	NaN	NaN	1668	1415	920	557	0.41668748438671	0.353484886335249	0.229827629278041	0.122149122807018
NaN	NaN	NaN	NaN	NaN	NaN	NaN	NaN	1668	1419	916	557	0.41668748438671	0.354484136897327	0.228828378715963	0.122149122807018
NaN	NaN	NaN	NaN	NaN	NaN	NaN	NaN	1666	1423	913	558	0.416291854072964	0.355572213893053	0.228135932033983	0.122368421052632
NaN	NaN	NaN	NaN	NaN	NaN	NaN	NaN	1667	1421	913	559	0.416645838540365	0.355161209697576	0.228192951762059	0.122587719298246
NaN	NaN	NaN	NaN	NaN	NaN	NaN	NaN	1666	1416	916	562	0.416708354177089	0.354177088544272	0.229114557278639	0.123245614035088
NaN	NaN	NaN	NaN	NaN	NaN	NaN	NaN	1669	1417	910	564	0.417667667667668	0.354604604604605	0.227727727727728	0.123684210526316
[truncated: 8,001 more rows]
