# Supplementary material for: Attentional priorities drive effects of time pressure on altruistic choice
Source: Nat Commun. 2020 Jul 15;11:3534. doi: 10.1038/s41467-020-17326-x (PMC7363879; doi:10.1038/s41467-020-17326-x)
Supplement: Supplementary file 4 — Source Data [file 41467_2020_17326_MOESM4_ESM.zip › SourceData/SourceData_Fig2.csv]

	subj	longgen	shortgen	changegen
1	1	0.6125	0.519480519480519	-0.0930194805194806
2	2	0.5625	0.5	-0.0625
3	3	0.354430379746835	0.189189189189189	-0.165241190557646
4	4	0.582278481012658	0.532467532467532	-0.0498109485451258
5	5	0.6125	0.506849315068493	-0.105650684931507
6	6	0.5875	0.5	-0.0875
7	7	0.575	0.538461538461538	-0.0365384615384615
8	8	0.2	0.233766233766234	0.0337662337662337
9	9	0.683544303797468	0.535211267605634	-0.148333036191835
10	10	0.475	0.4875	0.0125
11	11	0.025	0.0126582278481013	-0.0123417721518987
12	12	0.2125	0.25	0.0375
13	13	0.3875	0.506666666666667	0.119166666666667
14	14	0.0625	0.0253164556962025	-0.0371835443037975
15	15	0.6625	0.626666666666667	-0.0358333333333333
16	16	0.2375	0.139240506329114	-0.0982594936708861
17	17	0.025	0.0394736842105263	0.0144736842105263
18	18	0.435897435897436	0.620253164556962	0.184355728659526
19	19	0.4625	0.367088607594937	-0.0954113924050633
20	20	0.075	0.219178082191781	0.144178082191781
21	21	0.0632911392405063	0.0657894736842105	0.00249833444370419
22	22	0.430379746835443	0.402777777777778	-0.0276019690576653
23	23	0.725	0.8	0.0750000000000001
24	24	0.0379746835443038	0.05	0.0120253164556962
25	25	0.4625	0.472972972972973	0.0104729729729729
26	26	0.253164556962025	0.128205128205128	-0.124959428756897
27	27	0.45	0.391891891891892	-0.0581081081081081
28	28	0.55	0.61038961038961	0.0603896103896103
29	29	0.4875	0.45	-0.0375
30	30	0.6625	0.512820512820513	-0.149679487179487
31	31	0.575	0.582278481012658	0.00727848101265827
32	32	0.430379746835443	0.468354430379747	0.0379746835443038
33	33	0.5625	0.461538461538462	-0.100961538461538
34	34	0.0875	0.0641025641025641	-0.0233974358974359
35	35	0.2375	0.103896103896104	-0.133603896103896
36	36	0.575	0.525	-0.0499999999999999
37	37	0.3375	0.0921052631578947	-0.245394736842105
38	38	0.5125	0.575757575757576	0.0632575757575758
39	39	0.6	0.573333333333333	-0.0266666666666666
40	40	0.45	0.454545454545455	0.00454545454545452
41	41	0.525	0.448717948717949	-0.0762820512820513
42	42	0.35	0.154929577464789	-0.195070422535211
43	43	0.525	0.525641025641026	0.000641025641025639
44	44	0.225	0.20253164556962	-0.0224683544303798
45	45	0.5625	0.554054054054054	-0.00844594594594594
46	46	0.3	0.0769230769230769	-0.223076923076923
47	47	0.615384615384615	0.605263157894737	-0.0101214574898786
48	48	0.4375	0.233766233766234	-0.203733766233766
49	49	0.0379746835443038	0.0379746835443038	0
50	50	0.4125	0.278481012658228	-0.134018987341772
51	51	0.4625	0.384615384615385	-0.0778846153846154
52	52	0.551282051282051	0.549295774647887	-0.00198627663416395
53	53	0.2375	0.219178082191781	-0.0183219178082192
54	54	0.575	0.513157894736842	-0.0618421052631578
55	55	0.468354430379747	0.302631578947368	-0.165722851432378
56	56	0.55	0.527027027027027	-0.0229729729729731
57	57	0.7	0.635135135135135	-0.0648648648648649
58	58	0.0625	0.0126582278481013	-0.0498417721518987
59	59	0.2375	0.0625	-0.175
60	60	0.525	0.448717948717949	-0.0762820512820513
