# Supplementary material for: Attentional priorities drive effects of time pressure on altruistic choice
Source: Nat Commun. 2020 Jul 15;11:3534. doi: 10.1038/s41467-020-17326-x (PMC7363879; doi:10.1038/s41467-020-17326-x)
Supplement: Supplementary file 4 — Source Data [file 41467_2020_17326_MOESM4_ESM.zip › SourceData/SourceData_Fig5b.csv]

	subj	ssimrt	lsimrt	subj1	srt	lrt	changesimrt	changert
1	2	-0.10357703659954	1.61601913825141	2	-0.165166420499471	1.59168185213801	-1.71959617485095	-1.75684827263748
2	3	0.0215347834958661	1.15562394295283	3	0.015994233609641	1.00387687145003	-1.13408915945696	-0.987882637840391
3	4	-0.0889928946365577	1.26982796987375	4	-0.17521337364949	1.18048895615588	-1.35882086451031	-1.35570232980537
4	5	-0.0314283932908571	1.28122538556389	5	-0.119232896665241	1.24171135032484	-1.31265377885475	-1.36094424699008
5	6	0.0267675930229242	0.877737885549817	6	-0.0160588540245288	0.784594628286041	-0.850970292526893	-0.800653482310569
6	8	0.0578214627284463	0.994264459203096	8	0.0587196244304991	0.890054476425107	-0.93644299647465	-0.831334851994608
7	10	-0.401059879387561	1.31860745772371	10	-0.453493299135304	1.17765574126986	-1.71966733711127	-1.63114904040517
8	11	-0.270405226443799	1.37621231441351	11	-0.361574369076235	1.27447363405673	-1.64661754085731	-1.63604800313297
9	12	0.0737078120423791	0.987887504958956	12	0.0578790655423197	0.815487324557091	-0.914179692916577	-0.757608259014772
10	13	-0.0840906886366468	1.39852063373411	13	-0.159276087903931	1.3153078773516	-1.48261132237076	-1.47458396525554
11	14	-0.262915282271604	1.0954037838198	14	-0.354394756443821	1.10389649007759	-1.3583190660914	-1.45829124652141
12	16	-0.207806769627923	1.38755108434892	16	-0.264915870220506	1.33462128553538	-1.59535785397684	-1.59953715575589
13	18	-0.199800891237273	1.77357722359482	18	-0.281269921115385	1.92786918491098	-1.97337811483209	-2.20913910602636
14	19	-0.115153913023262	1.16136150502462	19	-0.186445055451487	1.09808258404099	-1.27651541804788	-1.28452763949247
15	20	-0.0987092261197927	0.957626943262952	20	-0.148648427868837	0.897415132574159	-1.05633616938274	-1.046063560443
16	21	-0.164344015755545	1.46067061728695	21	-0.215739607523625	1.47524995360298	-1.6250146330425	-1.69098956112661
17	22	0.000122674418514155	1.43114716817033	22	-0.0259825720562163	1.3279333132769	-1.43102449375182	-1.35391588533312
18	23	-0.0352294978105885	1.24908208002374	23	-0.0705214396271285	1.17804519367653	-1.28431157783433	-1.24856663330366
19	24	-0.483098861691728	1.54044123796758	24	-0.576135749729634	1.51854181071277	-2.02354009965931	-2.09467756044241
20	25	0.00302708844092877	1.31880418408143	25	-0.0187384999594501	1.19383047423229	-1.3157770956405	-1.21256897419174
21	26	-0.0739777107040751	1.58816592663467	26	-0.0731476726346921	1.56753783221815	-1.66214363733874	-1.64068550485284
22	27	-0.0272645442624185	1.00698092548729	27	-0.146374645617145	0.975026198927535	-1.03424546974971	-1.12140084454468
23	28	-0.0463007737232479	0.872613814607773	28	-0.108275099399963	0.809971491751719	-0.918914588331021	-0.918246591151682
24	29	-0.385390965846972	1.17784494831371	29	-0.420766843910902	1.12308404816082	-1.56323591416068	-1.54385089207172
25	30	-0.396225186579339	1.30566487656433	30	-0.42962133502891	1.23195608318317	-1.70189006314367	-1.66157741821208
26	31	-0.0477035630640836	1.29628902735709	31	-0.0869397040540376	1.2503813770096	-1.34399259042117	-1.33732108106364
27	32	-0.130295261464036	1.64788639295551	32	-0.204862393132056	1.68398695126998	-1.77818165441954	-1.88884934440204
28	33	-0.0425599204318391	1.18791776633766	33	-0.103188614281256	1.17048358227419	-1.2304776867695	-1.27367219655545
29	35	-0.250124585981388	1.53173808594874	35	-0.366495435980192	1.4756285728534	-1.78186267193013	-1.84212400883359
30	39	0.0543383818276339	1.20408888197697	39	0.048719827985653	1.10265319067645	-1.14975050014933	-1.05393336269079
31	40	0.0322402996116985	1.16203126972915	40	0.0140802798483762	1.11431253235316	-1.12979097011745	-1.10023225250479
32	41	-0.0374427132536804	1.09512114636293	41	-0.0804947786093369	1.04049756511895	-1.13256385961661	-1.12099234372828
33	42	-0.0460051096600294	1.52851563029465	42	-0.101477208907441	1.50887064739958	-1.57452073995467	-1.61034785630703
34	43	-0.0389865358729092	1.26112095421318	43	-0.107492432980434	1.285627826266	-1.30010749008609	-1.39312025924644
35	44	-0.193022879768982	1.21747061274639	44	-0.178991249720756	1.1961547285895	-1.41049349251537	-1.37514597831026
36	45	0.0176400370509925	1.5742632105927	45	-0.032485771523604	1.53171417637585	-1.55662317354171	-1.56419994789945
37	46	-0.31799488087031	1.19260180836392	46	-0.49461923396651	1.17444042608909	-1.51059668923423	-1.6690596600556
38	47	-0.0509881108111213	1.18725501422442	47	-0.0971114750858533	1.01446755285996	-1.23824312503554	-1.11157902794581
39	48	-0.030290764294136	1.45280336806077	48	-0.0733446595970483	1.37366977243758	-1.48309413235491	-1.44701443203463
40	49	-0.388958944900664	1.26546584375311	49	-0.58704925208768	1.11352145531994	-1.65442478865377	-1.70057070740762
41	50	-0.293860265037966	0.912940554186733	50	-0.339899500421075	0.877365738094824	-1.2068008192247	-1.2172652385159
42	51	-0.229415103009358	1.26163123843792	51	-0.329092700588727	1.19562715044817	-1.49104634144728	-1.5247198510369
43	53	-0.0581536483170556	1.07394019115191	53	-0.114052889810192	0.995204808039213	-1.13209383946896	-1.1092576978494
44	54	-0.377384910848253	1.2417158240092	54	-0.175985442906897	1.12838066295507	-1.61910073485745	-1.30436610586196
45	55	-0.0448528384614254	1.09737320667763	55	-0.101154951474548	0.778147025218858	-1.14222604513905	-0.879301976693406
46	56	0.00721588577966653	1.15460328554124	56	-0.0497717057184018	1.06604001595825	-1.14738739976158	-1.11581172167665
47	57	0.00623741956864771	0.977056501623831	57	-0.0568153834064118	0.861302583935739	-0.970819082055183	-0.918117967342151
48	58	-0.222517155756465	1.69526762145875	58	-0.253647638132369	1.76146141575468	-1.91778477721522	-2.01510905388705
49	59	-0.501948113658085	1.451380543376	59	-0.547783358630684	1.44319660740052	-1.95332865703409	-1.9909799660312
50	60	-0.0727837276327823	1.19787004840353	60	-0.0965884911173616	1.20076113062773	-1.27065377603631	-1.29734962174509
