# Supplementary material for: Attentional priorities drive effects of time pressure on altruistic choice
Source: Nat Commun. 2020 Jul 15;11:3534. doi: 10.1038/s41467-020-17326-x (PMC7363879; doi:10.1038/s41467-020-17326-x)
Supplement: Supplementary file 4 — Source Data [file 41467_2020_17326_MOESM4_ESM.zip › SourceData/SourceData_Fig5c.csv]

	subj	cond	accquant	simaccept	accept
1	2	High	1	0.0003125	0
2	2	High	2	0.00726768414215611	0
3	2	High	3	0.0209725074109535	0
4	2	High	4	0.0864734233703581	0.125
5	2	High	5	0.210133038397683	0.142857142857143
6	2	High	6	0.443047446945244	0.75
7	2	High	7	0.61862049617937	0.857142857142857
8	2	High	8	0.809175793304029	1
9	2	High	9	0.897643557986417	1
10	2	High	10	0.944046155910922	1
11	2	Low	1	0.0183608721880001	0
12	2	Low	2	0.0457988439787088	0
13	2	Low	3	0.0749801030104535	0
14	2	Low	4	0.110815967750544	0.125
15	2	Low	5	0.148075537477176	0
16	2	Low	6	0.250753498748792	0
17	2	Low	7	0.442257320007091	0.125
18	2	Low	8	0.636143297484703	0.75
19	2	Low	9	0.788821368262572	0.875
20	2	Low	10	0.881301369852544	0.875
21	3	High	1	0.0365812264089741	0
22	3	High	2	0.125164719047703	0
23	3	High	3	0.316024663839859	0
24	3	High	4	0.447842375575488	0.125
25	3	High	5	0.534829643095322	0.125
26	3	High	6	0.608555552959866	0.428571428571429
27	3	High	7	0.796911308298824	1
28	3	High	8	0.927257795582949	0.875
29	3	High	9	0.971158735909479	0.75
30	3	High	10	0.995528447232669	1
31	3	Low	1	0.00121253500350035	0
32	3	Low	2	0.00728931575188932	0
33	3	Low	3	0.040651462931539	0
34	3	Low	4	0.165119939137372	0
35	3	Low	5	0.36717225031196	0
36	3	Low	6	0.436313993375056	0.25
37	3	Low	7	0.55908607191782	0.625
38	3	Low	8	0.787183713174604	1
39	3	Low	9	0.977572174515325	1
40	3	Low	10	0.996474827448234	1
41	4	High	1	0.0647742650940152	0
42	4	High	2	0.227813919318316	0
43	4	High	3	0.305402184920155	0.125
44	4	High	4	0.449830939449984	0.25
45	4	High	5	0.618712454285459	0.714285714285714
46	4	High	6	0.772983072617012	0.5
47	4	High	7	0.890467984994376	1
48	4	High	8	0.949218141642961	1
49	4	High	9	0.959934175676755	1
50	4	High	10	0.991656865162177	1
51	4	Low	1	0.0432670841874997	0
52	4	Low	2	0.110709836996762	0
53	4	Low	3	0.166764578579013	0
54	4	Low	4	0.373413797331251	0.5
55	4	Low	5	0.576049725974549	0.857142857142857
56	4	Low	6	0.681499381656245	0.5
57	4	Low	7	0.821888330734225	1
58	4	Low	8	0.923666781629548	0.875
59	4	Low	9	0.966070515103785	1
60	4	Low	10	0.986768117874329	1
61	5	High	1	0.0852443727338561	0
62	5	High	2	0.140703180891045	0.125
63	5	High	3	0.216932121414373	0.166666666666667
64	5	High	4	0.273770891651213	0.5
65	5	High	5	0.330100553253617	0
66	5	High	6	0.388623443211174	0.857142857142857
67	5	High	7	0.434252552645527	0.666666666666667
68	5	High	8	0.48395499033735	0.375
69	5	High	9	0.56489707422763	0.714285714285714
70	5	High	10	0.628310447480119	0.875
71	5	Low	1	0.041575	0
72	5	Low	2	0.0722875	0
73	5	Low	3	0.1359	0
74	5	Low	4	0.179225	0
75	5	Low	5	0.22445	0
76	5	Low	6	0.2681	0.25
77	5	Low	7	0.3277375	0.25
78	5	Low	8	0.4055375	0.5
79	5	Low	9	0.4713875	0.75
80	5	Low	10	0.5922875	0.75
81	6	High	1	0.108080918183974	0.25
82	6	High	2	0.165725884409518	0
83	6	High	3	0.215930732617919	0
84	6	High	4	0.302567478552311	0.25
85	6	High	5	0.360206564361722	0.142857142857143
86	6	High	6	0.406283228096542	0.2
87	6	High	7	0.463948615170932	0.428571428571429
88	6	High	8	0.499349386812413	0.625
89	6	High	9	0.542239405933397	0.571428571428571
90	6	High	10	0.614186705553529	0.75
91	6	Low	1	0.0209125	0
92	6	Low	2	0.0505875	0
93	6	Low	3	0.091975	0
94	6	Low	4	0.14645	0.125
95	6	Low	5	0.2370375	0
96	6	Low	6	0.4201125	0.125
97	6	Low	7	0.532625	0.875
98	6	Low	8	0.5923125	0.625
99	6	Low	9	0.6385875	0.875
100	6	Low	10	0.721175	0.875
101	8	High	1	0.013741646906442	0
102	8	High	2	0.0572172331387261	0
103	8	High	3	0.124125286923935	0
104	8	High	4	0.231616552999116	0.25
105	8	High	5	0.367972339038372	0.25
106	8	High	6	0.440902376111885	0.428571428571429
107	8	High	7	0.485715327142349	0.625
108	8	High	8	0.534991799627762	0.625
109	8	High	9	0.647269516218481	0.857142857142857
110	8	High	10	0.738616177736401	0.571428571428571
111	8	Low	1	0.0024875	0
112	8	Low	2	0.0147625	0
113	8	Low	3	0.078925	0
114	8	Low	4	0.1009375	0
115	8	Low	5	0.1586125	0
116	8	Low	6	0.2085625	0.125
117	8	Low	7	0.4469875	0.25
118	8	Low	8	0.525925	0.625
119	8	Low	9	0.643525	0.625
120	8	Low	10	0.8329375	1
121	10	High	1	0.0127125	0
122	10	High	2	0.026825	0
123	10	High	3	0.048875	0.125
124	10	High	4	0.079575	0
125	10	High	5	0.1011	0.125
126	10	High	6	0.12205	0
127	10	High	7	0.141039361436144	0
128	10	High	8	0.1637125	0.375
129	10	High	9	0.19488997649765	0.25
130	10	High	10	0.2526875	0.625
131	10	Low	1	0.0171375	0
132	10	Low	2	0.036975	0
133	10	Low	3	0.066663197569757	0
134	10	Low	4	0.0923870929950138	0.142857142857143
135	10	Low	5	0.113503832605483	0
136	10	Low	6	0.148906708498781	0
137	10	Low	7	0.203950518901471	0.25
138	10	Low	8	0.278406952912189	0.125
139	10	Low	9	0.379834770943586	0.5
140	10	Low	10	0.449568725897981	0.5
141	11	High	1	0.0758253553139153	0
142	11	High	2	0.117826768669438	0
143	11	High	3	0.146708845627641	0
144	11	High	4	0.168678144516658	0
145	11	High	5	0.718364908466188	0.75
146	11	High	6	0.924123350403146	1
147	11	High	7	0.932625300505657	0.875
148	11	High	8	0.943991906969636	1
149	11	High	9	0.965110410627128	1
150	11	High	10	0.98130057881962	1
151	11	Low	1	0.0623982553805337	0
152	11	Low	2	0.095570941007962	0
153	11	Low	3	0.138048420352192	0.125
154	11	Low	4	0.173536568014983	0
155	11	Low	5	0.214764699661843	0.125
156	11	Low	6	0.434391760849366	0.375
157	11	Low	7	0.763446871974497	1
158	11	Low	8	0.833741942101101	1
159	11	Low	9	0.903983498093077	1
160	11	Low	10	0.959713304672213	1
161	12	High	1	0.0355677925786805	0
162	12	High	2	0.127263742295087	0.333333333333333
163	12	High	3	0.269335437701459	0.25
164	12	High	4	0.322925095409456	0.5
165	12	High	5	0.40596840714237	0.166666666666667
166	12	High	6	0.613983846018782	0.666666666666667
167	12	High	7	0.640996220004644	0.5
168	12	High	8	0.770731341744458	0.875
169	12	High	9	0.87459835589078	0.857142857142857
170	12	High	10	0.951621835814564	0.857142857142857
171	12	Low	1	0.0142	0
172	12	Low	2	0.11745	0
173	12	Low	3	0.3268875	0
174	12	Low	4	0.388267417991799	0.375
175	12	Low	5	0.41455	0.75
176	12	Low	6	0.4561	0.375
177	12	Low	7	0.5589125	0.75
178	12	Low	8	0.6782125	0.75
179	12	Low	9	0.9176625	1
180	12	Low	10	0.985725	0.875
181	13	High	1	0.0204073479930245	0
182	13	High	2	0.0336171274717151	0
183	13	High	3	0.0456599779781082	0
184	13	High	4	0.0607556493301855	0.125
185	13	High	5	0.077179207948276	0.125
186	13	High	6	0.105857841668008	0.125
187	13	High	7	0.149527876201481	0
188	13	High	8	0.180923916179534	0.142857142857143
189	13	High	9	0.26322082080566	0.571428571428571
190	13	High	10	0.360173683352695	1
191	13	Low	1	0.0315399693807922	0
192	13	Low	2	0.0749822812867887	0
193	13	Low	3	0.123611650885123	0
194	13	Low	4	0.168482757469188	0.125
195	13	Low	5	0.2099089039543	0
196	13	Low	6	0.283017988581167	0.125
197	13	Low	7	0.387400892942873	0.375
198	13	Low	8	0.478971894297433	0.5
199	13	Low	9	0.556102591522293	0.625
200	13	Low	10	0.652496588485573	0.75
201	14	High	1	0.0321543042405134	0.142857142857143
202	14	High	2	0.053439938568223	0
203	14	High	3	0.0737632919608184	0
204	14	High	4	0.1383423030491	0
205	14	High	5	0.24335336990604	0
206	14	High	6	0.737999421317088	0.875
207	14	High	7	0.935072929988156	0.875
208	14	High	8	0.982907676822741	1
209	14	High	9	0.991636772358468	1
210	14	High	10	0.9985875	1
211	14	Low	1	0.037925	0
212	14	Low	2	0.1089125	0.125
213	14	Low	3	0.165825	0.25
214	14	Low	4	0.2347	0
215	14	Low	5	0.4625125	0.25
216	14	Low	6	0.8325375	1
217	14	Low	7	0.9157125	1
218	14	Low	8	0.953625	1
219	14	Low	9	0.968975	1
220	14	Low	10	0.9798	1
221	16	High	1	0.00205076548533256	0
222	16	High	2	0.0204306130506648	0
223	16	High	3	0.0728794991313691	0
224	16	High	4	0.148018946072508	0
225	16	High	5	0.340799766227471	0
226	16	High	6	0.489820762239678	0.25
227	16	High	7	0.553363455524759	0.285714285714286
228	16	High	8	0.755954136688313	1
229	16	High	9	0.93621839074676	0.875
230	16	High	10	0.989939883329856	1
231	16	Low	1	0.0081125	0
232	16	Low	2	0.044941238152371	0
233	16	Low	3	0.142642029449984	0
234	16	Low	4	0.251220225998991	0
235	16	Low	5	0.290091948198222	0
236	16	Low	6	0.364752393028875	0
237	16	Low	7	0.403909189746326	0.125
238	16	Low	8	0.551904119330669	0.375
239	16	Low	9	0.701438840002979	1
240	16	Low	10	0.857684229047881	1
241	18	High	1	0.114878672867287	0.125
242	18	High	2	0.213634337527622	0.375
243	18	High	3	0.286422910740806	0.25
244	18	High	4	0.337194584541839	0.25
245	18	High	5	0.399581769266448	0.75
246	18	High	6	0.498456364614047	0.75
247	18	High	7	0.630020680638704	0.625
248	18	High	8	0.691877955687804	0.714285714285714
249	18	High	9	0.789772097935684	0.875
250	18	High	10	0.885636530238935	1
251	18	Low	1	0.114526112286531	0
252	18	Low	2	0.242437651362225	0
253	18	Low	3	0.358828958507678	0.428571428571429
254	18	Low	4	0.459369220814469	0.5
255	18	Low	5	0.518450538494251	0.625
256	18	Low	6	0.58826471082432	0.625
257	18	Low	7	0.673914389116727	0.875
258	18	Low	8	0.755339101891879	1
259	18	Low	9	0.833870568764726	1
260	18	Low	10	0.911572996866944	0.875
261	19	High	1	0.0418587663724933	0
262	19	High	2	0.0871042704098474	0
263	19	High	3	0.111962836825304	0
264	19	High	4	0.125174025596528	0
265	19	High	5	0.144494348800886	0.125
266	19	High	6	0.162857166556689	0.125
267	19	High	7	0.219348309537885	0
268	19	High	8	0.300633580707595	0.75
269	19	High	9	0.385192183438544	0.875
270	19	High	10	0.479263053972544	0.571428571428571
271	19	Low	1	0.0507875	0
272	19	Low	2	0.0963375	0
273	19	Low	3	0.1418	0
274	19	Low	4	0.1717	0
275	19	Low	5	0.19015	0
276	19	Low	6	0.21525	0.125
277	19	Low	7	0.2729875	0.125
278	19	Low	8	0.357475	0.25
279	19	Low	9	0.4582375	0.625
280	19	Low	10	0.5327125	0.75
281	20	High	1	0.226335745781614	0.25
282	20	High	2	0.325460591805603	0.333333333333333
283	20	High	3	0.37013704512548	0.428571428571429
284	20	High	4	0.408611708877154	0.25
285	20	High	5	0.48178268065336	0.285714285714286
286	20	High	6	0.590409007986163	0.666666666666667
287	20	High	7	0.763869457899902	1
288	20	High	8	0.851123471296613	0.625
289	20	High	9	0.88907875450412	0.875
290	20	High	10	0.944224505128612	0.875
291	20	Low	1	0.0714625	0
292	20	Low	2	0.1423875	0.25
293	20	Low	3	0.1858875	0
294	20	Low	4	0.2416375	0.25
295	20	Low	5	0.6071875	0.75
296	20	Low	6	0.8989	1
297	20	Low	7	0.926775	1
298	20	Low	8	0.9455625	1
299	20	Low	9	0.9732875	1
300	20	Low	10	0.990175	1
301	21	High	1	0.00473998962251855	0
302	21	High	2	0.00843760425292158	0
303	21	High	3	0.0230860230950622	0
304	21	High	4	0.0635067761976313	0
305	21	High	5	0.141468678349021	0.125
306	21	High	6	0.615620385774314	0.625
307	21	High	7	0.812817682172796	1
308	21	High	8	0.855244624869674	0.75
309	21	High	9	0.885975648714337	0.857142857142857
310	21	High	10	0.920804208510378	1
311	21	Low	1	0.0469624625177791	0
312	21	Low	2	0.0891345286934766	0
313	21	Low	3	0.105621558406652	0
314	21	Low	4	0.125740854875801	0
315	21	Low	5	0.162229050110027	0
316	21	Low	6	0.436379557966874	0.5
317	21	Low	7	0.79524591071689	1
318	21	Low	8	0.83252180588395	0.875
319	21	Low	9	0.856869975259961	0.75
320	21	Low	10	0.90007435388925	0.714285714285714
321	22	High	1	0.0719006007965525	0
322	22	High	2	0.131123588757075	0.142857142857143
323	22	High	3	0.205258545335157	0
324	22	High	4	0.233124415844397	0.166666666666667
325	22	High	5	0.25542621160766	0.125
326	22	High	6	0.288258334850196	0.125
327	22	High	7	0.317069762076054	0.125
328	22	High	8	0.429128223771659	0.5
329	22	High	9	0.499762285996109	0.5
330	22	High	10	0.638336867415778	1
331	22	Low	1	0.0105651830852735	0
332	22	Low	2	0.0338616258468641	0
333	22	Low	3	0.131804016908768	0
334	22	Low	4	0.237829919210056	0
335	22	Low	5	0.345099696442289	0.375
336	22	Low	6	0.399287275531826	0.25
337	22	Low	7	0.487282077742774	0.285714285714286
338	22	Low	8	0.53895244911123	0.125
339	22	Low	9	0.570327491070799	0
340	22	Low	10	0.671716392409352	0.75
341	23	High	1	0.0861045507317092	0
342	23	High	2	0.194018897054677	0.4
343	23	High	3	0.388376976677326	0.375
344	23	High	4	0.589189263502338	1
345	23	High	5	0.826974658459532	1
346	23	High	6	0.972203092397771	1
347	23	High	7	0.989500969583455	1
348	23	High	8	0.996038579432806	1
349	23	High	9	0.998280316408394	1
350	23	High	10	0.999549406487592	1
351	23	Low	1	0.194575	0
352	23	Low	2	0.3391875	0.125
353	23	Low	3	0.527175	0.875
354	23	Low	4	0.621675	0.625
355	23	Low	5	0.6536125	1
356	23	Low	6	0.83895	1
357	23	Low	7	0.93055	1
358	23	Low	8	0.9518875	1
359	23	Low	9	0.964749484948495	1
360	23	Low	10	0.978375	1
361	24	High	1	0.1175	0.25
362	24	High	2	0.166675	0
363	24	High	3	0.1920125	0.125
364	24	High	4	0.1999375	0
365	24	High	5	0.3704125	0.25
366	24	High	6	0.883525	1
367	24	High	7	0.887575	1
368	24	High	8	0.90135	1
369	24	High	9	0.9132	0.875
370	24	High	10	0.9249625	1
371	24	Low	1	0.0305934991819515	0
372	24	Low	2	0.0617301933142149	0
373	24	Low	3	0.104166351760315	0.125
374	24	Low	4	0.181596359126641	0
375	24	Low	5	0.235094666885174	0.125
376	24	Low	6	0.324404398413397	0.125
377	24	Low	7	0.732091327832728	1
378	24	Low	8	0.825243246039935	0.875
379	24	Low	9	0.929331410694254	1
380	24	Low	10	0.975740635547763	1
381	25	High	1	0.0964066814994096	0.125
382	25	High	2	0.21962898626899	0.142857142857143
383	25	High	3	0.272054149928196	0.5
384	25	High	4	0.328613698777128	0.333333333333333
385	25	High	5	0.401732182827339	0.125
386	25	High	6	0.459923646841106	0.375
387	25	High	7	0.534586431108673	0.5
388	25	High	8	0.575291091489119	0.5
389	25	High	9	0.672707586489926	1
390	25	High	10	0.788354294100225	0.714285714285714
391	25	Low	1	0.0296801755943082	0
392	25	Low	2	0.0651783603125227	0
393	25	Low	3	0.168267527870533	0
394	25	Low	4	0.247091832221543	0.125
395	25	Low	5	0.371675283858045	0.125
396	25	Low	6	0.483225253255948	0.375
397	25	Low	7	0.592542095300957	0.625
398	25	Low	8	0.696091554328125	0.625
399	25	Low	9	0.819586099285634	0.875
400	25	Low	10	0.918856268139937	1
401	26	High	1	0.0371728153570727	0.125
402	26	High	2	0.0954625535800558	0
403	26	High	3	0.124046956350217	0
404	26	High	4	0.163799783745366	0
405	26	High	5	0.269674692588668	0.125
406	26	High	6	0.735622825841066	0.75
407	26	High	7	0.805684078348502	0.5
408	26	High	8	0.814122845873975	0.857142857142857
409	26	High	9	0.824919755429281	0.875
410	26	High	10	0.860711263943523	0.875
411	26	Low	1	0.0835022884521434	0
412	26	Low	2	0.178736596036487	0.125
413	26	Low	3	0.259735740258138	0.125
414	26	Low	4	0.397748441216018	0.142857142857143
415	26	Low	5	0.630630982780891	0.5
416	26	Low	6	0.663599393022719	0.25
417	26	Low	7	0.688443944524328	0.625
418	26	Low	8	0.714475542757107	1
419	26	Low	9	0.803336131480491	0.5
420	26	Low	10	0.893746974838124	1
421	27	High	1	0.00542173253666333	0
422	27	High	2	0.0136423050181633	0
423	27	High	3	0.0233676452406408	0
424	27	High	4	0.0338491242521488	0
425	27	High	5	0.0406734107127543	0
426	27	High	6	0.057441061490008	0
427	27	High	7	0.0833254508826498	0
428	27	High	8	0.143661546966046	0.142857142857143
429	27	High	9	0.245729252548339	0.333333333333333
430	27	High	10	0.396589523611744	0.625
431	27	Low	1	0.04165	0
432	27	Low	2	0.0886625	0
433	27	Low	3	0.1226	0
434	27	Low	4	0.1424375	0
435	27	Low	5	0.1718625	0
436	27	Low	6	0.1964	0
437	27	Low	7	0.2548875	0.125
438	27	Low	8	0.3083375	0.625
439	27	Low	9	0.3983	0.25
440	27	Low	10	0.51035	0.5
441	28	High	1	0.0950040717708896	0.125
442	28	High	2	0.221172927822383	0.285714285714286
443	28	High	3	0.308493138176578	0.125
444	28	High	4	0.463319417482591	0.333333333333333
445	28	High	5	0.583301140468744	0.25
446	28	High	6	0.692358112334084	0.75
447	28	High	7	0.738610559103878	0.75
448	28	High	8	0.796243761588092	0.625
449	28	High	9	0.848802679190036	0.75
450	28	High	10	0.932683259293446	1
451	28	Low	1	0.0779875	0
452	28	Low	2	0.21835	0.125
453	28	Low	3	0.4255875	0.375
454	28	Low	4	0.61125	0.625
455	28	Low	5	0.739225	0.875
456	28	Low	6	0.8548125	0.75
457	28	Low	7	0.8976625	1
458	28	Low	8	0.938625	0.875
459	28	Low	9	0.958775	1
460	28	Low	10	0.979125	1
461	29	High	1	0.0013375	0
462	29	High	2	0.00395	0
463	29	High	3	0.0107125	0.125
464	29	High	4	0.02025	0
465	29	High	5	0.0304625	0
466	29	High	6	0.0424625	0
467	29	High	7	0.0592875	0
468	29	High	8	0.079525	0
469	29	High	9	0.126826311381138	0.125
470	29	High	10	0.246327175217522	0.625
471	29	Low	1	0.0217875	0
472	29	Low	2	0.0404875	0
473	29	Low	3	0.0663125	0
474	29	Low	4	0.1126125	0
475	29	Low	5	0.1553125	0
476	29	Low	6	0.186975	0.125
477	29	Low	7	0.2512125	0
478	29	Low	8	0.3055125	0
479	29	Low	9	0.4351125	0.5
480	29	Low	10	0.5994625	1
481	30	High	1	0.00465048633664254	0
482	30	High	2	0.0125111223325997	0
483	30	High	3	0.0242781688370076	0
484	30	High	4	0.0481558346532714	0.125
485	30	High	5	0.0718238913940051	0.125
486	30	High	6	0.131186849995748	0.285714285714286
487	30	High	7	0.21369413416608	0.25
488	30	High	8	0.333625868415864	0
489	30	High	9	0.494604187583529	0.5
490	30	High	10	0.68391057180963	0.75
491	30	Low	1	0.004875	0
492	30	Low	2	0.0172	0
493	30	Low	3	0.044579136882482	0
494	30	Low	4	0.0801455349633283	0
495	30	Low	5	0.136872868262345	0
496	30	Low	6	0.24022463082753	0
497	30	Low	7	0.450256509839217	0.125
498	30	Low	8	0.659633590122777	1
499	30	Low	9	0.735623534506309	0.875
500	30	Low	10	0.86049998995394	0.875
501	31	High	1	0.00555215518793632	0
502	31	High	2	0.0210955624332042	0
503	31	High	3	0.0503224473024293	0
504	31	High	4	0.0754888536928839	0
505	31	High	5	0.141553281076742	0
506	31	High	6	0.27887584462491	0
507	31	High	7	0.470882483508027	0.5
508	31	High	8	0.560739222877725	0.75
509	31	High	9	0.650409545310649	1
510	31	High	10	0.794547208079495	1
511	31	Low	1	0.0160125	0
512	31	Low	2	0.0408125	0
513	31	Low	3	0.0621	0
514	31	Low	4	0.0900125	0
515	31	Low	5	0.1117125	0
516	31	Low	6	0.18865	0
517	31	Low	7	0.27389048279828	0
518	31	Low	8	0.3622875	0
519	31	Low	9	0.524175	0.875
520	31	Low	10	0.6694	1
521	32	High	1	0.056820255588636	0
522	32	High	2	0.159830364739889	0.125
523	32	High	3	0.215904702955454	0.125
524	32	High	4	0.246188226568731	0.428571428571429
525	32	High	5	0.291124792875866	0.25
526	32	High	6	0.343419905798674	0.5
527	32	High	7	0.40847360676373	0.5
528	32	High	8	0.472411673922741	0.75
529	32	High	9	0.538272294308039	0.5
530	32	High	10	0.649617227308176	0.75
531	32	Low	1	0.119325666432437	0.125
532	32	Low	2	0.211397294698742	0
533	32	Low	3	0.283125711952909	0.125
534	32	Low	4	0.347901514286248	0.25
535	32	Low	5	0.452560055170379	0.625
536	32	Low	6	0.49091904083435	0.375
537	32	Low	7	0.521266527483383	0.5
538	32	Low	8	0.575189191434264	0.875
539	32	Low	9	0.694813138659825	0.875
540	32	Low	10	0.783505264101587	1
541	33	High	1	0.107950442945058	0.125
542	33	High	2	0.147283494459499	0.125
543	33	High	3	0.18837379899288	0
544	33	High	4	0.227458257863181	0.142857142857143
545	33	High	5	0.250534208210169	0.5
546	33	High	6	0.332037460138871	0.25
547	33	High	7	0.382429138171955	0.375
548	33	High	8	0.422411883267261	0.625
549	33	High	9	0.440803034011645	0.625
550	33	High	10	0.477401344088529	0.714285714285714
551	33	Low	1	0.1458875	0
552	33	Low	2	0.1892625	0
553	33	Low	3	0.2217375	0.125
554	33	Low	4	0.2609	0.375
555	33	Low	5	0.325	0.5
556	33	Low	6	0.370875	0.375
557	33	Low	7	0.431125	0.5
558	33	Low	8	0.4909	0.375
559	33	Low	9	0.5596625	0.875
560	33	Low	10	0.6216625	0.875
561	35	High	1	0.0162237467803743	0
562	35	High	2	0.131442806928437	0
563	35	High	3	0.261322539157544	0.125
564	35	High	4	0.432178399698666	0
565	35	High	5	0.501814166987468	0.285714285714286
566	35	High	6	0.581225026470624	0.875
567	35	High	7	0.642870548156362	0.714285714285714
568	35	High	8	0.762295613264574	0.857142857142857
569	35	High	9	0.930330383421465	1
570	35	High	10	0.992155242413082	1
571	35	Low	1	0.03947808209296	0
572	35	Low	2	0.104336178849051	0
573	35	Low	3	0.305239498299	0
574	35	Low	4	0.35113926306625	0
575	35	Low	5	0.388638000768063	0
576	35	Low	6	0.401925675148421	0.125
577	35	Low	7	0.432152352303667	0.5
578	35	Low	8	0.566395891668132	0.75
579	35	Low	9	0.68975989813102	0.875
580	35	Low	10	0.832863931817406	0.75
581	39	High	1	0.0174264964532242	0
582	39	High	2	0.100247825574924	0.142857142857143
583	39	High	3	0.188852301461967	0
584	39	High	4	0.295665047498275	0.857142857142857
585	39	High	5	0.379228952481917	0.285714285714286
586	39	High	6	0.4533860127026	0.625
587	39	High	7	0.565678394788073	0
588	39	High	8	0.6765316167281	0.375
589	39	High	9	0.76978832753276	0.875
590	39	High	10	0.935499145139265	0.875
591	39	Low	1	0.0572375	0.125
592	39	Low	2	0.1471375	0
593	39	Low	3	0.223125	0.125
594	39	Low	4	0.292575	0.125
595	39	Low	5	0.3911375	0.125
596	39	Low	6	0.4876125	0
597	39	Low	7	0.62185	0.5
598	39	Low	8	0.769525	0.875
599	39	Low	9	0.8471125	1
600	39	Low	10	0.900325	0.75
601	40	High	1	0.00920415751172661	0
602	40	High	2	0.0295208296382659	0
603	40	High	3	0.0624143633665488	0
604	40	High	4	0.0870652082625802	0
605	40	High	5	0.114020139163892	0
606	40	High	6	0.176936137609195	0.375
607	40	High	7	0.279430032695644	0.25
608	40	High	8	0.411536630017005	0.714285714285714
609	40	High	9	0.543456272808022	0.666666666666667
610	40	High	10	0.718291790418624	0.875
611	40	Low	1	0.0150125	0
612	40	Low	2	0.057075	0
613	40	Low	3	0.1142875	0
614	40	Low	4	0.1599125	0
615	40	Low	5	0.198775	0
616	40	Low	6	0.2985875	0.375
617	40	Low	7	0.4411375	0.125
618	40	Low	8	0.5308125	0.5
619	40	Low	9	0.6062625	0.5
620	40	Low	10	0.834825	0.75
621	41	High	1	0.0633272677276333	0.125
622	41	High	2	0.0931687552821003	0
623	41	High	3	0.11658371541753	0
624	41	High	4	0.128141006328181	0
625	41	High	5	0.144980582720713	0.25
626	41	High	6	0.175747624181319	0.375
627	41	High	7	0.223143765173362	0.166666666666667
628	41	High	8	0.263329632650165	0.125
629	41	High	9	0.324525763298058	0.375
630	41	High	10	0.510357015711825	0.75
631	41	Low	1	0.052375	0
632	41	Low	2	0.125	0
633	41	Low	3	0.1759625	0
634	41	Low	4	0.2164	0
635	41	Low	5	0.267925	0
636	41	Low	6	0.3255875	0.125
637	41	Low	7	0.3840125	0.25
638	41	Low	8	0.4536875	0.75
639	41	Low	9	0.5294375	0.75
640	41	Low	10	0.61015	0.875
641	42	High	1	0.00764633711375791	0
642	42	High	2	0.0278489106446285	0
643	42	High	3	0.0698158664734674	0
644	42	High	4	0.118726882295468	0
645	42	High	5	0.264336572307773	0.333333333333333
646	42	High	6	0.518692599907879	0.857142857142857
647	42	High	7	0.678831346450977	0.857142857142857
648	42	High	8	0.753919386542639	0.857142857142857
649	42	High	9	0.787204561209754	0.6
650	42	High	10	0.845944714719101	0.571428571428571
651	42	Low	1	0.0480916435186748	0
652	42	Low	2	0.145335835120581	0
653	42	Low	3	0.206083165119732	0
654	42	Low	4	0.275298353224655	0.375
655	42	Low	5	0.314582463948801	0.375
656	42	Low	6	0.358225972611203	0
657	42	Low	7	0.443016969734553	0.5
658	42	Low	8	0.508724895554664	0
659	42	Low	9	0.623342047830953	0.625
660	42	Low	10	0.745938641380551	0.875
661	43	High	1	0.0836415751834977	0
662	43	High	2	0.153603238166793	0
663	43	High	3	0.23445034876039	0.285714285714286
664	43	High	4	0.297972117825716	0.375
665	43	High	5	0.348227159109705	0.375
666	43	High	6	0.45047535640427	0.428571428571429
667	43	High	7	0.543749417344675	0.75
668	43	High	8	0.577361161055653	0.75
669	43	High	9	0.60262956381709	0.875
670	43	High	10	0.682806567850238	0.75
671	43	Low	1	0.2126375	0
672	43	Low	2	0.3116375	0.375
673	43	Low	3	0.3773625	0.25
674	43	Low	4	0.446425	0.375
675	43	Low	5	0.497375	0.875
676	43	Low	6	0.5526125	0.875
677	43	Low	7	0.61605	0.75
678	43	Low	8	0.67125	0.75
679	43	Low	9	0.722275	0.75
680	43	Low	10	0.79145	0.875
681	44	High	1	0.224936261181529	0.25
682	44	High	2	0.259937370752307	0.125
683	44	High	3	0.277045533632194	0.375
684	44	High	4	0.303089757700192	0
685	44	High	5	0.335800239926164	0.375
686	44	High	6	0.703825940382476	0.75
687	44	High	7	0.851087987381001	0.875
688	44	High	8	0.871296886855761	1
689	44	High	9	0.880681175784656	0.25
690	44	High	10	0.904340124977193	1
691	44	Low	1	0.089875	0.125
692	44	Low	2	0.1524375	0
693	44	Low	3	0.194875	0
694	44	Low	4	0.231275	0.125
695	44	Low	5	0.459938705680611	0.375
696	44	Low	6	0.612946959474131	0.5
697	44	Low	7	0.653111251886341	0.375
698	44	Low	8	0.679821326296212	0.875
699	44	Low	9	0.716960737827133	0.75
700	44	Low	10	0.765594621962196	0.625
701	45	High	1	0.0154773266640543	0
702	45	High	2	0.0362317413305801	0
703	45	High	3	0.0540741538731461	0
704	45	High	4	0.0887462720519539	0
705	45	High	5	0.12339079268498	0
706	45	High	6	0.171714966536957	0.125
707	45	High	7	0.243902826184452	0.375
708	45	High	8	0.333486897016085	0.375
709	45	High	9	0.451655529879198	0.875
710	45	High	10	0.620295839775245	0.833333333333333
711	45	Low	1	0.031643908781243	0
712	45	Low	2	0.0688448188290823	0
713	45	Low	3	0.117933048216695	0
714	45	Low	4	0.155609440216681	0.125
715	45	Low	5	0.204950917912176	0.25
716	45	Low	6	0.250535871018045	0.125
717	45	Low	7	0.330379589995367	0.125
718	45	Low	8	0.462322159027048	0.625
719	45	Low	9	0.588641269411583	0.625
720	45	Low	10	0.68633943821363	1
721	46	High	1	0.0394369209148233	0
722	46	High	2	0.101894325936954	0
723	46	High	3	0.219633825315198	0.125
724	46	High	4	0.259648054299995	0.125
725	46	High	5	0.284215063076623	0.142857142857143
726	46	High	6	0.70101112943163	0.75
727	46	High	7	0.740727538634851	1
728	46	High	8	0.79660383176368	1
729	46	High	9	0.888564219214371	0.875
730	46	High	10	0.963793285875398	1
731	46	Low	1	0.0155875	0
732	46	Low	2	0.1142	0
733	46	Low	3	0.21685	0
734	46	Low	4	0.3192875	0
735	46	Low	5	0.409368195569557	0.25
736	46	Low	6	0.4972875	0.75
737	46	Low	7	0.559325	0.5
738	46	Low	8	0.68225	0.625
739	46	Low	9	0.8586125	1
740	46	Low	10	0.9773375	1
741	47	High	1	0.106031936600736	0.125
742	47	High	2	0.170699356199541	0.25
743	47	High	3	0.275685074529261	0.125
744	47	High	4	0.402701645352255	0.142857142857143
745	47	High	5	0.571218979316292	0.714285714285714
746	47	High	6	0.670149619275393	0.75
747	47	High	7	0.715299339813511	1
748	47	High	8	0.802066857778736	0.875
749	47	High	9	0.882118550767883	1
750	47	High	10	0.9576208018317	0.875
751	47	Low	1	0.000775	0
752	47	Low	2	0.00766396337802682	0
753	47	Low	3	0.0441535101230238	0
754	47	Low	4	0.11358247970411	0.25
755	47	Low	5	0.280796522797804	0.375
756	47	Low	6	0.608953738678973	1
757	47	Low	7	0.88605823295289	1
758	47	Low	8	0.93998673488139	1
759	47	Low	9	0.968536021586009	0.875
760	47	Low	10	0.993974669966997	1
761	48	High	1	0.0150132152953043	0
762	48	High	2	0.0568959744887142	0
763	48	High	3	0.117886329652368	0
764	48	High	4	0.206753753909419	0.25
765	48	High	5	0.366633753179498	0.125
766	48	High	6	0.446286830786263	0.625
767	48	High	7	0.510393622943506	0.625
768	48	High	8	0.556709562800153	0.428571428571429
769	48	High	9	0.635797608839446	0.5
770	48	High	10	0.845220807284631	1
771	48	Low	1	0.0102878262826283	0
772	48	Low	2	0.0468706751617032	0
773	48	Low	3	0.120997130424543	0.125
774	48	Low	4	0.16406962951442	0
775	48	Low	5	0.194515748175151	0.125
776	48	Low	6	0.277112080403923	0
777	48	Low	7	0.398234852379292	0.125
778	48	Low	8	0.509723842787369	0.5
779	48	Low	9	0.607741335468721	0.625
780	48	Low	10	0.76537782684445	0.75
781	49	High	1	0.0474731771978964	0.125
782	49	High	2	0.189827522983756	0
783	49	High	3	0.333793273294098	0.142857142857143
784	49	High	4	0.362059302774108	0
785	49	High	5	0.764082186653046	1
786	49	High	6	0.833856044729292	1
787	49	High	7	0.863466137307695	1
788	49	High	8	0.933173710198299	1
789	49	High	9	0.975618780750467	1
790	49	High	10	0.990712168716872	1
791	49	Low	1	0.0132935444938143	0.125
792	49	Low	2	0.0272174543042529	0
793	49	Low	3	0.0477103860438077	0
794	49	Low	4	0.0955767863836271	0
795	49	Low	5	0.249205022558906	0
796	49	Low	6	0.503433742655259	0.25
797	49	Low	7	0.905976080099661	1
798	49	Low	8	0.977007508125587	1
799	49	Low	9	0.983599267396484	0.875
800	49	Low	10	0.995625	1
801	50	High	1	0.0746156149606807	0.125
802	50	High	2	0.129668992701988	0
803	50	High	3	0.227023474121831	0.125
804	50	High	4	0.331803837235651	0.5
805	50	High	5	0.388722741008572	0.25
806	50	High	6	0.455511734770393	0.25
807	50	High	7	0.526486703126918	0.625
808	50	High	8	0.583200179594329	1
809	50	High	9	0.628942507519978	0.875
810	50	High	10	0.744606171181752	0.75
811	50	Low	1	0.1161125	0
812	50	Low	2	0.2458375	0
813	50	Low	3	0.29235	0
814	50	Low	4	0.3339375	0.125
815	50	Low	5	0.4097375	0.25
816	50	Low	6	0.43625	0.375
817	50	Low	7	0.4734125	0.375
818	50	Low	8	0.51265	0.75
819	50	Low	9	0.5564	0.625
820	50	Low	10	0.6038875	0.75
821	51	High	1	0.213252948645919	0.125
822	51	High	2	0.418086365943463	0
823	51	High	3	0.559820672598031	0.75
824	51	High	4	0.631145596145009	1
825	51	High	5	0.659058584721878	0.75
826	51	High	6	0.688378655867949	1
827	51	High	7	0.763890856435596	0.75
828	51	High	8	0.858054349653747	0.875
829	51	High	9	0.934704485378844	0.75
830	51	High	10	0.971697091923614	0.75
831	51	Low	1	0.0830375	0
832	51	Low	2	0.1786625	0
833	51	Low	3	0.2774125	0
834	51	Low	4	0.3324	0.125
835	51	Low	5	0.3738125	0.125
836	51	Low	6	0.4267875	0.625
837	51	Low	7	0.485625	0.625
838	51	Low	8	0.5247375	0.875
839	51	Low	9	0.578575	1
840	51	Low	10	0.649325	0.875
841	53	High	1	0.22402176895124	0
842	53	High	2	0.282363701482755	0.285714285714286
843	53	High	3	0.355557855718506	0.5
844	53	High	4	0.418466166215578	0.125
845	53	High	5	0.515771567562868	0.125
846	53	High	6	0.690870288120335	0.75
847	53	High	7	0.787534105754625	0.714285714285714
848	53	High	8	0.846221149640373	0.75
849	53	High	9	0.894183958205056	0.875
850	53	High	10	0.92546509981437	1
851	53	Low	1	0.109875	0.125
852	53	Low	2	0.1981875	0
853	53	Low	3	0.25235	0
854	53	Low	4	0.335425	0.5
855	53	Low	5	0.412525	0
856	53	Low	6	0.4888125	0.25
857	53	Low	7	0.598925	1
858	53	Low	8	0.7125625	0.875
859	53	Low	9	0.7927625	0.75
860	53	Low	10	0.8483875	1
861	54	High	1	0.0488144329659372	0.5
862	54	High	2	0.0913137982119909	0.5
863	54	High	3	0.116975137869355	0.375
864	54	High	4	0.135242729572032	0.25
865	54	High	5	0.162259887929401	0.75
866	54	High	6	0.195389434896426	0.285714285714286
867	54	High	7	0.231012008843133	0
868	54	High	8	0.2963437600356	0.25
869	54	High	9	0.423194828398172	0.333333333333333
870	54	High	10	0.551358141220296	0.375
871	54	Low	1	0.17134126700669	0.125
872	54	Low	2	0.220332128993861	0.125
873	54	Low	3	0.283401604159493	0.25
874	54	Low	4	0.339097359790423	0.375
875	54	Low	5	0.379592193510856	0.125
876	54	Low	6	0.408891647705454	0.375
877	54	Low	7	0.42789402787036	0.5
878	54	Low	8	0.453949954523819	0.375
879	54	Low	9	0.47505885599145	0.625
880	54	Low	10	0.519677579735001	0.625
881	55	High	1	0.109986807967764	0.125
882	55	High	2	0.186347025297296	0.125
883	55	High	3	0.310642738040898	0.285714285714286
884	55	High	4	0.415722735088079	0.125
885	55	High	5	0.459805865189479	0.125
886	55	High	6	0.491237556251933	0.666666666666667
887	55	High	7	0.524336469603545	0.5
888	55	High	8	0.584253334591154	0.625
889	55	High	9	0.653901383539792	0.625
890	55	High	10	0.733531275177283	0.571428571428571
891	55	Low	1	0.106781912094849	0
892	55	Low	2	0.184972244827541	0.142857142857143
893	55	Low	3	0.229044307999706	0.375
894	55	Low	4	0.284580493163646	0.125
895	55	Low	5	0.348844894745034	0.25
896	55	Low	6	0.409539297311787	0.25
897	55	Low	7	0.445915637630111	0
898	55	Low	8	0.488609416873596	0.375
899	55	Low	9	0.548247061579364	0.375
900	55	Low	10	0.65062127486694	0.375
901	56	High	1	0.0390313706372575	0
902	56	High	2	0.0715890876466762	0
903	56	High	3	0.100623541514784	0
904	56	High	4	0.126541420515837	0.25
905	56	High	5	0.166377526384621	0
906	56	High	6	0.197944525239582	0.125
907	56	High	7	0.248112113630815	0.428571428571429
908	56	High	8	0.319543390543471	0.428571428571429
909	56	High	9	0.403038390244882	0.857142857142857
910	56	High	10	0.519363811133731	1
911	56	Low	1	0.0429375	0
912	56	Low	2	0.091025	0
913	56	Low	3	0.1265125	0
914	56	Low	4	0.15175	0.25
915	56	Low	5	0.213915096509651	0.125
916	56	Low	6	0.2963125	0.25
917	56	Low	7	0.3795	0.5
918	56	Low	8	0.544082169466947	0.125
919	56	Low	9	0.6523125	0.875
920	56	Low	10	0.7304	1
921	57	High	1	0.0985601572563304	0.25
922	57	High	2	0.164601524058478	0
923	57	High	3	0.201326524760945	0.285714285714286
924	57	High	4	0.242319230002741	0.375
925	57	High	5	0.33330306070391	0
926	57	High	6	0.41918017933502	0.571428571428571
927	57	High	7	0.453582280079362	0.5
928	57	High	8	0.49249830184125	0.571428571428571
929	57	High	9	0.554239159164802	0.857142857142857
930	57	High	10	0.595521182288084	0.625
931	57	Low	1	0.0605875	0
932	57	Low	2	0.0878875	0
933	57	Low	3	0.1175625	0
934	57	Low	4	0.217125	0.25
935	57	Low	5	0.3236375	0.375
936	57	Low	6	0.464525	0.5
937	57	Low	7	0.5371625	0.25
938	57	Low	8	0.5731375	0.625
939	57	Low	9	0.607125	0.75
940	57	Low	10	0.663025	0.75
941	58	High	1	0.00259412374024618	0
942	58	High	2	0.00712880069900957	0
943	58	High	3	0.0182751723569108	0.125
944	58	High	4	0.0370288905271394	0
945	58	High	5	0.204193467398201	0
946	58	High	6	0.959725609154758	1
947	58	High	7	0.997469677958853	1
948	58	High	8	0.999499844924458	1
949	58	High	9	0.999857132854428	1
950	58	High	10	1	1
951	58	Low	1	0.0331460232449532	0
952	58	Low	2	0.0973137495192737	0
953	58	Low	3	0.121421289922314	0
954	58	Low	4	0.154052116497933	0
955	58	Low	5	0.336669266694836	0.125
956	58	Low	6	0.578467859019887	0.5
957	58	Low	7	0.841843523371251	0.875
958	58	Low	8	0.884227257933373	0.875
959	58	Low	9	0.905192779996841	1
960	58	Low	10	0.949993665605178	0.75
961	59	High	1	0.0349702399385767	0.125
962	59	High	2	0.0925769678935787	0
963	59	High	3	0.149447820538694	0.125
964	59	High	4	0.1910496723498	0
965	59	High	5	0.325563200671723	0.125
966	59	High	6	0.555750283063704	0.5
967	59	High	7	0.822435024752475	1
968	59	High	8	0.873019405511405	0.875
969	59	High	9	0.920198375210431	1
970	59	High	10	0.9582375	1
971	59	Low	1	0.0237653382019307	0
972	59	Low	2	0.0787538357014624	0
973	59	Low	3	0.207839347003967	0
974	59	Low	4	0.318144777612153	0.125
975	59	Low	5	0.349584605194402	0.125
976	59	Low	6	0.369181258874837	0.25
977	59	Low	7	0.483923159588894	0.625
978	59	Low	8	0.606239265787807	0.75
979	59	Low	9	0.752048678141137	0.75
980	59	Low	10	0.918009910991099	0.875
981	60	High	1	0.00790885166391921	0
982	60	High	2	0.0198934049214549	0
983	60	High	3	0.0530598065662097	0.125
984	60	High	4	0.103954957161635	0.285714285714286
985	60	High	5	0.170790533342851	0
986	60	High	6	0.245792423407701	0.142857142857143
987	60	High	7	0.350840962666929	0.5
988	60	High	8	0.419106188413928	0.625
989	60	High	9	0.546163306058785	0.75
990	60	High	10	0.612983459613464	0.875
991	60	Low	1	0.0702125	0
992	60	Low	2	0.1389375	0
993	60	Low	3	0.1959875	0.125
994	60	Low	4	0.2428	0.25
995	60	Low	5	0.2883625	0.125
996	60	Low	6	0.3393	0.625
997	60	Low	7	0.40785	0.5
998	60	Low	8	0.4832375	0.875
999	60	Low	9	0.5194125	0.625
1000	60	Low	10	0.60425	0.625
