# Supplementary material for: Attentional priorities drive effects of time pressure on altruistic choice
Source: Nat Commun. 2020 Jul 15;11:3534. doi: 10.1038/s41467-020-17326-x (PMC7363879; doi:10.1038/s41467-020-17326-x)
Supplement: Supplementary file 4 — Source Data [file 41467_2020_17326_MOESM4_ESM.zip › SourceData/SourceData_Fig4.csv]

	subj	cond	genc	selfc	genprop	gazebias	lategazebias
1	1	Low	49	31	0.6125	-0.00336538461538461	-0.165202267151508
2	1	High	40	37	0.519480519480519	-0.202141608391608	-0.14767533238471
3	2	Low	45	35	0.5625	0.394187062937063	0.0363055248643056
4	2	High	39	39	0.5	0.738986013986014	0.00587365930071234
5	3	Low	28	51	0.354430379746835	-0.650917832167832	0.149051031198368
6	3	High	14	60	0.189189189189189	-0.625786713286713	0.32525445447251
7	4	Low	46	33	0.582278481012658	-0.00926573426573427	0.0794970192335916
8	4	High	41	36	0.532467532467532	0.511451048951049	-0.54160050837978
9	5	Low	49	31	0.6125	0.174125874125874	-0.259395501535208
10	5	High	37	36	0.506849315068493	0.146984265734266	-0.10400136772987
11	6	Low	47	33	0.5875	0.465559440559441	-0.0817709245560769
12	6	High	36	36	0.5	0.42381993006993	-0.145440737877491
13	7	Low	46	34	0.575	0.236407342657343	0.0916537718210298
14	7	High	42	36	0.538461538461538	0.244361888111888	-0.00533822950096964
15	8	Low	16	64	0.2	-0.408872377622378	0.112795234553072
16	8	High	18	59	0.233766233766234	-0.425524475524476	0.353541932391706
17	9	Low	54	25	0.683544303797468	-0.337893356643357	-0.156905884296593
18	9	High	38	33	0.535211267605634	-0.0506953858331772	-0.122611386809529
19	10	Low	38	42	0.475	0.69256993006993	-0.0191152005030878
20	10	High	39	41	0.4875	0.558041958041958	-0.797176171954488
21	11	Low	2	78	0.025	0.251879370629371	0.363560069163533
22	11	High	1	78	0.0126582278481013	0.609965034965035	0.546330070239236
23	12	Low	17	63	0.2125	0.0519667832167832	0.372838984583895
24	12	High	17	51	0.25	0.59798951048951	0.146599163788804
25	13	Low	31	49	0.3875	0.516564685314685	0.11711379748994
26	13	High	38	37	0.506666666666667	0.501442307692308	-0.349997209971656
27	14	Low	5	75	0.0625	0.619667832167832	0.11499959347073
28	14	High	2	77	0.0253164556962025	0.716346153846154	-0.395920596826267
29	15	Low	53	27	0.6625	0.475568181818182	0.0859900947289984
30	15	High	47	28	0.626666666666667	0.729589160839161	0.0148296969285173
31	16	Low	19	61	0.2375	-0.0965909090909091	0.0961756846955099
32	16	High	11	68	0.139240506329114	0.501791958041958	0.158255995224598
33	18	Low	34	44	0.435897435897436	0.388374125874126	-0.0168778953439079
34	18	High	49	30	0.620253164556962	0.734746503496504	-0.622817706047128
35	19	Low	37	43	0.4625	0.424213286713287	0.225929464333997
36	19	High	29	50	0.367088607594937	0.613854895104895	-0.497123371823466
37	20	Low	6	74	0.075	-0.0695804195804196	0.062417222544528
38	20	High	16	57	0.219178082191781	0.0556818181818182	0.0521096957692639
39	21	Low	5	74	0.0632911392405063	0.160052447552448	-0.118596256741046
40	21	High	5	71	0.0657894736842105	0.501835664335664	0.0901336954984625
41	22	Low	34	45	0.430379746835443	0.373688811188811	0.140296243522367
42	22	High	29	43	0.402777777777778	0.741783216783217	0.0814507066239403
43	23	Low	58	22	0.725	-0.247465034965035	-0.226810777914639
44	23	High	60	15	0.8	-0.356075174825175	0.1689378825304
45	24	Low	3	76	0.0379746835443038	0.494667832167832	0.375713787840027
46	24	High	4	76	0.05	0.848601398601399	0.867467979221673
47	25	Low	37	43	0.4625	-0.384965034965035	-0.246157804002772
48	25	High	35	39	0.472972972972973	-0.561756993006993	0.00338533881637516
49	26	Low	20	59	0.253164556962025	0.342963286713287	-0.191922440907735
50	26	High	10	68	0.128205128205128	0.602185314685315	-0.524234005639146
51	27	Low	36	44	0.45	0.0523601398601399	0.441825566019354
52	27	High	29	45	0.391891891891892	0.393924825174825	0.10019227967234
53	28	Low	44	36	0.55	-0.310489510489511	0.212727512428254
54	28	High	47	30	0.61038961038961	-0.674737762237762	0.653752881256134
55	29	Low	39	41	0.4875	0.650480769230769	0.212712824705664
56	29	High	36	44	0.45	0.810270979020979	-0.623988432491722
57	30	Low	53	27	0.6625	0.331730769230769	-0.164268965456802
58	30	High	40	38	0.512820512820513	0.359265734265734	-0.898981311489221
59	31	Low	46	34	0.575	-0.901486013986014	-0.323905966636633
60	31	High	46	33	0.582278481012658	-0.871284965034965	0.601422131389275
61	32	Low	34	45	0.430379746835443	0.0698426573426573	0.0751739595105549
62	32	High	37	42	0.468354430379747	0.434877622377622	-0.240266715681547
63	33	Low	45	35	0.5625	0.888417832167832	0.265758608555431
64	33	High	36	42	0.461538461538462	0.784571678321678	0.0124850016359761
65	35	Low	19	61	0.2375	0.0697115384615385	0.141173331107999
66	35	High	8	69	0.103896103896104	0.801354895104895	0.295149023494415
67	36	Low	46	34	0.575	-0.180856643356643	0.0682851928569489
68	36	High	42	38	0.525	0.381697699585867	-0.262983864969628
69	38	Low	41	39	0.5125	0.383391608391608	-0.0668414957798693
70	38	High	38	28	0.575757575757576	0.495367132867133	-0.0948513708873137
71	39	Low	48	32	0.6	-0.143531468531469	0.0190433816512793
72	39	High	43	32	0.573333333333333	0.1875	-0.125485492985424
73	40	Low	36	44	0.45	-0.787368881118881	0.0563415823344362
74	40	High	35	42	0.454545454545455	-0.859090909090909	0.343430256282638
75	41	Low	42	38	0.525	0.412194055944056	-0.152016128575605
76	41	High	35	43	0.448717948717949	0.13784965034965	-0.190584320199367
77	42	Low	28	52	0.35	0.347246503496503	0.0771757464718173
78	42	High	11	60	0.154929577464789	0.513592657342657	-0.281340098195277
79	43	Low	42	38	0.525	-0.644318181818182	-0.0724675979149657
80	43	High	41	37	0.525641025641026	-0.481861888111888	-0.00204278807346522
81	44	Low	18	62	0.225	-0.685620629370629	0.0326619783731622
82	44	High	16	63	0.20253164556962	0.0920386635277074	0.0117574145012107
83	45	Low	45	35	0.5625	-0.160708041958042	-0.052241230238677
84	45	High	41	33	0.554054054054054	-0.413243006993007	0.128977685403722
85	46	Low	24	56	0.3	0.555463286713287	0.0441705594483015
86	46	High	6	72	0.0769230769230769	0.940952797202797	0.545635176515791
87	47	Low	48	30	0.615384615384615	-0.379807692307692	-0.0136554262049294
88	47	High	46	30	0.605263157894737	-0.440384615384615	0.149893210437903
89	48	Low	35	45	0.4375	-0.0182255244755245	0.0707329974339986
90	48	High	18	59	0.233766233766234	0.296197552447552	0.0682365061205235
91	49	Low	3	76	0.0379746835443038	0.395673076923077	0.0912358337729026
92	49	High	3	76	0.0379746835443038	0.913461538461538	0.784004240041981
93	50	Low	33	47	0.4125	0.44340034965035	0.00799398413448663
94	50	High	22	57	0.278481012658228	0.489117132867133	-0.341335537971642
95	51	Low	37	43	0.4625	0.458129370629371	0.242047962828614
96	51	High	30	48	0.384615384615385	0.613592657342657	-0.292343315269518
97	52	Low	43	35	0.551282051282051	-0.0509615384615385	0.26700098397649
98	52	High	39	32	0.549295774647887	0.0462984856869749	0.400098654050564
99	53	Low	19	61	0.2375	0.379458041958042	-0.0769490933009614
100	53	High	16	57	0.219178082191781	0.53784965034965	-0.187593704751668
101	54	Low	46	34	0.575	0.257036713286713	-0.0524076236023998
102	54	High	39	37	0.513157894736842	0.390039072039072	-0.277828652139839
103	55	Low	37	42	0.468354430379747	-0.102403846153846	0.0737817155141054
104	55	High	23	53	0.302631578947368	0.482517482517482	0.0282620403607365
105	56	Low	44	36	0.55	-0.191914335664336	0.172436513753269
106	56	High	39	35	0.527027027027027	-0.23597027972028	0.103014144508013
107	57	Low	56	24	0.7	0.477884615384615	-0.089937537981762
108	57	High	47	27	0.635135135135135	0.639291958041958	-0.254049495102118
109	58	Low	5	75	0.0625	0.674825174825175	0.182141052307121
110	58	High	1	78	0.0126582278481013	0.844318181818182	-0.369914052867344
111	59	Low	19	61	0.2375	0.248251748251748	-0.00818929083169904
112	59	High	5	75	0.0625	0.575844988344988	-0.697591719214083
113	60	Low	42	38	0.525	-0.48277972027972	0.0452938134489099
114	60	High	35	43	0.448717948717949	-0.51875	0.316147367553665
