# Supplementary material for: Attentional priorities drive effects of time pressure on altruistic choice
Source: Nat Commun. 2020 Jul 15;11:3534. doi: 10.1038/s41467-020-17326-x (PMC7363879; doi:10.1038/s41467-020-17326-x)
Supplement: Supplementary file 4 — Source Data [file 41467_2020_17326_MOESM4_ESM.zip › SourceData/SourceData_Fig5d.csv]

	subj	cond	rtquant	simrt	rt
1	2	High	1	-0.393782522956907	-0.36312583955402
2	2	High	2	-0.242645287312641	-0.395346735060532
3	2	High	3	-0.168573532270223	-0.130499687742572
4	2	High	4	-0.123089870744655	-0.143913168768813
5	2	High	5	-0.0943684756972739	-0.148665235014739
6	2	High	6	-0.0569242089458432	-0.0747247644805085
7	2	High	7	-0.0299204916666977	-0.072110192617162
8	2	High	8	0.00269374066896465	-0.245698481267556
9	2	High	9	0.025750277643739	-0.0625674713359926
10	2	High	10	0.0450900052861418	0.0210949052057786
11	2	Low	1	1.4241080673834	1.38835710538882
12	2	Low	2	1.51497120543431	1.46110800075566
13	2	Low	3	1.55400826549885	1.44112859706701
14	2	Low	4	1.60024926592894	1.48957204542107
15	2	Low	5	1.62234614425045	1.55859157948987
16	2	Low	6	1.64453269034984	1.64765044350295
17	2	Low	7	1.66800703635302	1.83084293843214
18	2	Low	8	1.68785511504404	1.80045956770476
19	2	Low	9	1.70901733444165	1.65313079949658
20	2	Low	10	1.7350962578296	1.64597744412123
21	3	High	1	-0.182184091974724	-0.149313744362712
22	3	High	2	-0.0681980978518817	-0.0428266999334852
23	3	High	3	-0.00751412991854729	-0.152039438206511
24	3	High	4	0.0216512507501546	0.00466708843921112
25	3	High	5	0.0381604847803066	0.0578307139847133
26	3	High	6	0.0550417313970959	0.126104829934966
27	3	High	7	0.0702350126552337	0.0447796973402352
28	3	High	8	0.0820033721843216	0.0586116323660149
29	3	High	9	0.0891353986607792	0.153107969913355
30	3	High	10	0.117016904275923	0.130272712967866
31	3	Low	1	0.622385747529452	0.731174806628039
32	3	Low	2	0.785567632815681	0.757777028752905
33	3	Low	3	0.881288484231945	0.88516055890452
34	3	Low	4	0.989913869315458	0.773610384682327
35	3	Low	5	1.14591588632312	0.678131824046787
36	3	Low	6	1.31038504767482	1.37492440085336
37	3	Low	7	1.41569956693088	1.22219085581632
38	3	Low	8	1.45249143864595	1.35897866697696
39	3	Low	9	1.46940046495048	1.13064648425631
40	3	Low	10	1.48319129111047	1.15346295162858
41	4	High	1	-0.27740875384299	-0.269866619879344
42	4	High	2	-0.186874653327057	-0.227294948189551
43	4	High	3	-0.145273717224105	-0.262726218672101
44	4	High	4	-0.11638426411338	-0.283841937714687
45	4	High	5	-0.0808115621194611	-0.182414112314504
46	4	High	6	-0.0581433680863224	-0.19294131767114
47	4	High	7	-0.0270028262342278	-0.138246912265315
48	4	High	8	-0.013115018399864	-0.11179954550718
49	4	High	9	-0.000516101703344393	-0.053882539749438
50	4	High	10	0.0156013186851744	0.018143051348395
51	4	Low	1	0.892382587534963	0.93440154998649
52	4	Low	2	1.04001269370778	1.43185631889235
53	4	Low	3	1.13002108919164	0.963354769389949
54	4	Low	4	1.24991816788839	1.12008573202492
55	4	Low	5	1.30935177764835	1.03207445064235
56	4	Low	6	1.34687892661253	1.46674268192454
57	4	Low	7	1.3796288717224	1.14555842506312
58	4	Low	8	1.42391183584878	1.30861979182492
59	4	Low	9	1.45480610090772	1.0258564791429
60	4	Low	10	1.47136764767494	1.40431799216886
61	5	High	1	-0.12618964305034	-0.207865764667623
62	5	High	2	-0.0756389358177728	-0.218217923015818
63	5	High	3	-0.0583597751995564	-0.0948005524279907
64	5	High	4	-0.0472207212154524	-0.197538669305909
65	5	High	5	-0.0368340512908751	-0.197522324456558
66	5	High	6	-0.026885280086684	-0.045447733245986
67	5	High	7	-0.011185675385729	-0.166507005716548
68	5	High	8	0.0101699489449586	-0.17171728359012
69	5	High	9	0.0214923293353199	0.0887193353038261
70	5	High	10	0.0363678708575607	0.149667972157465
71	5	Low	1	1.11574107631394	1.23063435005999
72	5	Low	2	1.17805359095875	0.934666960432743
73	5	Low	3	1.2516608713313	1.16338298663166
74	5	Low	4	1.27903337162467	1.36282771415807
75	5	Low	5	1.29758526404187	1.41983123786042
76	5	Low	6	1.31434144946874	1.36358255305669
77	5	Low	7	1.32211612465444	1.08758737206793
78	5	Low	8	1.33591764850153	1.43659814242401
79	5	Low	9	1.35236801615683	1.24143081596024
80	5	Low	10	1.36543644258685	1.17657137059662
81	6	High	1	-0.0414806849769165	-0.0801916811354128
82	6	High	2	-0.00317831428857124	-0.121534360768123
83	6	High	3	0.0112497054119175	0.00420288335781628
84	6	High	4	0.0223875666138808	-0.0150541320407186
85	6	High	5	0.029815076827636	-0.000777498669126663
86	6	High	6	0.0351104778371878	0.122575549928485
87	6	High	7	0.0395327811041652	0.0256231338052467
88	6	High	8	0.0451398623819643	-0.21350899379508
89	6	High	9	0.0533679405170264	0.00567000312272273
90	6	High	10	0.0757315188009513	0.188314570884546
91	6	Low	1	0.637193399293702	0.726516551154418
92	6	Low	2	0.743972917319806	0.820748747611237
93	6	Low	3	0.821968175244611	0.452362452672508
94	6	Low	4	0.864999948317471	0.900751653753815
95	6	Low	5	0.907420787202222	0.63586160740504
96	6	Low	6	0.937382635546391	0.834606387769696
97	6	Low	7	0.95323029970555	0.671331230209969
98	6	Low	8	0.959838870820597	0.932277022361224
99	6	Low	9	0.968200388340422	0.823563018389818
100	6	Low	10	0.983171433707399	1.04792761153268
101	8	High	1	-0.0943872449129289	-0.0399292597172395
102	8	High	2	0.00910399131794763	0.0046363671806317
103	8	High	3	0.0492788100173826	0.0385299371122141
104	8	High	4	0.0695581901933709	0.0411356948382752
105	8	High	5	0.077307104590112	0.051844161170399
106	8	High	6	0.0820325874167916	0.214551251222603
107	8	High	7	0.0872562463277944	0.0262822006764928
108	8	High	8	0.092397275315166	0.0747745968675145
109	8	High	9	0.0982858061575294	0.0153187704810333
110	8	High	10	0.107381860861298	0.171422121883578
111	8	Low	1	0.662476320427522	0.727668033430645
112	8	Low	2	0.848148795365093	0.762617483103254
113	8	Low	3	0.953397972735776	0.912687766559544
114	8	Low	4	0.982607287811704	0.932134388796117
115	8	Low	5	1.0195414852928	1.14030113625352
116	8	Low	6	1.05448979072034	0.821812924687633
117	8	Low	7	1.07372004187391	0.901194835472566
118	8	Low	8	1.09711005551122	0.879653943328699
119	8	Low	9	1.11811788744508	0.860658245020369
120	8	Low	10	1.13303495484751	0.961816007598721
121	10	High	1	-0.538527305981028	-0.474941871224644
122	10	High	2	-0.485641671623951	-0.632445946843437
123	10	High	3	-0.447236989944932	-0.453156911159243
124	10	High	4	-0.409810082101289	-0.530445696140733
125	10	High	5	-0.390565600316879	-0.527270268376468
126	10	High	6	-0.379361021099581	-0.435692782591202
127	10	High	7	-0.364749147365749	-0.473696863230096
128	10	High	8	-0.349067050627591	-0.462932601980808
129	10	High	9	-0.334899145355865	-0.329084844950113
130	10	High	10	-0.31074077945874	-0.2152652048563
131	10	Low	1	1.10864988066964	1.02995099215426
132	10	Low	2	1.1684620581245	1.29628199014686
133	10	Low	3	1.23248272933847	0.97007042395703
134	10	Low	4	1.29003612209779	1.19463641298889
135	10	Low	5	1.31263543090781	1.33673370306829
136	10	Low	6	1.34819568620976	1.05392597146304
137	10	Low	7	1.38576005818299	1.01612280825153
138	10	Low	8	1.41966372842561	1.37222707044339
139	10	Low	9	1.45321940688715	1.3129264639466
140	10	Low	10	1.46696947639337	1.19368157627876
141	11	High	1	-0.407354896907833	-0.499358361694222
142	11	High	2	-0.371012425241054	-0.467791098403737
143	11	High	3	-0.328322796736745	-0.612440154227802
144	11	High	4	-0.317352511744094	-0.482307716927107
145	11	High	5	-0.311291344354493	-0.411493713482511
146	11	High	6	-0.283795376246512	-0.21618460930006
147	11	High	7	-0.207710584388325	-0.114640529675132
148	11	High	8	-0.181652585113555	-0.312093506359656
149	11	High	9	-0.153834097311552	-0.158793085260118
150	11	High	10	-0.141725646393823	-0.353918006597945
151	11	Low	1	1.21571746289808	1.30764351631044
152	11	Low	2	1.27168537491738	1.32406616466717
153	11	Low	3	1.30195493167305	0.997342200847371
154	11	Low	4	1.33403854716147	1.37473880807305
155	11	Low	5	1.36461608237025	1.64655644106067
156	11	Low	6	1.38898297509036	1.46302909730792
157	11	Low	7	1.4220105172755	1.11288246036666
158	11	Low	8	1.44260594260891	0.921261162820251
159	11	Low	9	1.48616379856275	1.3402352261261
160	11	Low	10	1.53434751157736	1.25698126298768
161	12	High	1	-0.0590105666729871	-0.141003952092766
162	12	High	2	0.000935457154191824	0.00546139524952232
163	12	High	3	0.0354237654289945	-0.0974185960489596
164	12	High	4	0.0707364239660818	0.17112777543587
165	12	High	5	0.0935543762239552	0.193334865522672
166	12	High	6	0.102275050318829	0.0972269486069785
167	12	High	7	0.11014360617895	0.0759323327737901
168	12	High	8	0.118487723431421	0.119035187673335
169	12	High	9	0.12741338018324	0.0910888305733464
170	12	High	10	0.137118904211115	0.131114959279932
171	12	Low	1	0.599065653282844	0.472602278157423
172	12	Low	2	0.743777659421932	0.811270155588519
173	12	Low	3	0.856932579759113	0.802344702786187
174	12	Low	4	0.971211599245633	0.885091792775747
175	12	Low	5	1.0709079821156	0.77229374844974
176	12	Low	6	1.1024469592767	0.59597563164415
177	12	Low	7	1.12212198172011	0.885875022442655
178	12	Low	8	1.13043714259085	0.658949179616167
179	12	Low	9	1.13562834306705	1.0304241674609
180	12	Low	10	1.14634514910973	1.24004656664943
181	13	High	1	-0.242069095175762	-0.296828724263953
182	13	High	2	-0.173016506821223	-0.373493507324895
183	13	High	3	-0.143802360851817	-0.32701397101514
184	13	High	4	-0.113777051769329	-0.0606390013317103
185	13	High	5	-0.0931053625484014	-0.0999788329151047
186	13	High	6	-0.0679738254325237	-0.228526555905139
187	13	High	7	-0.0369202140756891	0.0362075668858415
188	13	High	8	-0.0200685813007628	0.0378888235830637
189	13	High	9	0.00846800817210725	-0.126931928174296
190	13	High	10	0.0413581034369322	-0.135328888937841
191	13	Low	1	1.16551103699954	1.21313812743356
192	13	Low	2	1.2873943635147	1.02360523513923
193	13	Low	3	1.35596196775765	1.11263285777955
194	13	Low	4	1.39092618061877	1.57435033717849
195	13	Low	5	1.42265713295963	1.55006754435535
196	13	Low	6	1.44762564048317	1.38724428422229
197	13	Low	7	1.46250449997188	1.35401612519767
198	13	Low	8	1.47197445695231	1.38014318440176
199	13	Low	9	1.48341908830171	1.32712040882702
200	13	Low	10	1.49723196978175	1.23076066898114
201	14	High	1	-0.484768593576041	-0.440840737193215
202	14	High	2	-0.383565340265821	-0.443604997332888
203	14	High	3	-0.338188143907787	-0.43400949680361
204	14	High	4	-0.290718645963985	-0.466248633598964
205	14	High	5	-0.258389628929132	-0.195219719240384
206	14	High	6	-0.234976330799724	-0.376980922823188
207	14	High	7	-0.210009999848019	-0.363457100469951
208	14	High	8	-0.176252989473067	-0.297532396275463
209	14	High	9	-0.146125661508271	-0.343100468616068
210	14	High	10	-0.106157488444192	-0.185776362881897
211	14	Low	1	0.87496089828162	0.990653141021693
212	14	Low	2	0.921859349936154	1.06175903352201
213	14	Low	3	0.97108523638803	1.0166963292403
214	14	Low	4	1.03028671063334	1.1953770614172
215	14	Low	5	1.08834908063681	1.1434423568597
216	14	Low	6	1.13043005621044	1.07697063037572
217	14	Low	7	1.18955759625841	1.12691866521237
218	14	Low	8	1.22043977372083	1.17849127452861
219	14	Low	9	1.24762144680116	1.12494692229212
220	14	Low	10	1.27944768933117	1.12370948630617
221	16	High	1	-0.511000794919949	-0.480077398853437
222	16	High	2	-0.392696172610779	-0.407050080079348
223	16	High	3	-0.317290487134914	-0.322669853598666
224	16	High	4	-0.250192622871074	-0.320080196417409
225	16	High	5	-0.161249838242253	-0.24670704403709
226	16	High	6	-0.12893305119614	-0.0693199717955872
227	16	High	7	-0.110013965967272	-0.380549309040374
228	16	High	8	-0.08817402464549	-0.194248185025643
229	16	High	9	-0.0730735161584749	-0.197432490931994
230	16	High	10	-0.0454432225328813	-0.022190711776158
231	16	Low	1	0.996105217815675	1.03410436447167
232	16	Low	2	1.1991381853775	1.45928867572569
233	16	Low	3	1.32468373286395	1.26537728787443
234	16	Low	4	1.40297517768568	1.40829982368023
235	16	Low	5	1.44830504827349	1.32194125006092
236	16	Low	6	1.45980829861112	1.29973922725255
237	16	Low	7	1.48662371320379	1.22429456934756
238	16	Low	8	1.5099298545033	1.38919751253137
239	16	Low	9	1.51862159440561	1.45653176555074
240	16	Low	10	1.52932002074908	1.48743837885864
241	18	High	1	-0.287966138853963	-0.28341622140106
242	18	High	2	-0.244392588170398	-0.297299146376592
243	18	High	3	-0.222084730943331	-0.360410363488969
244	18	High	4	-0.206658579387685	-0.307856023034986
245	18	High	5	-0.196633488024192	-0.225011728302408
246	18	High	6	-0.18520776836038	-0.277812222029646
247	18	High	7	-0.176472921909407	-0.378306355789585
248	18	High	8	-0.168704164072704	-0.153248059853136
249	18	High	9	-0.163311708821848	-0.293620516269032
250	18	High	10	-0.146576823828818	-0.245611129905132
251	18	Low	1	1.64960975021023	1.8844219565962
252	18	Low	2	1.7092114473682	1.98147028745417
253	18	Low	3	1.73384248298386	1.86040176015593
254	18	Low	4	1.76357121105834	1.9916521202552
255	18	Low	5	1.7742644741238	1.99797338735413
256	18	Low	6	1.78448094656952	1.94738706508089
257	18	Low	7	1.79149504285149	1.93452519748791
258	18	Low	8	1.79794369204048	1.86983766781377
259	18	Low	9	1.80515816619031	1.91254473667213
260	18	Low	10	1.92619502255198	1.88464067889281
261	19	High	1	-0.234847959441592	-0.207695239876747
262	19	High	2	-0.168385907058541	-0.207223740757446
263	19	High	3	-0.142036573595426	-0.193775778622282
264	19	High	4	-0.125340854286678	-0.353942946274216
265	19	High	5	-0.11602612284438	-0.13201652528606
266	19	High	6	-0.104207280005235	-0.238836770267136
267	19	High	7	-0.0937834325801811	-0.197880068115989
268	19	High	8	-0.0723075502977846	-0.13637736559035
269	19	High	9	-0.0555318487512533	-0.209018230129372
270	19	High	10	-0.0390716013715452	0.0407105626699043
271	19	Low	1	0.999127599803165	0.889012358566511
272	19	Low	2	1.09020355652542	1.15506238428738
273	19	Low	3	1.12508259675651	1.23177291469017
274	19	Low	4	1.152568302555	1.22834693540333
275	19	Low	5	1.16442911706665	1.1430177275212
276	19	Low	6	1.18750407813401	1.01916819459598
277	19	Low	7	1.20837662378921	1.12902365523682
278	19	Low	8	1.22185974344163	1.08535879649854
279	19	Low	9	1.22819323114442	1.00880808054002
280	19	Low	10	1.23627020103017	1.09125479306992
281	20	High	1	-0.217610180113871	-0.348832706965313
282	20	High	2	-0.145051821996353	-0.0651767479928056
283	20	High	3	-0.124430865337925	-0.173762661235935
284	20	High	4	-0.112981837310447	-0.151160644511196
285	20	High	5	-0.0990174320905976	-0.192587611396494
286	20	High	6	-0.0897293129003951	0.0492412971007478
287	20	High	7	-0.0791851736964458	-0.129707583207618
288	20	High	8	-0.0613887330162058	-0.297885543954311
289	20	High	9	-0.040765457994783	-0.274379917361493
290	20	High	10	-0.0169314467409037	0.162455708634681
291	20	Low	1	0.664106464332502	0.789611409165258
292	20	Low	2	0.757226672648528	0.639007804780232
293	20	Low	3	0.840683562258065	1.14492315126263
294	20	Low	4	0.882295441716109	0.892387192026759
295	20	Low	5	0.932503485922144	0.881529314121107
296	20	Low	6	1.00243945465823	0.744810086027573
297	20	Low	7	1.05593649300827	0.755477222845674
298	20	Low	8	1.11739612519117	0.976306033772675
299	20	Low	9	1.1379961496918	1.07954578954163
300	20	Low	10	1.1856855832027	1.07055332219805
301	21	High	1	-0.345728261432179	-0.305647087395929
302	21	High	2	-0.274123033081468	-0.350027850040635
303	21	High	3	-0.241352814011778	-0.219495631951675
304	21	High	4	-0.195474279951579	-0.0856386837411811
305	21	High	5	-0.166394992034655	-0.185108679791282
306	21	High	6	-0.13326625324193	-0.14999700952222
307	21	High	7	-0.105456116578552	-0.401524408891687
308	21	High	8	-0.084080303895616	-0.163563556355948
309	21	High	9	-0.0607689486478549	-0.162024467802711
310	21	High	10	-0.0367951546798363	-0.0970214216207035
311	21	Low	1	1.295167106242	1.01686560496353
312	21	Low	2	1.37634469788596	1.5444829727467
313	21	Low	3	1.40817481114638	1.77748446908898
314	21	Low	4	1.438332692454	1.57739750627349
315	21	Low	5	1.4554538413602	1.33797675523131
316	21	Low	6	1.47670740933651	1.33711314489734
317	21	Low	7	1.50644261099559	1.44915230158783
318	21	Low	8	1.52070141904388	1.32527224126774
319	21	Low	9	1.5433329134725	1.74372943421458
320	21	Low	10	1.58604867093251	1.62586595596188
321	22	High	1	-0.0734592682437013	-0.0909713252784821
322	22	High	2	-0.0554484269682805	0.03451885022935
323	22	High	3	-0.0449399338731318	-0.109091172810898
324	22	High	4	-0.0229318012284413	-0.192642653239129
325	22	High	5	-0.00109744849284069	0.0210403971484994
326	22	High	6	0.0150600688751176	0.133766449970151
327	22	High	7	0.0252268756338759	-0.107320565916132
328	22	High	8	0.0410654481554453	-0.127196511657906
329	22	High	9	0.0498357132093681	-0.0366896502815545
330	22	High	10	0.0679155171177303	0.231607584702274
331	22	Low	1	1.00657900676334	1.02427158247074
332	22	Low	2	1.18094870846584	1.29300516685933
333	22	Low	3	1.39739889660334	0.938864565583046
334	22	Low	4	1.48373962385381	1.39937824740362
335	22	Low	5	1.5127849027259	1.58077349340072
336	22	Low	6	1.52852691728794	1.42462709880411
337	22	Low	7	1.54150031333766	1.33815685128806
338	22	Low	8	1.54740193863003	1.53517288047892
339	22	Low	9	1.55172351508989	1.19816533616192
340	22	Low	10	1.56086785894559	1.57282285621882
341	23	High	1	-0.249747752302853	-0.224022092612863
342	23	High	2	-0.200491099735841	-0.320977569852699
343	23	High	3	-0.151760480905325	-0.120287542891988
344	23	High	4	-0.108496641198583	-0.162864363824138
345	23	High	5	-0.0630456822302619	-0.0474716909274702
346	23	High	6	-0.00766590965447053	-0.0826852263208002
347	23	High	7	0.0784010602795457	-0.0286604578451751
348	23	High	8	0.102044083302317	0.0346132729429646
349	23	High	9	0.117914705241245	0.13673738668301
350	23	High	10	0.13055273909834	0.190150973715995
351	23	Low	1	0.955183149218126	1.22486603976603
352	23	Low	2	1.02805892775319	0.858825355486837
353	23	Low	3	1.08455014950191	1.05542405828886
354	23	Low	4	1.13570342948152	0.943689446642341
355	23	Low	5	1.24508284860055	1.10805408344765
356	23	Low	6	1.37828730607372	1.38896670245247
357	23	Low	7	1.40111169361458	1.31840874237619
358	23	Low	8	1.40950238682277	1.26614577908524
359	23	Low	9	1.42030327319906	1.34706541077608
360	23	Low	10	1.433037635972	1.26900631844359
361	24	High	1	-0.562548079191738	-0.513709075350172
362	24	High	2	-0.547913363799785	-0.79079818388858
363	24	High	3	-0.534513151299088	-0.406761308974845
364	24	High	4	-0.518968727305627	-0.68867837429764
365	24	High	5	-0.515685069153962	-0.595331366135828
366	24	High	6	-0.475978169778664	-0.434832137418206
367	24	High	7	-0.438003980041839	-0.585140482601315
368	24	High	8	-0.419051601351769	-0.615032634737593
369	24	High	9	-0.411408379754042	-0.523334167967844
370	24	High	10	-0.406918095240769	-0.607739765924317
371	24	Low	1	1.34129606751107	1.60241899492976
372	24	Low	2	1.40829771623424	1.56139238221559
373	24	Low	3	1.45424850503483	1.36878748837669
374	24	Low	4	1.49577522689126	1.58462577732974
375	24	Low	5	1.526698205556	1.69453934199654
376	24	Low	6	1.58794115258618	1.45345482269986
377	24	Low	7	1.60501859888564	1.51509608079863
378	24	Low	8	1.62809231874414	1.55868487766593
379	24	Low	9	1.65541577732498	1.32843115639778
380	24	Low	10	1.70162881090748	1.51790795243214
381	25	High	1	-0.119471536969311	-0.188013670933258
382	25	High	2	-0.0268493248327066	0.0888175320777351
383	25	High	3	-0.00639182469968811	-0.1065614396839
384	25	High	4	0.00346317546525172	-0.0558803997373243
385	25	High	5	0.0141703113025168	0.159991560756147
386	25	High	6	0.0172552432604556	-0.0266556888256007
387	25	High	7	0.0193681812383295	-0.0165861867391213
388	25	High	8	0.0214327684430667	-0.0557498698459591
389	25	High	9	0.033404020454077	0.0845582316223539
390	25	High	10	0.0738898707472962	-0.059850017621751
391	25	Low	1	1.04185616860788	1.08215674893914
392	25	Low	2	1.17271365759357	1.10190404625046
393	25	Low	3	1.24582947866464	1.39962150117799
394	25	Low	4	1.29348871041787	1.3538051861755
395	25	Low	5	1.34252841438517	1.21648694275798
396	25	Low	6	1.37512696199544	1.02382109066441
397	25	Low	7	1.40452504397887	1.08889661021399
398	25	Low	8	1.42468123822252	1.10450769838899
399	25	Low	9	1.43351927266297	1.421349686184
400	25	Low	10	1.45377289428539	1.14575523157047
401	26	High	1	-0.183415275554246	-0.224550175225168
402	26	High	2	-0.125258931400713	-0.050669818089943
403	26	High	3	-0.100463037509327	-0.113520314049635
404	26	High	4	-0.087821568215041	-0.160395902637702
405	26	High	5	-0.0781706360043514	0.0328317037293578
406	26	High	6	-0.0606148367414207	-0.0206081314889087
407	26	High	7	-0.0471311420297894	0.00105552088027564
408	26	High	8	-0.0399133117800466	-0.084481160291512
409	26	High	9	-0.0231550113697589	-0.038446941673193
410	26	High	10	0.00616664356394313	-0.0742454107180094
411	26	Low	1	1.40718432613905	1.35930341756377
412	26	Low	2	1.53197698376784	1.77050422064018
413	26	Low	3	1.55727903275401	1.67696477509844
414	26	Low	4	1.58150141490173	1.62269563255204
415	26	Low	5	1.59690316051535	1.42384362822312
416	26	Low	6	1.60795698561043	1.7602940919029
417	26	Low	7	1.61806054741742	1.59936333142027
418	26	Low	8	1.62469684502541	1.41858334862642
419	26	Low	9	1.63541663365058	1.48016918897887
420	26	Low	10	1.72068333656486	1.56310223788363
421	27	High	1	-0.187990999884754	-0.279028339859936
422	27	High	2	-0.123814291754536	-0.377727916430688
423	27	High	3	-0.0881931710079559	-0.16359144729212
424	27	High	4	-0.0588331504752079	-0.157016743189182
425	27	High	5	-0.0275662269840413	-0.0902011145514009
426	27	High	6	-0.00545303382919428	-0.0518758139175501
427	27	High	7	0.0160988841156049	0.0219700093864861
428	27	High	8	0.0372722264947496	0.0663921441378427
429	27	High	9	0.0660836216760225	-0.679851051095899
430	27	High	10	0.0997506990251279	0.145108945241579
431	27	Low	1	0.856072543366878	0.967186941613369
432	27	Low	2	0.942215458531441	0.776850502298865
433	27	Low	3	0.976050162237053	0.756834640535944
434	27	Low	4	0.993597521578303	1.1712107108925
435	27	Low	5	1.00976940471563	1.06786321248769
436	27	Low	6	1.02619475772086	0.767729849202871
437	27	Low	7	1.04403334137689	1.0438556717794
438	27	Low	8	1.06113733972497	1.17327869315317
439	27	Low	9	1.07733751434819	1.02051044317378
440	27	Low	10	1.08340121127267	1.00494132413776
441	28	High	1	-0.148893256198434	-0.231851854519459
442	28	High	2	-0.120708506631192	-0.153447191994722
443	28	High	3	-0.0821640539846826	-0.2425027911381
444	28	High	4	-0.060642353779304	-0.0657697712533692
445	28	High	5	-0.0375570075311573	-0.150092013776441
446	28	High	6	-0.0254513239654112	-0.114204460279705
447	28	High	7	-0.0155893265382475	-0.0578664831592442
448	28	High	8	-0.0037746804350001	-0.00128110850254188
449	28	High	9	0.0070839735407255	-0.103263958491162
450	28	High	10	0.0246887982902243	0.0743584777324479
451	28	Low	1	0.719525019583346	0.699383410795978
452	28	Low	2	0.766781667691357	0.796989007780493
453	28	Low	3	0.801895410288986	0.76243242940763
454	28	Low	4	0.837475753332067	0.955642313256415
455	28	Low	5	0.868693294668768	0.830549528302736
456	28	Low	6	0.892658274810069	0.737403764931572
457	28	Low	7	0.922243379980647	0.843739182446036
458	28	Low	8	0.956011949176544	0.834381285279542
459	28	Low	9	0.974065927643972	0.84231677451165
460	28	Low	10	0.986787468901978	0.796877220805138
461	29	High	1	-0.566610169155945	-0.618269838051881
462	29	High	2	-0.514176510018935	-0.478812374096377
463	29	High	3	-0.475662786572481	-0.531023056341397
464	29	High	4	-0.429534483378835	-0.539985382713426
465	29	High	5	-0.39619415134534	-0.365569716668371
466	29	High	6	-0.362739645275697	-0.484605362655722
467	29	High	7	-0.32558717684062	-0.488698861970891
468	29	High	8	-0.299836857841582	-0.358499055554349
469	29	High	9	-0.262374285038713	-0.136197392439831
470	29	High	10	-0.221193593001572	-0.206007398616774
471	29	Low	1	1.02168588626162	1.08899037347813
472	29	Low	2	1.07326684121236	1.01272362106076
473	29	Low	3	1.12824114943514	1.13327206164796
474	29	Low	4	1.16682844945484	1.32436800633739
475	29	Low	5	1.18340623855876	1.18770006865682
476	29	Low	6	1.20622262534657	1.11083610044616
477	29	Low	7	1.22274297466392	1.16157933821534
478	29	Low	8	1.2350284816033	1.08578319828362
479	29	Low	9	1.25708928707883	1.00819384991538
480	29	Low	10	1.28393754952179	1.11739386356666
481	30	High	1	-0.696756966057697	-0.588258897189
482	30	High	2	-0.54049439900027	-0.690961762425534
483	30	High	3	-0.489944356495733	-0.449106756420899
484	30	High	4	-0.450264078933308	-0.364222421782162
485	30	High	5	-0.383890792871143	-0.528856174755581
486	30	High	6	-0.349539527002467	-0.414166460648283
487	30	High	7	-0.310986663023367	-0.358007681618936
488	30	High	8	-0.290520104430853	-0.357625048365675
489	30	High	9	-0.255590895399395	-0.226171401195964
490	30	High	10	-0.19426408257916	-0.305794007637085
491	30	Low	1	0.960812735640344	0.965144462851916
492	30	Low	2	1.10932764739872	1.21309270168197
493	30	Low	3	1.18186595601289	1.09387177743264
494	30	Low	4	1.26594461327164	1.31006973382444
495	30	Low	5	1.33117334178924	1.26243810184732
496	30	Low	6	1.39195909740696	1.31813968700703
497	30	Low	7	1.41920161901004	1.11674902550104
498	30	Low	8	1.44820719451821	1.32630364752736
499	30	Low	9	1.46097463846955	1.3379936376868
500	30	Low	10	1.48718192212576	1.37575805647114
501	31	High	1	-0.215106888586951	-0.206936255249561
502	31	High	2	-0.136957529059507	-0.200773947553545
503	31	High	3	-0.0911049574585947	-0.154047924345185
504	31	High	4	-0.0653765332776012	-0.169269283689231
505	31	High	5	-0.0403522663895102	-0.0255899653182123
506	31	High	6	-0.0291755117992092	-0.12349586512368
507	31	High	7	-0.00135341596796682	-0.048623900353995
508	31	High	8	0.0213421575892289	-0.0300257795040707
509	31	High	9	0.035169699909061	-0.0196546530751548
510	31	High	10	0.0458796144002149	0.0940209647728197
511	31	Low	1	1.08210172411224	1.15414566196066
512	31	Low	2	1.18861503229339	1.20535524506866
513	31	Low	3	1.23420366815893	1.27915684877834
514	31	Low	4	1.28008293800185	1.40938250701267
515	31	Low	5	1.30436403054806	1.36902826777739
516	31	Low	6	1.33251532188917	1.25996501027159
517	31	Low	7	1.35791461695159	1.2774006308465
518	31	Low	8	1.38017012696593	1.22137292036113
519	31	Low	9	1.39314593026826	1.26426290136664
520	31	Low	10	1.40977688438142	1.06374377665242
521	32	High	1	-0.252711131840046	-0.377468529066243
522	32	High	2	-0.161217245019693	-0.0967672613994385
523	32	High	3	-0.144368122478323	-0.2695843749988
524	32	High	4	-0.131291724105961	-0.315419591984578
525	32	High	5	-0.125300224290356	-0.235431365422448
526	32	High	6	-0.117625459638871	-0.0960893406662055
527	32	High	7	-0.110157819488009	-0.233383377793666
528	32	High	8	-0.103414652831872	-0.13172125423704
529	32	High	9	-0.0940523222411935	-0.180578667752234
530	32	High	10	-0.062813912706035	-0.115745291082608
531	32	Low	1	1.52602076614389	1.81223367254787
532	32	Low	2	1.58715872474952	1.6335867692988
533	32	Low	3	1.61322066984122	1.69626857276995
534	32	Low	4	1.64272989605904	1.68668259160275
535	32	Low	5	1.66262419602521	1.46124588379214
536	32	Low	6	1.67687935061896	1.79415596576984
537	32	Low	7	1.68212741393524	1.5559514942239
538	32	Low	8	1.68680580126008	1.84139377377537
539	32	Low	9	1.68937309763841	1.69379275795971
540	32	Low	10	1.71192401328351	1.65825800821312
541	33	High	1	-0.107666777160618	-0.0656661686951564
542	33	High	2	-0.0856495419160964	-0.167926142108801
543	33	High	3	-0.075849842682441	-0.250793776216418
544	33	High	4	-0.0531357134022307	-0.193693738551631
545	33	High	5	-0.0429280435984341	-0.140238842241978
546	33	High	6	-0.0282858694269688	0.000929874801100563
547	33	High	7	-0.0178293142307791	-0.172963603745323
548	33	High	8	-0.0149361003822744	0.0200748227978581
549	33	High	9	-0.012626164760951	0.0562756062083111
550	33	High	10	0.0133081632424025	-0.107107523920719
551	33	Low	1	1.1341602863315	1.04082606971218
552	33	Low	2	1.1573788754418	1.04344363506703
553	33	Low	3	1.1710328867521	1.11948135311361
554	33	Low	4	1.183529368258	1.13413121997575
555	33	Low	5	1.19387905244592	1.3125870429113
556	33	Low	6	1.19996507731362	1.16292626016539
557	33	Low	7	1.20374204651277	1.42150460690166
558	33	Low	8	1.20825955420612	1.12394888210986
559	33	Low	9	1.2109760852974	1.15143108939592
560	33	Low	10	1.21625443081737	1.19455566338923
561	35	High	1	-0.596509467276482	-0.562023417897023
562	35	High	2	-0.463210677536459	-0.440187809377897
563	35	High	3	-0.326280995536651	-0.304609847190777
564	35	High	4	-0.239814770490805	-0.272222233240151
565	35	High	5	-0.183738397423746	-0.209922851777142
566	35	High	6	-0.168605033184234	-0.396386262598041
567	35	High	7	-0.159257354663828	-0.373911536097515
568	35	High	8	-0.147439439198756	-0.492258793020292
569	35	High	9	-0.133619891553195	-0.388005648471513
570	35	High	10	-0.0827698329497242	-0.181987836930585
571	35	Low	1	1.31643713172006	1.68252236673022
572	35	Low	2	1.44685211865528	1.17292176969938
573	35	Low	3	1.52140177069947	1.63852409293792
574	35	Low	4	1.54952559201148	1.35961811551736
575	35	Low	5	1.55851726369672	1.38074487039968
576	35	Low	6	1.56547321220578	1.41643066722875
577	35	Low	7	1.57390681461656	1.35701372026806
578	35	Low	8	1.58309237237258	1.4292446130366
579	35	Low	9	1.59337674449133	1.60758906597306
580	35	Low	10	1.60879783901812	1.71167644674299
581	39	High	1	-0.0767047323041827	-0.144977315270952
582	39	High	2	-0.0167817049978117	-0.0243924820315056
583	39	High	3	0.0127247466577659	0.0554833756471376
584	39	High	4	0.0375786925366139	-0.013020905343415
585	39	High	5	0.0570850322470651	0.101932532865325
586	39	High	6	0.0719988620807361	0.0516547135680014
587	39	High	7	0.0867882506223618	0.0949087995786627
588	39	High	8	0.0985287049698708	0.160458444354096
589	39	High	9	0.115117856012465	0.0481693290551849
590	39	High	10	0.157048110451455	0.231442570649838
591	39	Low	1	1.04984170204299	1.14482198189795
592	39	Low	2	1.12920280810267	1.10138195204754
593	39	Low	3	1.1480003805807	0.901822611464875
594	39	Low	4	1.18048828822495	0.968359962652027
595	39	Low	5	1.21143938050107	1.02715135049142
596	39	Low	6	1.22972550601664	1.23993260111438
597	39	Low	7	1.24956975588087	0.994625531500916
598	39	Low	8	1.25970871442745	1.20418032989843
599	39	Low	9	1.2752934465343	1.20632241091089
600	39	Low	10	1.30761883745803	1.23793317478603
601	40	High	1	-0.0926382326050009	-0.0753393959196643
602	40	High	2	-0.035252917144845	-0.114690884274668
603	40	High	3	-0.00743038199501497	-0.0568952514140659
604	40	High	4	0.00887318880168516	-0.0451534344330028
605	40	High	5	0.0281814984290909	-0.0108036797603079
606	40	High	6	0.0499442650581103	-0.00640942092972384
607	40	High	7	0.0751122358189293	0.108000467228017
608	40	High	8	0.090303034222234	0.163101023657935
609	40	High	9	0.0988839174713222	0.0875278707317737
610	40	High	10	0.106426388060474	0.113845628050816
611	40	Low	1	0.86546757963457	0.870882270961721
612	40	Low	2	1.05462725651904	0.914102998205608
613	40	Low	3	1.11590320602622	1.0670355929415
614	40	Low	4	1.16167859099426	1.2163526017059
615	40	Low	5	1.18947675162506	1.07326746755923
616	40	Low	6	1.21542779705972	1.18165050604289
617	40	Low	7	1.23326249418963	1.14385603600322
618	40	Low	8	1.24965981127471	1.2250531549891
619	40	Low	9	1.26209990075616	1.19337469513222
620	40	Low	10	1.27270930921216	1.25754999999025
621	41	High	1	-0.128280694758802	-0.172231935986871
622	41	High	2	-0.0906958362927077	-0.107836006187079
623	41	High	3	-0.0656491040631446	-0.175213516604036
624	41	High	4	-0.0516459837067393	0.0383662366665002
625	41	High	5	-0.0414633442160497	-0.0914006477134208
626	41	High	6	-0.0246449587695642	-0.104507110410095
627	41	High	7	-0.0158009488419838	-0.188415526723685
628	41	High	8	-0.00388776219354012	0.0414816029763448
629	41	High	9	0.0110564818092914	-0.107480158381368
630	41	High	10	0.0365850184964362	0.0559145623237417
631	41	Low	1	0.896006524695802	0.899854027727931
632	41	Low	2	1.03670301855594	1.04396926329611
633	41	Low	3	1.07629026847396	1.07693066481105
634	41	Low	4	1.09569868289723	1.18795974698334
635	41	Low	5	1.11378794763722	1.13039946370933
636	41	Low	6	1.12804484565248	1.10436999844112
637	41	Low	7	1.14053367797009	0.869586305390911
638	41	Low	8	1.14508955701688	1.15782746379673
639	41	Low	9	1.15306768888174	0.920905743788575
640	41	Low	10	1.16598925184799	1.01317297324437
641	42	High	1	-0.240011054212348	-0.300595481802974
642	42	High	2	-0.126411695344772	0.00518714981375062
643	42	High	3	-0.0702312326879922	-0.299150796409016
644	42	High	4	-0.0477181971763773	-0.118466306730261
645	42	High	5	-0.0359468834322705	-0.146931871215466
646	42	High	6	-0.0221582506315573	-0.297799522868684
647	42	High	7	-0.00716503191464182	0.012032908440262
648	42	High	8	0.00515788515866986	0.175894286690085
649	42	High	9	0.0250553599007277	-0.0497685890627474
650	42	High	10	0.0593780037402675	0.151117051734195
651	42	Low	1	1.358478978595	1.40633540988635
652	42	Low	2	1.45232685926138	1.41840218483588
653	42	Low	3	1.50726737046522	1.61888445103541
654	42	Low	4	1.52632154258371	1.50452880119686
655	42	Low	5	1.53688886307661	1.41536094388154
656	42	Low	6	1.55078494046896	1.60359423438933
657	42	Low	7	1.56353689543626	1.58792541839235
658	42	Low	8	1.5795642764141	1.46862848011212
659	42	Low	9	1.59738256386125	1.59216543455996
660	42	Low	10	1.61260401278398	1.47288111570605
661	43	High	1	-0.129887385930379	-0.211973574693604
662	43	High	2	-0.0733369408003894	-0.151887637152861
663	43	High	3	-0.0482909373932501	0.0858147362016849
664	43	High	4	-0.0384153030402515	-0.162627462450864
665	43	High	5	-0.032725076795202	-0.0604113876788797
666	43	High	6	-0.0276560782604945	-0.126077185554365
667	43	High	7	-0.0234386931512144	-0.20856557256351
668	43	High	8	-0.0194189420518747	-0.184380479320199
669	43	High	9	-0.00832211396698368	-0.0249344968573647
670	43	High	10	0.0116261126609477	-0.00804096765835659
671	43	Low	1	1.19559337736429	1.49355324339632
672	43	Low	2	1.22280666587334	1.05113046674478
673	43	Low	3	1.24276599425321	1.25091257782409
674	43	Low	4	1.25890677603084	1.24654028938113
675	43	Low	5	1.26749818480361	1.38165142645583
676	43	Low	6	1.27202687382241	1.13882051065445
677	43	Low	7	1.27907943389005	1.22572694431495
678	43	Low	8	1.28477289343731	1.34132499618294
679	43	Low	9	1.28948964791152	1.41041887510655
680	43	Low	10	1.29826969474517	1.31619893259898
681	44	High	1	-0.325838052880449	-0.364686314479721
682	44	High	2	-0.28296660035861	-0.323758509287301
683	44	High	3	-0.258572803673083	-0.301430691267492
684	44	High	4	-0.229902715305304	-0.052607526990883
685	44	High	5	-0.198124775784609	-0.147042399845903
686	44	High	6	-0.169017829501875	-0.190445873791009
687	44	High	7	-0.148383150256352	-0.14724834728589
688	44	High	8	-0.126844200014696	-0.0283938777394299
689	44	High	9	-0.112787639485859	-0.144236621692198
690	44	High	10	-0.0777910304289876	-0.0712376633300691
691	44	Low	1	1.08519811637129	1.09072037955701
692	44	Low	2	1.16132343196499	1.17046148043623
693	44	Low	3	1.19902742263269	1.20361075719426
694	44	Low	4	1.21435365965214	1.31462877493782
695	44	Low	5	1.22692618015048	1.1865764069445
696	44	Low	6	1.23997727636586	1.21643097865463
697	44	Low	7	1.24854033085049	1.15330378235457
698	44	Low	8	1.25560375629188	1.41763600929825
699	44	Low	9	1.2641183428924	1.17928039369808
700	44	Low	10	1.27963761029166	1.02889832281967
701	45	High	1	-0.129650216822778	-0.230268549344439
702	45	High	2	-0.0515486345988326	-0.198020415581778
703	45	High	3	-0.0173196666299239	-0.11995750520979
704	45	High	4	9.65729165164264e-05	-0.074371844249912
705	45	High	5	0.0273234671713122	-0.0173356938056908
706	45	High	6	0.043275192135584	-0.0205826223842821
707	45	High	7	0.0547621575388553	-0.0122892865647493
708	45	High	8	0.0652718343737404	0.119435832901635
709	45	High	9	0.0838474001353127	0.0546148856431987
710	45	High	10	0.100342264290139	0.132196249710186
711	45	Low	1	1.39628019737751	1.22207050246374
712	45	Low	2	1.47360588054768	1.56935781170607
713	45	Low	3	1.53491635365655	1.45671886518548
714	45	Low	4	1.5675687055166	1.57235514381423
715	45	Low	5	1.59939494787503	1.42790330889678
716	45	Low	6	1.61258268972709	1.46892359520933
717	45	Low	7	1.62438577285132	1.58678923780808
718	45	Low	8	1.63294130236181	1.58050655799851
719	45	Low	9	1.64340255695109	1.6965285544348
720	45	Low	10	1.65755369906233	1.73598818624145
721	46	High	1	-0.508236038264429	-0.546943138057467
722	46	High	2	-0.450285753500197	-0.406151879670316
723	46	High	3	-0.384297538532228	-0.506004341001435
724	46	High	4	-0.340133517177794	-0.631090371670949
725	46	High	5	-0.291617313152267	-0.532047073560186
726	46	High	6	-0.258705134839557	-0.575700468773061
727	46	High	7	-0.247661981247669	-0.534186752285221
728	46	High	8	-0.242551810401762	-0.426016928152759
729	46	High	9	-0.235807376003993	-0.396371018306415
730	46	High	10	-0.220652345583205	-0.362939356553108
731	46	Low	1	0.77394802337813	0.858804634579933
732	46	Low	2	0.987839846406578	0.906210816753489
733	46	Low	3	1.12161244052052	1.24009015554489
734	46	Low	4	1.17975099212175	1.13430030223352
735	46	Low	5	1.25542508751405	1.17376732543392
736	46	Low	6	1.29150674711783	1.26542221935412
737	46	Low	7	1.31399160603673	1.19260805171064
738	46	Low	8	1.32556120078574	1.26985266267016
739	46	Low	9	1.33187091699988	1.25387274952015
740	46	Low	10	1.34451122275794	1.44947534309002
741	47	High	1	-0.17463926619468	-0.142929071925516
742	47	High	2	-0.126518908054761	-0.123621076074355
743	47	High	3	-0.0927348183492473	-0.153573391271106
744	47	High	4	-0.0636406900915722	-0.0127095348461843
745	47	High	5	-0.0474264852758142	-0.248103154241437
746	47	High	6	-0.033507970130432	-0.209850620488093
747	47	High	7	-0.0186133967585872	0.0368951807214607
748	47	High	8	-0.00347764643292369	-0.0401261439374082
749	47	High	9	0.0126569666076719	-0.0117362133909038
750	47	High	10	0.038021106569133	-0.0512325571105242
751	47	Low	1	0.676163394653236	0.618194247670461
752	47	Low	2	0.891820192069076	0.69713220903779
753	47	Low	3	1.00701810057361	0.897702908939523
754	47	Low	4	1.14501778707694	1.01947340120407
755	47	Low	5	1.21449813950072	1.21033226234847
756	47	Low	6	1.26516188015346	1.24225141616657
757	47	Low	7	1.33311129431564	1.08621135090248
758	47	Low	8	1.38584495890076	1.08842974052112
759	47	Low	9	1.45697129381055	1.16693035501793
760	47	Low	10	1.49694310119022	1.11239003105642
761	48	High	1	-0.226082081537421	-0.301866352041866
762	48	High	2	-0.128583092738671	-0.0293322501704268
763	48	High	3	-0.0764641060752585	-0.0437923982795378
764	48	High	4	-0.0371525598030575	-0.10182736336889
765	48	High	5	-0.012597807332332	-0.053169396864614
766	48	High	6	0.0110531194821037	0.0173322282012163
767	48	High	7	0.0173882484797369	-0.157222762852202
768	48	High	8	0.0337108786141811	-0.0274018679309302
769	48	High	9	0.0467382298128717	-0.0290003219914394
770	48	High	10	0.0690815281564873	-0.00148937377788346
771	48	Low	1	1.16737660584378	1.01321699821495
772	48	Low	2	1.31932229897755	1.12595387439454
773	48	Low	3	1.41243184938252	1.64489716083721
774	48	Low	4	1.44928520907469	1.4932771772645
775	48	Low	5	1.47461917955671	1.27912071296234
776	48	Low	6	1.50096526905123	1.31032968178032
777	48	Low	7	1.52873708756041	1.42225687328953
778	48	Low	8	1.54694352940978	1.27504783109499
779	48	Low	9	1.55539094788573	1.62010641768508
780	48	Low	10	1.57296170386533	1.55249099685231
781	49	High	1	-0.700402704148528	-0.623506653862471
782	49	High	2	-0.585105931771933	-0.625190304758079
783	49	High	3	-0.485178372401842	-0.607137316604651
784	49	High	4	-0.417481665452303	-0.596462830735759
785	49	High	5	-0.368034490019974	-0.524373582499512
786	49	High	6	-0.348649387616452	-0.693156851693831
787	49	High	7	-0.332733823403004	-0.660510397750011
788	49	High	8	-0.258004669906012	-0.328458232979778
789	49	High	9	-0.203135913552847	-0.554899144683581
790	49	High	10	-0.190862490733748	-0.666761198626472
791	49	Low	1	0.90136518800488	1.0218250550493
792	49	Low	2	1.09253637348771	1.19679445174347
793	49	Low	3	1.15498160505266	1.01511407872615
794	49	Low	4	1.18027820982803	0.997249993093431
795	49	Low	5	1.21565976844339	1.11466682956687
796	49	Low	6	1.26733122067675	1.08169860001243
797	49	Low	7	1.34562291932829	1.25769388115221
798	49	Low	8	1.42658078849634	0.946202808122545
799	49	Low	9	1.51565546677053	1.28202140685086
800	49	Low	10	1.55464689744252	1.2374368765339
801	50	High	1	-0.444786783113393	-0.42077049911623
802	50	High	2	-0.387590083034223	-0.486799499239258
803	50	High	3	-0.329379252220506	-0.429670238633287
804	50	High	4	-0.30261496339354	-0.435365685199233
805	50	High	5	-0.281028161185793	-0.0131740790716827
806	50	High	6	-0.266263928381994	-0.280448220434115
807	50	High	7	-0.254708737805045	-0.284307591036979
808	50	High	8	-0.247605380263611	-0.374997468096619
809	50	High	9	-0.238153572701321	-0.304326415148421
810	50	High	10	-0.18647178828023	-0.328294630566246
811	50	Low	1	0.814112403771515	0.920186945198586
812	50	Low	2	0.895049361447457	0.866478735478505
813	50	Low	3	0.906463222366133	0.806985100872148
814	50	Low	4	0.914671593486197	0.83692791673543
815	50	Low	5	0.917861026102673	1.00331459281147
816	50	Low	6	0.920740032466111	0.829295305672996
817	50	Low	7	0.926900333182662	0.880276350440917
818	50	Low	8	0.937964168428349	0.801806763904113
819	50	Low	9	0.943288647025592	0.96345969567127
820	50	Low	10	0.952354753590643	0.864925974162804
821	51	High	1	-0.385631630832714	-0.409001033371044
822	51	High	2	-0.305645156179861	-0.337565912921895
823	51	High	3	-0.260752702830658	-0.440924644589963
824	51	High	4	-0.233417475738933	-0.407200713275604
825	51	High	5	-0.224336723747503	-0.430052674893595
826	51	High	6	-0.21342231215945	-0.293185495625352
827	51	High	7	-0.197049356550591	-0.18584199095216
828	51	High	8	-0.181829253407481	-0.442748689004031
829	51	High	9	-0.159040481848495	-0.198335833113798
830	51	High	10	-0.133025936797894	-0.10124436815071
831	51	Low	1	1.14896663188999	1.13217903213147
832	51	Low	2	1.2217298591989	1.22069730161184
833	51	Low	3	1.25364526014656	1.26398003097595
834	51	Low	4	1.26808740679406	1.29876352276848
835	51	Low	5	1.27468522374842	1.04479200157817
836	51	Low	6	1.28066235410497	1.14364542258873
837	51	Low	7	1.28607254500428	1.05701738115287
838	51	Low	8	1.28999414814048	1.39623296869793
839	51	Low	9	1.29418061004353	1.33120307492506
840	51	Low	10	1.29828834530803	1.06776076805122
841	53	High	1	-0.142701707101392	-0.276072318594176
842	53	High	2	-0.103325667533962	-0.124084889825103
843	53	High	3	-0.080336885345602	-0.137638529080217
844	53	High	4	-0.0658289089556461	-0.233287790953723
845	53	High	5	-0.0612906424175346	-0.0824453238430022
846	53	High	6	-0.0522715918179403	0.026100289690397
847	53	High	7	-0.0404534437072953	-0.0218946600322445
848	53	High	8	-0.0280551587279878	-0.157857305619554
849	53	High	9	-0.0127318331086143	-0.068952484166686
850	53	High	10	0.00545935554541844	-0.0388732452736841
851	53	Low	1	0.928933414025298	0.984353262191923
852	53	Low	2	1.00005823885838	0.825201898653375
853	53	Low	3	1.02283172341717	0.972733215499837
854	53	Low	4	1.05482385481928	0.766485711449433
855	53	Low	5	1.07882671720466	1.03583490207563
856	53	Low	6	1.09048771357024	1.09436462848296
857	53	Low	7	1.11257951021736	1.05022080817438
858	53	Low	8	1.13101344584717	0.839493788949187
859	53	Low	9	1.1534429326231	1.11611892611272
860	53	Low	10	1.16640436093639	1.26724093880268
861	54	High	1	-0.612863825641074	-0.403310254900463
862	54	High	2	-0.530248967502626	-0.181452418149484
863	54	High	3	-0.475093372618753	-0.143549134691171
864	54	High	4	-0.432892275800454	-0.181122923662911
865	54	High	5	-0.392568305288274	-0.276125406404766
866	54	High	6	-0.349145375066113	-0.206563327103842
867	54	High	7	-0.317792314379278	0.00726112772352483
868	54	High	8	-0.277491729376219	-0.116915813944823
869	54	High	9	-0.220937662722816	-0.195507380966814
870	54	High	10	-0.164815280086927	-0.00831607929655688
871	54	Low	1	1.15812850975473	0.93044195003247
872	54	Low	2	1.19848556792792	1.4141929498188
873	54	Low	3	1.22391288768684	0.999091316163694
874	54	Low	4	1.23924230031133	1.04384439662058
875	54	Low	5	1.25069520125753	1.08762286319212
876	54	Low	6	1.25999556003666	1.06307864848816
877	54	Low	7	1.26361340831913	1.30100790776944
878	54	Low	8	1.26593376758947	0.987704348586256
879	54	Low	9	1.27262018183314	1.19515312969253
880	54	Low	10	1.28453085537521	1.26166911918661
881	55	High	1	-0.115396721361706	-0.230049640770824
882	55	High	2	-0.0889996288309134	-0.0890403241928107
883	55	High	3	-0.0719349972653243	-0.191109401191645
884	55	High	4	-0.0591005513831489	-0.104761448747868
885	55	High	5	-0.0528433305015483	0.00143614209195198
886	55	High	6	-0.0444449562346051	-0.108257322915062
887	55	High	7	-0.0247604642208843	0.0125368921718791
888	55	High	8	-0.0169820566611179	-0.1336601820313
889	55	High	9	-0.00862256844771308	-0.0539194227334336
890	55	High	10	0.0345568902927071	-0.0922034052535083
891	55	Low	1	0.904627772665468	0.441470788769503
892	55	Low	2	1.02249558041165	0.546325431466689
893	55	Low	3	1.07451135365268	1.16096317007982
894	55	Low	4	1.09884013974413	0.526901105504211
895	55	Low	5	1.11463683645772	0.869779483456319
896	55	Low	6	1.13034197876512	0.937422767443826
897	55	Low	7	1.14199096631431	0.73211031776279
898	55	Low	8	1.15207219255648	0.821585875215781
899	55	Low	9	1.15917388880916	0.709506464827554
900	55	Low	10	1.17504135739957	1.00642714844307
901	56	High	1	-0.0999315342258605	-0.22866879498918
902	56	High	2	-0.0360828226872321	-0.193025575812435
903	56	High	3	-0.00890983802658341	-0.133120261546226
904	56	High	4	0.00252032755222609	-0.00899795994614173
905	56	High	5	0.0105543064948291	-0.0201912785057155
906	56	High	6	0.0171801063051607	-0.0234707133855619
907	56	High	7	0.0262368372986162	0.0299401390640159
908	56	High	8	0.0403939530584357	0.0921097292432988
909	56	High	9	0.052705565530634	-0.150156706524452
910	56	High	10	0.0674919564964396	0.111400609936124
911	56	Low	1	0.971672154190135	0.746094100117125
912	56	Low	2	1.06683826318522	0.996365859031635
913	56	Low	3	1.10847799986847	1.05454152710788
914	56	Low	4	1.13364520133708	0.987844671987632
915	56	Low	5	1.15943262660221	1.13149020621758
916	56	Low	6	1.18926220710837	0.941347861892134
917	56	Low	7	1.20275435523478	1.06499615644291
918	56	Low	8	1.2183385577035	1.31883955097993
919	56	Low	9	1.23601961778374	1.11855723577495
920	56	Low	10	1.25959187239892	1.30032299003069
921	57	High	1	-0.0576767569404278	-0.151816128284319
922	57	High	2	-0.0202297795060087	-0.183929069015972
923	57	High	3	-0.0101683124752702	0.0510812869962767
924	57	High	4	-0.00109382552085232	-0.109315012200991
925	57	High	5	0.0028341556797292	-0.156960723290147
926	57	High	6	0.00767550139125493	-0.0560540701557843
927	57	High	7	0.0149332727684384	-0.0302640558229968
928	57	High	8	0.0265331222126245	-0.00686572460463269
929	57	High	9	0.0413515322305665	0.0518754591233149
930	57	High	10	0.0582152858464224	0.0867369892135848
931	57	Low	1	0.787736263101398	0.593621001762258
932	57	Low	2	0.844149453420586	0.895487762965011
933	57	Low	3	0.890439458271458	0.945915017852892
934	57	Low	4	0.968090339579757	0.561424357900237
935	57	Low	5	1.00992598114521	0.779603295135071
936	57	Low	6	1.02890260791847	0.995522996335179
937	57	Low	7	1.03886235095484	1.02389207034922
938	57	Low	8	1.04862688439308	0.80205656900086
939	57	Low	9	1.05450256726515	1.00847271010738
940	57	Low	10	1.09932911018836	1.00703005794928
941	58	High	1	-0.411739718713305	-0.287836208065194
942	58	High	2	-0.322074684754149	-0.330096638245955
943	58	High	3	-0.293634683905774	-0.398926570570157
944	58	High	4	-0.278126203249938	-0.338819425252665
945	58	High	5	-0.248866469562066	-0.253466086606016
946	58	High	6	-0.21405951250196	-0.268704425240956
947	58	High	7	-0.184357429935638	-0.118161584821302
948	58	High	8	-0.147227016204631	-0.262312702417805
949	58	High	9	-0.0992285083590084	-0.163097142095648
950	58	High	10	-0.0258573303781808	-0.0952567351330808
951	58	Low	1	1.55942167700906	1.78231235100615
952	58	Low	2	1.62923387878218	1.75610922430153
953	58	Low	3	1.68109996840337	1.65427698959657
954	58	Low	4	1.69442978151513	1.75046605221198
955	58	Low	5	1.70347862221233	1.84894256185568
956	58	Low	6	1.71325987480127	1.83506111003939
957	58	Low	7	1.72121447063597	1.72113842597596
958	58	Low	8	1.73421284788904	1.77385474827507
959	58	Low	9	1.74955641671552	1.79466673464053
960	58	Low	10	1.76676867662364	1.69778595964391
961	59	High	1	-0.668146184855877	-0.66100841449106
962	59	High	2	-0.598697757452098	-0.589649574974121
963	59	High	3	-0.568929665355225	-0.630228670215728
964	59	High	4	-0.54907620096526	-0.509985567983989
965	59	High	5	-0.522050593358447	-0.469551921018408
966	59	High	6	-0.498410821057796	-0.538809749311307
967	59	High	7	-0.474155586615143	-0.519449770262548
968	59	High	8	-0.41751103184361	-0.598744393933184
969	59	High	9	-0.379175690716465	-0.549678733476839
970	59	High	10	-0.343327604360928	-0.410726790639656
971	59	Low	1	1.14157777299251	1.23599354622684
972	59	Low	2	1.3350648564331	1.27638994720282
973	59	Low	3	1.38953178223055	1.47242347052514
974	59	Low	4	1.4474536074853	1.50105398352151
975	59	Low	5	1.50852496292236	1.65239855148258
976	59	Low	6	1.52018543285882	1.38186014383861
977	59	Low	7	1.5295894969864	1.47213954932277
978	59	Low	8	1.53806842503248	1.45612276155829
979	59	Low	9	1.54716805998705	1.53006366729268
980	59	Low	10	1.55664103683144	1.45352045303394
981	60	High	1	-0.298577839454075	-0.456477271027737
982	60	High	2	-0.214991908664926	-0.299003254630898
983	60	High	3	-0.127064962169067	-0.215258347994179
984	60	High	4	-0.0750120523082197	-0.0945538106220688
985	60	High	5	-0.034845465007917	-0.0697000329624597
986	60	High	6	-0.0207334357437748	-0.0683897589101335
987	60	High	7	-0.0102817357618008	-0.00157221092105717
988	60	High	8	5.04037416896023e-06	0.0867061983678255
989	60	High	9	0.0213015184380412	0.126130040675352
990	60	High	10	0.0323635639697471	0.0493997080992984
991	60	Low	1	1.06217772629055	0.760007774295588
992	60	Low	2	1.14189550174571	1.02712384569595
993	60	Low	3	1.17375878907832	1.27725897339399
994	60	Low	4	1.19795670755024	1.38407331333634
995	60	Low	5	1.21618528102852	1.23623792504862
996	60	Low	6	1.22467812201405	1.34170154122631
997	60	Low	7	1.23019624956858	1.23126223014144
998	60	Low	8	1.23547935284344	1.30978156644832
999	60	Low	9	1.24614808277665	1.11339986202474
1000	60	Low	10	1.25022467113923	1.326764274666
