# Supplementary material for: Attentional priorities drive effects of time pressure on altruistic choice
Source: Nat Commun. 2020 Jul 15;11:3534. doi: 10.1038/s41467-020-17326-x (PMC7363879; doi:10.1038/s41467-020-17326-x)
Supplement: Supplementary file 4 — Source Data [file 41467_2020_17326_MOESM4_ESM.zip › SourceData/SourceData_Fig6.csv]

	subj	simgen	gen	model
1	0	-0.0161896838413659	0.075	Gaze-informed ADDM
2	0	-0.175795082275208	-0.119444444444444	Gaze-informed ADDM
3	0	-0.133581157784939	-0.0897435897435898	Gaze-informed ADDM
4	0	-0.129390069109753	-0.0857142857142857	Gaze-informed ADDM
5	0	-0.0265968541941042	0.0111111111111112	Gaze-informed ADDM
6	0	-0.132048258208794	-0.0467948717948718	Gaze-informed ADDM
7	0	-0.152992942661347	0	Gaze-informed ADDM
8	0	-0.0291796697954298	-0.05	Gaze-informed ADDM
9	0	0.0652399012144414	0.0142857142857143	Gaze-informed ADDM
10	0	0.107473918942227	0.142567567567568	Gaze-informed ADDM
11	0	-0.0256542763759773	-0.0243589743589744	Gaze-informed ADDM
12	0	-0.169296443369939	-0.0948717948717949	Gaze-informed ADDM
13	0	0.151451007871935	0.138461538461538	Gaze-informed ADDM
14	0	-0.0159232642489843	-0.242948717948718	Gaze-informed ADDM
15	0	0.151137383660447	0.178571428571429	Gaze-informed ADDM
16	0	0.0161257288535609	-0.0473684210526316	Gaze-informed ADDM
17	0	-0.0392884686239922	-0.0263157894736842	Gaze-informed ADDM
18	0	0.0516152242373733	0.0178571428571429	Gaze-informed ADDM
19	0	-0.035562074625368	-0.0262820512820513	Gaze-informed ADDM
20	0	-0.0779434074590757	-0.0305555555555556	Gaze-informed ADDM
21	0	-0.190203384925623	-0.0769230769230769	Gaze-informed ADDM
22	0	0.0415374314305791	0.0916666666666667	Gaze-informed ADDM
23	0	0.105403978554419	0.141666666666667	Gaze-informed ADDM
24	0	0.000797170958281579	0.025	Gaze-informed ADDM
25	0	0.0284973965735874	-0.136538461538462	Gaze-informed ADDM
26	0	-0.0385867712348704	-0.00961538461538458	Gaze-informed ADDM
27	0	0.0395274557898604	0.0134615384615384	Gaze-informed ADDM
28	0	-0.0693381190345816	-0.139102564102564	Gaze-informed ADDM
29	0	-0.134324735050787	-0.146794871794872	Gaze-informed ADDM
30	0	-0.00486200394626191	0.0966216216216216	Gaze-informed ADDM
31	0	-0.00462275892566877	0.00540540540540541	Gaze-informed ADDM
32	0	-0.00529916459372792	-0.075	Gaze-informed ADDM
33	0	-0.157621065770632	-0.238888888888889	Gaze-informed ADDM
34	0	0.0836907726496141	-0.0108974358974359	Gaze-informed ADDM
35	0	-0.0305918247317867	0.00512820512820511	Gaze-informed ADDM
36	0	0.0495693568540739	-0.114102564102564	Gaze-informed ADDM
37	0	-0.162645965737689	-0.175	Gaze-informed ADDM
38	0	0.0276445711012517	-0.087719298245614	Gaze-informed ADDM
39	0	-0.230572019758233	-0.160526315789474	Gaze-informed ADDM
40	0	0.1531575	0	Gaze-informed ADDM
41	0	-0.132860665735471	-0.175	Gaze-informed ADDM
42	0	0.123191838865654	-0.142307692307692	Gaze-informed ADDM
43	0	-0.02893194444319	-0.0198717948717949	Gaze-informed ADDM
44	0	0.13553667209754	-0.213513513513513	Gaze-informed ADDM
45	0	0.0227760646014464	-0.260526315789474	Gaze-informed ADDM
46	0	-0.049838063271043	-0.0635135135135135	Gaze-informed ADDM
47	0	-0.0729185182606664	-0.103378378378378	Gaze-informed ADDM
48	0	-0.152181720188631	-0.075	Gaze-informed ADDM
49	0	-0.156039173366559	-0.225	Gaze-informed ADDM
50	0	-0.0617189016106447	-0.05	Gaze-informed ADDM
51	0	-0.075703259319629	0.075	Biased DDM
52	0	-0.0218063339412971	-0.119444444444444	Biased DDM
53	0	-0.110900760271059	-0.0897435897435898	Biased DDM
54	0	-0.146058543663985	-0.0857142857142857	Biased DDM
55	0	-0.0980858856413572	0.0111111111111112	Biased DDM
56	0	-0.191688688785212	-0.0467948717948718	Biased DDM
57	0	-0.0702903081101505	0	Biased DDM
58	0	-0.065232410475343	-0.05	Biased DDM
59	0	0.290184439974899	0.0142857142857143	Biased DDM
60	0	0.0745790043608925	0.142567567567568	Biased DDM
61	0	-0.0435062271899619	-0.0243589743589744	Biased DDM
62	0	-0.259666131470471	-0.0948717948717949	Biased DDM
63	0	-0.0462652163419419	0.138461538461538	Biased DDM
64	0	0.0207461395041659	-0.242948717948718	Biased DDM
65	0	0.0339562820831367	0.178571428571429	Biased DDM
66	0	-0.110518218556592	-0.0473684210526316	Biased DDM
67	0	-0.405952171850777	-0.0263157894736842	Biased DDM
68	0	0.0859278204059777	0.0178571428571429	Biased DDM
69	0	-0.079895	-0.0262820512820513	Biased DDM
70	0	-0.000242083050954189	-0.0305555555555556	Biased DDM
71	0	-0.140170380144578	-0.0769230769230769	Biased DDM
72	0	0.104645710477405	0.0916666666666667	Biased DDM
73	0	0.113264036113914	0.141666666666667	Biased DDM
74	0	-0.0487845856098234	0.025	Biased DDM
75	0	-0.0625193753425363	-0.136538461538462	Biased DDM
76	0	0.0333095777515494	-0.00961538461538458	Biased DDM
77	0	0.186197208436725	0.0134615384615384	Biased DDM
78	0	-0.0154425	-0.139102564102564	Biased DDM
79	0	-0.339492288052462	-0.146794871794872	Biased DDM
80	0	0.0533249872598347	0.0966216216216216	Biased DDM
81	0	0.0363470219424424	0.00540540540540541	Biased DDM
82	0	-0.0269123928134687	-0.075	Biased DDM
83	0	0.0200870461389153	-0.238888888888889	Biased DDM
84	0	0.04694	-0.0108974358974359	Biased DDM
85	0	-0.112952266169822	0.00512820512820511	Biased DDM
86	0	0.319191491276446	-0.114102564102564	Biased DDM
87	0	-0.222822253149559	-0.175	Biased DDM
88	0	-0.0765693263263675	-0.087719298245614	Biased DDM
89	0	-0.319517789860955	-0.160526315789474	Biased DDM
90	0	-0.167089214687964	0	Biased DDM
91	0	-0.1213808703605	-0.175	Biased DDM
92	0	0.07372	-0.142307692307692	Biased DDM
93	0	0.0390598275577195	-0.0198717948717949	Biased DDM
94	0	0.105582588311059	-0.213513513513513	Biased DDM
95	0	0.08244	-0.260526315789474	Biased DDM
96	0	-0.0238239996816033	-0.0635135135135135	Biased DDM
97	0	0.0433798735633101	-0.103378378378378	Biased DDM
98	0	0.00874082991719322	-0.075	Biased DDM
99	0	-0.208463504936186	-0.225	Biased DDM
100	0	0.0108968531519593	-0.05	Biased DDM
