# Supplementary material for: Attentional priorities drive effects of time pressure on altruistic choice
Source: Nat Commun. 2020 Jul 15;11:3534. doi: 10.1038/s41467-020-17326-x (PMC7363879; doi:10.1038/s41467-020-17326-x)
Supplement: Supplementary file 4 — Source Data [file 41467_2020_17326_MOESM4_ESM.zip › SourceData/SourceData_Fig7a.csv]

	subj	tp	first	gen	proprestfix	cond
1	45	10	self	0	0.5	Low
2	45	10	self	NA	0.5	Low
3	45	10	self	0	0.5	Low
4	45	10	self	0	0.5	Low
5	45	10	self	0	0.5	Low
6	45	10	self	0	0.5	Low
7	45	3	self	0	0.5	High
8	45	3	self	0	0.5	High
9	45	3	self	0	0.5	High
10	45	3	self	0	0.5	High
11	45	3	self	0	0.5	High
12	45	10	self	0	0.5	Low
13	45	10	self	0	0.5	Low
14	45	10	self	0	0.5	Low
15	45	10	self	1	0.5	Low
16	45	10	self	0	0.5	Low
17	45	3	self	0	0.5	High
18	45	3	self	0	0.5	High
19	45	3	self	0	0.5	High
20	45	3	self	0	0.5	High
21	45	3	self	0	0.5	High
22	45	10	self	0	0.5	Low
23	45	10	self	0	0.5	Low
24	45	10	self	0	0.5	Low
25	45	10	self	0	0.5	Low
26	45	10	self	0	0.5	Low
27	45	3	self	1	0.5	High
28	45	3	self	0	0.5	High
29	45	3	self	0	0.5	High
30	45	3	self	0	0.5	High
31	45	3	self	0	0.5	High
32	45	3	self	0	0.5	High
33	45	3	self	NA	0.5	High
34	45	3	self	0	0.5	High
35	45	3	self	0	0.5	High
36	45	3	self	0	0.5	High
37	45	3	self	0	0.5	High
38	45	3	self	NA	0.5	High
39	45	10	self	NA	0.5	Low
40	45	10	self	0	0.5	Low
41	45	10	self	0	0.5	Low
42	45	10	self	0	0.5	Low
43	45	10	self	0	0.5	Low
44	45	10	self	0	0.5	Low
45	36	10	other	1	1	Low
46	36	10	other	0	1	Low
47	36	10	other	1	1	Low
48	36	10	other	0	1	Low
49	36	10	other	1	1	Low
50	36	10	self	NA	0	Low
51	36	3	self	0	0	High
52	36	3	self	1	0	High
53	36	3	self	1	0	High
54	36	3	other	0	1	High
55	36	3	other	1	1	High
56	36	3	self	0	0	High
57	36	3	other	1	1	High
58	36	3	other	1	1	High
59	36	3	other	0	1	High
60	36	3	other	1	1	High
61	36	3	other	NA	1	High
62	36	10	other	1	1	Low
63	36	10	self	NA	0	Low
64	36	10	other	1	1	Low
65	36	10	self	0	0	Low
66	36	10	self	1	0	Low
67	36	10	self	1	0	Low
68	36	3	self	1	0	High
69	36	3	other	0	1	High
70	36	3	other	0	1	High
71	36	3	other	1	1	High
72	36	3	other	0	1	High
73	36	10	other	1	1	Low
74	36	10	self	1	0	Low
75	36	10	self	0	0	Low
76	36	10	other	1	1	Low
77	36	10	other	1	1	Low
78	36	3	other	1	1	High
79	36	3	other	NA	1	High
80	36	3	other	0	1	High
81	36	3	other	1	1	High
82	36	3	other	0	1	High
83	36	3	other	1	1	High
84	36	10	self	0	0	Low
85	36	10	self	1	0	Low
86	36	10	other	1	1	Low
87	36	10	other	0	1	Low
88	36	10	self	1	0	Low
89	35	10	self	0	0.5	Low
90	35	10	self	0	0.5	Low
91	35	10	self	0	0	Low
92	35	10	self	0	0.5	Low
93	35	10	self	NA	0.5	Low
94	35	10	self	0	0.5	Low
95	35	3	self	0	0.5	High
96	35	3	self	0	0.5	High
97	35	3	self	0	0.5	High
98	35	3	self	0	0.5	High
99	35	3	self	0	0.5	High
100	35	10	other	0	1	Low
101	35	10	other	0	0.666666666666667	Low
102	35	10	other	0	0.666666666666667	Low
103	35	10	self	1	0.5	Low
104	35	10	self	0	0.5	Low
105	35	3	self	0	0.5	High
106	35	3	self	0	0.5	High
107	35	3	self	0	0.5	High
108	35	3	self	0	0.5	High
109	35	3	self	0	0.5	High
110	35	10	self	0	0.5	Low
111	35	10	self	0	0.5	Low
112	35	10	self	0	0.5	Low
113	35	10	self	0	0.5	Low
114	35	10	self	0	0.5	Low
115	35	10	self	NA	0	Low
116	35	3	self	0	0.5	High
117	35	3	self	0	0.5	High
118	35	3	self	0	0.5	High
119	35	3	self	0	0.5	High
120	35	3	self	1	0.5	High
121	35	10	self	0	0.5	Low
122	35	10	self	0	0.5	Low
123	35	10	self	0	0	Low
124	35	10	self	0	0.5	Low
125	35	10	self	0	0.5	Low
126	35	3	self	0	0.5	High
127	35	3	other	NA	1	High
128	35	3	self	0	0.5	High
129	35	3	self	0	0.5	High
130	35	3	self	0	0.5	High
131	35	3	self	0	0.5	High
132	35	3	self	NA	0.5	High
133	22	10	self	0	0.333333333333333	Low
134	22	10	self	1	0.333333333333333	Low
135	22	10	self	1	0.333333333333333	Low
136	22	10	self	1	0.333333333333333	Low
137	22	10	self	0	0.333333333333333	Low
138	22	3	self	0	0	High
139	22	3	other	1	1	High
140	22	3	self	1	0	High
141	22	3	self	1	0	High
142	22	3	self	NA	0	High
143	22	10	self	NA	0	Low
144	22	10	self	0	0	Low
145	22	10	self	1	0	Low
146	22	10	other	1	1	Low
147	22	10	other	0	1	Low
148	22	10	self	1	0	Low
149	22	3	self	0	0	High
150	22	3	self	0	0	High
151	22	3	other	1	1	High
152	22	3	other	0	1	High
153	22	3	other	NA	1	High
154	22	3	self	1	0	High
155	22	10	self	0	0	Low
156	22	10	self	NA	0	Low
157	22	10	self	1	0	Low
158	22	10	other	1	1	Low
159	22	10	other	0	1	Low
160	22	10	self	1	0	Low
161	22	3	other	0	1	High
162	22	3	self	1	0	High
163	22	3	self	1	0	High
164	22	3	self	1	0	High
165	22	3	self	0	0	High
166	22	3	other	1	1	High
167	22	3	other	NA	1	High
168	22	3	self	0	0	High
169	22	3	other	0	1	High
170	22	3	self	0	0	High
171	22	3	self	1	0	High
172	22	10	self	1	0.333333333333333	Low
173	22	10	self	0	0	Low
174	22	10	self	1	0	Low
175	22	10	other	1	1	Low
176	22	10	self	1	0	Low
177	60	10	self	0	0.333333333333333	Low
178	60	10	self	1	0.333333333333333	Low
179	60	10	self	0	0.333333333333333	Low
180	60	10	self	1	0.4	Low
181	60	10	self	0	0.5	Low
182	60	3	self	0	0.5	High
183	60	3	self	NA	0.5	High
184	60	3	self	1	0.5	High
185	60	3	self	0	0.5	High
186	60	3	self	0	0.5	High
187	60	3	other	NA	1	High
188	60	3	self	0	0.5	High
189	60	10	self	0	0	Low
190	60	10	self	NA	0.5	Low
191	60	10	self	0	0.5	Low
192	60	10	self	0	0.5	Low
193	60	10	self	0	0	Low
194	60	10	self	0	0	Low
195	60	3	self	0	0.5	High
196	60	3	self	0	0.5	High
197	60	3	self	0	0.5	High
198	60	3	self	0	0.5	High
199	60	3	self	0	0.5	High
200	60	3	self	1	0.5	High
201	60	3	self	0	0.5	High
202	60	3	self	1	0.5	High
203	60	3	self	0	0.5	High
204	60	3	self	0	0.5	High
205	60	10	self	0	0	Low
206	60	10	self	0	0.5	Low
207	60	10	self	0	0.5	Low
208	60	10	self	0	0.5	Low
209	60	10	self	1	0	Low
210	60	3	self	1	0	High
211	60	3	self	0	0.5	High
212	60	3	self	0	0.5	High
213	60	3	self	0	0.5	High
214	60	3	self	0	0.5	High
215	60	10	self	0	0.5	Low
216	60	10	self	NA	0	Low
217	60	10	self	1	0	Low
218	60	10	self	0	0	Low
219	60	10	self	0	0	Low
220	60	10	self	0	0	Low
221	49	10	self	0	0	Low
222	49	10	self	NA	0	Low
223	49	10	self	0	0	Low
224	49	10	self	0	0	Low
225	49	10	self	0	0	Low
226	49	10	self	1	0	Low
227	49	3	self	0	0	High
228	49	3	self	0	0	High
229	49	3	self	0	0	High
230	49	3	self	0	0	High
231	49	3	self	NA	0	High
232	49	3	self	0	0	High
233	49	10	self	0	0	Low
234	49	10	self	0	0	Low
235	49	10	self	0	0	Low
236	49	10	self	0	0	Low
237	49	10	self	0	0	Low
238	49	3	self	0	0	High
239	49	3	self	0	0	High
240	49	3	other	0	1	High
241	49	3	self	0	0	High
242	49	3	self	0	0	High
243	49	10	self	NA	0	Low
244	49	10	self	0	0	Low
245	49	10	self	0	0	Low
246	49	10	self	0	0	Low
247	49	10	self	0	0	Low
248	49	10	self	0	0	Low
249	49	3	self	0	0	High
250	49	3	self	0	0	High
251	49	3	self	0	0	High
252	49	3	self	0	0	High
253	49	3	self	0	0	High
254	49	3	self	NA	0	High
255	49	3	self	0	0	High
256	49	3	self	1	0	High
257	49	3	self	0	0	High
258	49	3	self	0	0	High
259	49	3	self	0	0	High
260	49	10	self	0	0	Low
261	49	10	self	0	0	Low
262	49	10	self	0	0	Low
263	49	10	self	0	0	Low
264	49	10	self	0	0	Low
265	18	10	self	1	0	Low
266	18	10	self	0	0	Low
267	18	10	self	1	0	Low
268	18	10	self	1	0	Low
269	18	10	self	0	0	Low
270	18	3	self	0	0	High
271	18	3	self	0	0	High
272	18	3	self	NA	0.333333333333333	High
273	18	3	self	0	0	High
274	18	3	self	1	0	High
275	18	3	self	0	0	High
276	18	3	self	1	0	High
277	18	3	self	0	0	High
278	18	3	self	1	0	High
279	18	3	self	NA	0	High
280	18	3	self	1	0	High
281	18	10	self	0	0	Low
282	18	10	self	0	0	Low
283	18	10	self	1	0.5	Low
284	18	10	self	1	0	Low
285	18	10	self	1	0	Low
286	18	10	other	NA	1	Low
287	18	10	self	1	0	Low
288	18	10	self	1	0	Low
289	18	10	self	1	0	Low
290	18	10	self	1	0	Low
291	18	10	self	1	0	Low
292	18	3	self	NA	0	High
293	18	3	self	0	0	High
294	18	3	self	0	0	High
295	18	3	self	0	0	High
296	18	3	self	1	0	High
297	18	3	self	0	0	High
298	18	3	self	1	0	High
299	18	3	self	0	0	High
300	18	3	self	1	0	High
301	18	3	self	1	0	High
302	18	3	self	1	0	High
303	18	10	self	NA	0	Low
304	18	10	self	1	0	Low
305	18	10	self	1	0	Low
306	18	10	self	0	0	Low
307	18	10	self	0	0	Low
308	18	10	self	0	0	Low
309	30	10	self	1	0.5	Low
310	30	10	other	0	0.5	Low
311	30	10	self	0	0.333333333333333	Low
312	30	10	self	1	0.333333333333333	Low
313	30	10	self	1	0.333333333333333	Low
314	30	3	self	0	0.333333333333333	High
315	30	3	self	0	0	High
316	30	3	self	1	0	High
317	30	3	self	0	0	High
318	30	3	self	1	0	High
319	30	10	self	0	0.333333333333333	Low
320	30	10	self	NA	0.333333333333333	Low
321	30	10	self	1	0.333333333333333	Low
322	30	10	self	1	0.333333333333333	Low
323	30	10	self	0	0.333333333333333	Low
324	30	10	self	1	0	Low
325	30	3	self	1	0	High
326	30	3	other	1	1	High
327	30	3	self	0	0	High
328	30	3	other	NA	1	High
329	30	3	other	1	1	High
330	30	10	self	0	0	Low
331	30	10	self	1	0	Low
332	30	10	self	1	0	Low
333	30	10	self	0	0	Low
334	30	10	self	1	0	Low
335	30	3	self	0	0	High
336	30	3	self	0	0	High
337	30	3	self	0	0	High
338	30	3	self	0	0	High
339	30	3	self	1	0	High
340	30	10	self	0	0.5	Low
341	30	10	self	NA	0	Low
342	30	10	self	0	0	Low
343	30	10	self	1	0	Low
344	30	10	self	1	0	Low
345	30	10	self	1	0	Low
346	30	3	self	1	0	High
347	30	3	other	NA	1	High
348	30	3	other	1	1	High
349	30	3	self	1	0	High
350	30	3	self	1	0	High
351	30	3	other	1	1	High
352	30	3	other	NA	1	High
353	32	10	other	NA	0.666666666666667	Low
354	32	10	other	0	1	Low
355	32	10	self	0	0	Low
356	32	10	other	0	1	Low
357	32	10	other	0	1	Low
358	32	10	other	NA	1	Low
359	32	10	self	0	0	Low
360	32	3	self	1	0	High
361	32	3	self	0	0.333333333333333	High
362	32	3	other	0	1	High
363	32	3	other	0	1	High
364	32	3	other	0	1	High
365	32	3	other	0	1	High
366	32	3	self	0	0	High
367	32	3	other	0	1	High
368	32	3	other	0	1	High
369	32	3	other	0	1	High
370	32	10	other	0	1	Low
371	32	10	other	0	1	Low
372	32	10	other	0	1	Low
373	32	10	other	0	1	Low
374	32	10	other	1	1	Low
375	32	3	other	0	1	High
376	32	3	other	0	1	High
377	32	3	other	0	1	High
378	32	3	other	0	0.666666666666667	High
379	32	3	self	0	0	High
380	32	10	other	0	1	Low
381	32	10	self	0	0.333333333333333	Low
382	32	10	other	0	1	Low
383	32	10	other	0	1	Low
384	32	10	other	0	1	Low
385	32	10	other	0	1	Low
386	32	10	self	0	0	Low
387	32	10	other	0	1	Low
388	32	10	other	0	1	Low
389	32	10	other	0	1	Low
390	32	3	other	NA	1	High
391	32	3	other	0	1	High
392	32	3	other	0	1	High
393	32	3	self	0	0	High
394	32	3	self	0	0	High
395	32	3	self	NA	0	High
396	32	3	self	0	0	High
397	76	10	self	0	0.5	Low
398	76	10	self	0	0.5	Low
399	76	10	self	0	0.333333333333333	Low
400	76	10	self	0	0.5	Low
401	76	10	other	0	0.6	Low
402	76	10	self	NA	0.4	Low
403	76	3	self	NA	0	High
404	76	3	self	0	0	High
405	76	3	self	0	0	High
406	76	3	other	0	1	High
407	76	3	self	0	0	High
408	76	3	self	0	0	High
409	76	3	self	1	0.5	High
410	76	3	self	0	0.5	High
411	76	3	other	0	1	High
412	76	3	self	0	0	High
413	76	3	self	0	0.5	High
414	76	10	self	0	0.4	Low
415	76	10	self	NA	0.5	Low
416	76	10	self	0	0.5	Low
417	76	10	other	0	0.5	Low
418	76	10	other	0	0.5	Low
419	76	10	self	0	0.4	Low
420	76	10	other	0	0.5	Low
421	76	10	other	0	0.5	Low
422	76	10	other	0	0.666666666666667	Low
423	76	10	other	0	0.6	Low
424	76	10	self	0	0.4	Low
425	76	3	other	0	1	High
426	76	3	other	0	1	High
427	76	3	other	1	0.666666666666667	High
428	76	3	other	0	1	High
429	76	3	self	0	0.5	High
430	76	3	self	NA	0.5	High
431	76	3	self	0	0.5	High
432	76	3	self	0	0.5	High
433	76	3	self	0	0.5	High
434	76	3	self	0	0.5	High
435	76	3	self	0	0.5	High
436	76	10	self	0	0.5	Low
437	76	10	other	1	0.6	Low
438	76	10	other	0	0.666666666666667	Low
439	76	10	self	0	0.4	Low
440	76	10	other	0	0.666666666666667	Low
441	65	10	other	0	0.5	Low
442	65	10	self	NA	0.333333333333333	Low
443	65	10	self	0	0.5	Low
444	65	10	self	0	0.4	Low
445	65	10	self	0	0.4	Low
446	65	10	self	0	0.5	Low
447	65	10	self	NA	0.333333333333333	Low
448	65	3	self	NA	0	High
449	65	3	self	0	0	High
450	65	3	self	0	0	High
451	65	3	self	0	0	High
452	65	3	self	0	0	High
453	65	3	self	NA	0	High
454	65	3	self	0	0	High
455	65	3	self	0	0	High
456	65	3	self	0	0	High
457	65	3	self	0	0	High
458	65	3	self	0	0	High
459	65	3	self	0	0	High
460	65	10	other	0	1	Low
461	65	10	self	0	0.5	Low
462	65	10	self	0	0	Low
463	65	10	self	0	0	Low
464	65	10	self	0	0	Low
465	65	3	self	0	0	High
466	65	3	self	0	0.5	High
467	65	3	self	0	0.5	High
468	65	3	self	0	0	High
469	65	3	self	0	0	High
470	65	10	self	0	0	Low
471	65	10	self	0	0	Low
472	65	10	self	0	0	Low
473	65	10	self	0	0.333333333333333	Low
474	65	10	self	1	0	Low
475	65	3	self	0	0.5	High
476	65	3	self	0	0.5	High
477	65	3	self	0	0.5	High
478	65	3	self	0	0.5	High
479	65	3	self	0	0.5	High
480	65	10	self	1	0	Low
481	65	10	self	0	0	Low
482	65	10	self	0	0	Low
483	65	10	self	0	0	Low
484	65	10	self	0	0	Low
485	38	10	self	1	0.5	Low
486	38	10	other	0	0.666666666666667	Low
487	38	10	self	0	0	Low
488	38	10	self	0	0	Low
489	38	10	self	0	0	Low
490	38	3	self	NA	0.5	High
491	38	3	self	0	0.5	High
492	38	3	self	0	0	High
493	38	3	self	0	0.5	High
494	38	3	self	0	0.5	High
495	38	3	self	0	0.5	High
496	38	10	self	0	0	Low
497	38	10	self	NA	0	Low
498	38	10	self	0	0	Low
499	38	10	self	0	0	Low
500	38	10	self	1	0	Low
501	38	10	self	0	0	Low
502	38	10	self	NA	0	Low
503	38	3	self	0	0.5	High
504	38	3	self	0	0	High
505	38	3	other	0	1	High
506	38	3	self	NA	0	High
507	38	3	self	0	0.5	High
508	38	10	self	0	0.5	Low
509	38	10	other	0	1	Low
510	38	10	self	0	0	Low
511	38	10	self	0	0	Low
512	38	10	self	0	0	Low
513	38	3	self	NA	0.5	High
514	38	3	self	NA	0	High
515	38	3	self	0	0.5	High
516	38	3	self	0	0.5	High
517	38	3	self	0	0.5	High
518	38	3	self	0	0.5	High
519	38	3	self	0	0.5	High
520	38	3	self	0	0.5	High
521	38	3	self	0	0.5	High
522	38	3	self	0	0.5	High
523	38	3	self	0	0.5	High
524	38	10	self	0	0	Low
525	38	10	self	0	0	Low
526	38	10	self	0	0	Low
527	38	10	self	0	0	Low
528	38	10	self	0	0	Low
529	52	10	other	0	0.6	Low
530	52	10	other	0	1	Low
531	52	10	other	1	1	Low
532	52	10	other	0	1	Low
533	52	10	self	1	0	Low
534	52	3	self	0	0	High
535	52	3	self	0	0	High
536	52	3	self	0	0	High
537	52	3	other	0	1	High
538	52	3	self	1	0	High
539	52	10	self	0	0	Low
540	52	10	self	1	0	Low
541	52	10	self	0	0	Low
542	52	10	self	0	0.5	Low
543	52	10	other	0	1	Low
544	52	3	self	0	0	High
545	52	3	self	0	0.5	High
546	52	3	self	0	0.5	High
547	52	3	self	0	0	High
548	52	3	self	0	0.5	High
549	52	3	self	0	0	High
550	52	3	self	NA	0	High
551	52	3	other	0	1	High
552	52	3	other	0	1	High
553	52	3	other	0	1	High
554	52	3	self	1	0	High
555	52	3	other	NA	1	High
556	52	10	other	NA	1	Low
557	52	10	self	0	0	Low
558	52	10	self	0	0	Low
559	52	10	self	0	0	Low
560	52	10	self	0	0	Low
561	52	10	self	0	0	Low
562	52	10	other	1	1	Low
563	52	10	self	NA	0	Low
564	52	10	other	1	1	Low
565	52	10	other	0	1	Low
566	52	10	self	1	0	Low
567	52	10	other	1	1	Low
568	52	3	self	0	0	High
569	52	3	other	0	1	High
570	52	3	other	0	1	High
571	52	3	self	0	0	High
572	52	3	self	1	0	High
573	28	10	other	0	1	Low
574	28	10	self	0	0	Low
575	28	10	self	0	0	Low
576	28	10	other	0	1	Low
577	28	10	other	0	1	Low
578	28	3	other	0	1	High
579	28	3	other	0	1	High
580	28	3	other	0	1	High
581	28	3	other	0	1	High
582	28	3	other	1	1	High
583	28	10	other	0	1	Low
584	28	10	other	0	1	Low
585	28	10	other	0	1	Low
586	28	10	self	0	0	Low
587	28	10	self	0	0	Low
588	28	3	self	NA	0	High
589	28	3	self	1	0	High
590	28	3	other	0	1	High
591	28	3	other	0	1	High
592	28	3	self	1	0	High
593	28	3	other	0	1	High
594	28	3	other	NA	1	High
595	28	3	self	1	0	High
596	28	3	self	0	0	High
597	28	3	other	0	1	High
598	28	3	self	0	0	High
599	28	3	other	0	1	High
600	28	10	other	0	1	Low
601	28	10	other	0	1	Low
602	28	10	self	0	0	Low
603	28	10	other	1	1	Low
604	28	10	other	0	1	Low
605	28	10	other	NA	1	Low
606	28	3	other	0	1	High
607	28	3	other	0	1	High
608	28	3	other	0	1	High
609	28	3	other	0	1	High
610	28	3	self	1	0	High
611	28	10	self	NA	0	Low
612	28	10	other	0	1	Low
613	28	10	other	1	1	Low
614	28	10	other	0	1	Low
615	28	10	other	1	1	Low
616	28	10	other	1	1	Low
617	73	10	self	NA	0	Low
618	73	10	self	0	0	Low
619	73	10	other	0	1	Low
620	73	10	self	0	0	Low
621	73	10	self	1	0	Low
622	73	10	self	0	0	Low
623	73	3	self	0	0	High
624	73	3	other	0	1	High
625	73	3	self	0	0	High
626	73	3	self	0	0	High
627	73	3	self	0	0	High
628	73	10	self	0	0	Low
629	73	10	self	0	0	Low
630	73	10	self	1	0	Low
631	73	10	self	1	0	Low
632	73	10	self	1	0	Low
633	73	3	self	1	0	High
634	73	3	other	0	1	High
635	73	3	self	0	0	High
636	73	3	other	1	1	High
637	73	3	self	1	0	High
638	73	3	self	NA	0	High
639	73	3	self	0	0	High
640	73	3	self	0	0	High
641	73	3	self	0	0	High
642	73	3	self	0	0	High
643	73	3	self	0	0	High
644	73	10	self	0	0	Low
645	73	10	self	NA	0	Low
646	73	10	self	0	0	Low
647	73	10	self	1	0	Low
648	73	10	self	0	0	Low
649	73	10	self	0	0	Low
650	73	10	self	1	0	Low
651	73	10	self	0	0	Low
652	73	10	self	0	0	Low
653	73	10	self	0	0	Low
654	73	10	self	1	0	Low
655	73	3	other	0	1	High
656	73	3	self	1	0	High
657	73	3	self	1	0	High
658	73	3	self	0	0	High
659	73	3	self	NA	0	High
660	73	3	self	0	0	High
661	81	10	self	1	0	Low
662	81	10	other	1	1	Low
663	81	10	other	0	1	Low
664	81	10	self	1	0	Low
665	81	10	self	1	0	Low
666	81	3	other	0	1	High
667	81	3	self	NA	0	High
668	81	3	other	1	1	High
669	81	3	other	0	1	High
670	81	3	self	0	0	High
671	81	3	self	0	0	High
672	81	10	self	1	0	Low
673	81	10	other	0	1	Low
674	81	10	self	0	0	Low
675	81	10	other	1	1	Low
676	81	10	self	1	0	Low
677	81	3	other	1	1	High
678	81	3	other	1	1	High
679	81	3	other	1	1	High
680	81	3	self	0	0	High
681	81	3	other	0	1	High
682	81	3	self	0	0	High
683	81	3	self	1	0	High
684	81	3	self	1	0	High
685	81	3	other	1	1	High
686	81	3	self	1	0	High
687	81	10	other	1	1	Low
688	81	10	self	NA	0	Low
689	81	10	self	0	0	Low
690	81	10	self	1	0	Low
691	81	10	self	1	0	Low
692	81	10	other	NA	1	Low
693	81	10	self	1	0	Low
694	81	10	other	1	1	Low
695	81	10	other	0	1	Low
696	81	10	other	0	1	Low
697	81	10	other	1	1	Low
698	81	10	self	0	0	Low
699	81	3	other	1	1	High
700	81	3	self	0	0	High
701	81	3	other	1	1	High
702	81	3	other	1	1	High
703	81	3	other	NA	1	High
704	81	3	other	1	1	High
705	63	10	other	0	1	Low
706	63	10	self	0	0	Low
707	63	10	other	1	1	Low
708	63	10	other	1	1	Low
709	63	10	other	0	1	Low
710	63	3	other	0	1	High
711	63	3	other	0	1	High
712	63	3	other	0	1	High
713	63	3	other	1	1	High
714	63	3	other	0	1	High
715	63	10	other	1	1	Low
716	63	10	other	0	1	Low
717	63	10	other	0	1	Low
718	63	10	other	0	1	Low
719	63	10	other	0	1	Low
720	63	3	other	0	1	High
721	63	3	self	0	0	High
722	63	3	other	0	1	High
723	63	3	other	0	1	High
724	63	3	other	1	1	High
725	63	10	other	0	1	Low
726	63	10	other	0	1	Low
727	63	10	other	0	1	Low
728	63	10	self	0	0	Low
729	63	10	other	1	1	Low
730	63	3	other	0	1	High
731	63	3	other	0	1	High
732	63	3	other	0	1	High
733	63	3	other	NA	1	High
734	63	3	other	NA	1	High
735	63	3	other	1	1	High
736	63	3	other	NA	1	High
737	63	3	other	0	1	High
738	63	3	other	0	1	High
739	63	3	other	0	1	High
740	63	3	other	0	1	High
741	63	3	other	0	1	High
742	63	10	other	0	1	Low
743	63	10	other	NA	1	Low
744	63	10	other	0	1	Low
745	63	10	other	1	1	Low
746	63	10	other	0	1	Low
747	63	10	other	0	1	Low
748	63	10	other	NA	1	Low
749	48	10	other	1	1	Low
750	48	10	other	0	1	Low
751	48	10	other	1	1	Low
752	48	10	other	1	1	Low
753	48	10	other	0	0.5	Low
754	48	3	self	1	0	High
755	48	3	other	1	1	High
756	48	3	other	1	1	High
757	48	3	self	1	0	High
758	48	3	self	0	0	High
759	48	10	other	1	1	Low
760	48	10	other	NA	1	Low
761	48	10	other	0	1	Low
762	48	10	other	1	1	Low
763	48	10	other	0	1	Low
764	48	10	self	1	0.5	Low
765	48	10	self	NA	0	Low
766	48	3	other	NA	1	High
767	48	3	other	1	1	High
768	48	3	other	1	1	High
769	48	3	other	0	1	High
770	48	3	other	0	1	High
771	48	10	self	0	0	Low
772	48	10	other	1	1	Low
773	48	10	other	1	1	Low
774	48	10	other	1	1	Low
775	48	10	other	1	1	Low
776	48	3	other	NA	1	High
777	48	3	other	1	1	High
778	48	3	self	0	0	High
779	48	3	other	1	1	High
780	48	3	other	0	1	High
781	48	3	other	1	1	High
782	48	10	other	1	1	Low
783	48	10	other	0	1	Low
784	48	10	other	1	1	Low
785	48	10	other	0	1	Low
786	48	10	other	1	1	Low
787	48	3	self	NA	0.5	High
788	48	3	other	1	1	High
789	48	3	other	1	1	High
790	48	3	self	0	0	High
791	48	3	other	1	1	High
792	48	3	other	0	1	High
793	85	10	self	0	0.5	Low
794	85	10	self	0	0.5	Low
795	85	10	self	0	0.333333333333333	Low
796	85	10	self	0	0.5	Low
797	85	10	self	0	0.333333333333333	Low
798	85	3	self	0	0.5	High
799	85	3	self	NA	0.5	High
800	85	3	self	0	0.5	High
801	85	3	self	0	0.5	High
802	85	3	self	0	0.5	High
803	85	3	self	1	0.5	High
804	85	3	self	0	0.5	High
805	85	3	self	1	0.5	High
806	85	3	self	0	0.5	High
807	85	3	self	1	0.5	High
808	85	3	self	0	0.5	High
809	85	10	self	1	0.333333333333333	Low
810	85	10	self	0	0.5	Low
811	85	10	other	1	0.5	Low
812	85	10	self	0	0.5	Low
813	85	10	self	1	0.5	Low
814	85	10	self	NA	0.5	Low
815	85	3	self	0	0.5	High
816	85	3	self	0	0.5	High
817	85	3	self	0	0.5	High
818	85	3	self	0	0.5	High
819	85	3	self	0	0.5	High
820	85	10	other	1	0.5	Low
821	85	10	self	0	0.5	Low
822	85	10	self	1	0	Low
823	85	10	self	0	0	Low
824	85	10	other	0	1	Low
825	85	3	self	0	0.5	High
826	85	3	self	0	0.5	High
827	85	3	self	0	0.5	High
828	85	3	self	0	0.5	High
829	85	3	self	NA	0.5	High
830	85	3	self	0	0.5	High
831	85	10	self	NA	0	Low
832	85	10	self	1	0	Low
833	85	10	self	1	0	Low
834	85	10	self	1	0	Low
835	85	10	self	0	0	Low
836	85	10	self	1	0	Low
837	62	10	self	1	0	Low
838	62	10	self	1	0	Low
839	62	10	self	0	0	Low
840	62	10	other	0	1	Low
841	62	10	other	NA	1	Low
842	62	10	self	1	0	Low
843	62	3	self	0	0	High
844	62	3	other	1	1	High
845	62	3	self	1	0	High
846	62	3	self	0	0	High
847	62	3	self	1	0	High
848	62	3	self	0	0	High
849	62	3	self	1	0	High
850	62	3	self	0	0	High
851	62	3	self	1	0	High
852	62	3	self	0	0	High
853	62	3	self	NA	0	High
854	62	10	self	0	0	Low
855	62	10	self	1	0	Low
856	62	10	self	0	0	Low
857	62	10	self	1	0	Low
858	62	10	self	0	0	Low
859	62	10	other	0	1	Low
860	62	10	self	1	0	Low
861	62	10	self	0	0	Low
862	62	10	self	1	0	Low
863	62	10	other	1	1	Low
864	62	3	other	NA	0.666666666666667	High
865	62	3	self	0	0	High
866	62	3	other	1	1	High
867	62	3	other	0	1	High
868	62	3	other	1	1	High
869	62	3	self	0	0	High
870	62	3	self	1	0	High
871	62	3	self	1	0	High
872	62	3	self	1	0	High
873	62	3	self	1	0	High
874	62	3	self	NA	0	High
875	62	10	self	1	0	Low
876	62	10	self	1	0	Low
877	62	10	other	0	1	Low
878	62	10	other	0	1	Low
879	62	10	other	NA	1	Low
880	62	10	other	1	1	Low
881	110	10	self	0	0	Low
882	110	10	self	0	0	Low
883	110	10	self	0	0	Low
884	110	10	self	1	0	Low
885	110	10	self	0	0	Low
886	110	3	self	0	0.5	High
887	110	3	self	0	0.5	High
888	110	3	self	0	0.5	High
889	110	3	self	0	0.5	High
890	110	3	self	0	0.5	High
891	110	3	self	NA	0.5	High
892	110	3	self	0	0.5	High
893	110	3	self	0	0.5	High
894	110	3	other	0	0.5	High
895	110	3	self	0	0.5	High
896	110	3	self	0	0.5	High
897	110	10	self	1	0	Low
898	110	10	self	0	0	Low
899	110	10	self	0	0	Low
900	110	10	self	0	0	Low
901	110	10	self	1	0	Low
902	110	10	self	NA	0	Low
903	110	10	self	0	0	Low
904	110	10	self	NA	0	Low
905	110	10	self	0	0	Low
906	110	10	self	0	0	Low
907	110	10	self	0	0	Low
908	110	10	self	1	0	Low
909	110	3	self	NA	0	High
910	110	3	self	0	0	High
911	110	3	other	0	1	High
912	110	3	other	1	1	High
913	110	3	self	0	0	High
914	110	3	self	1	0	High
915	110	3	self	0	0	High
916	110	3	self	1	0	High
917	110	3	other	0	1	High
918	110	3	other	0	1	High
919	110	3	self	0	0	High
920	110	10	self	0	0	Low
921	110	10	self	0	0	Low
922	110	10	other	0	1	Low
923	110	10	self	0	0	Low
924	110	10	self	0	0.5	Low
925	79	10	other	0	0.666666666666667	Low
926	79	10	self	0	0.333333333333333	Low
927	79	10	self	0	0.333333333333333	Low
928	79	10	other	0	0.666666666666667	Low
929	79	10	other	1	0.666666666666667	Low
930	79	3	self	1	0	High
931	79	3	self	0	0	High
932	79	3	other	1	1	High
933	79	3	other	0	1	High
934	79	3	other	1	1	High
935	79	3	other	NA	1	High
936	79	10	self	1	0.5	Low
937	79	10	self	1	0.5	Low
938	79	10	self	0	0.333333333333333	Low
939	79	10	other	1	1	Low
940	79	10	other	0	0.5	Low
941	79	3	other	0	1	High
942	79	3	self	1	0	High
943	79	3	self	1	0	High
944	79	3	self	0	0	High
945	79	3	other	1	1	High
946	79	3	other	NA	1	High
947	79	3	other	0	1	High
948	79	3	self	0	0	High
949	79	3	self	0	0	High
950	79	3	other	1	1	High
951	79	3	other	1	1	High
952	79	10	other	0	1	Low
953	79	10	self	1	0.5	Low
954	79	10	self	0	0	Low
955	79	10	other	1	1	Low
956	79	10	other	0	1	Low
957	79	10	other	NA	1	Low
958	79	10	self	1	0	Low
959	79	10	other	NA	1	Low
960	79	10	self	0	0	Low
961	79	10	self	1	0	Low
962	79	10	other	0	1	Low
963	79	10	self	0	0	Low
964	79	3	self	1	0	High
965	79	3	other	0	1	High
966	79	3	self	0	0	High
967	79	3	self	1	0	High
968	79	3	self	1	0	High
969	92	10	self	0	0	Low
970	92	10	self	0	0	Low
971	92	10	self	0	0	Low
972	92	10	self	0	0	Low
973	92	10	self	0	0	Low
974	92	10	self	NA	0	Low
975	92	3	self	0	0	High
976	92	3	self	0	0	High
977	92	3	other	0	1	High
978	92	3	self	0	0	High
979	92	3	other	0	1	High
980	92	3	self	NA	0	High
981	92	3	self	0	0	High
982	92	3	self	0	0	High
983	92	3	self	0	0	High
984	92	3	self	0	0	High
985	92	3	self	NA	0	High
986	92	3	self	0	0	High
987	92	10	self	0	0	Low
988	92	10	other	0	1	Low
989	92	10	self	0	0	Low
990	92	10	self	1	0	Low
991	92	10	other	0	1	Low
992	92	10	self	0	0	Low
993	92	10	self	0	0	Low
994	92	10	other	0	1	Low
995	92	10	self	0	0	Low
996	92	10	self	1	0	Low
997	92	3	self	0	0	High
998	92	3	self	0	0	High
999	92	3	other	0	1	High
1000	92	3	self	0	0.5	High
1001	92	3	self	0	0	High
1002	92	3	self	0	0	High
1003	92	3	self	0	0.5	High
1004	92	3	other	0	1	High
1005	92	3	self	0	0	High
1006	92	3	self	0	0.5	High
1007	92	10	self	NA	0	Low
1008	92	10	self	0	0.5	Low
1009	92	10	self	0	0	Low
1010	92	10	self	0	0.5	Low
1011	92	10	self	0	0	Low
1012	92	10	self	0	0.5	Low
1013	55	10	other	0	1	Low
1014	55	10	self	0	0	Low
1015	55	10	self	0	0	Low
1016	55	10	other	0	0.5	Low
1017	55	10	self	0	0	Low
1018	55	3	self	0	0	High
1019	55	3	self	0	0	High
1020	55	3	self	0	0	High
1021	55	3	self	0	0	High
1022	55	3	self	0	0	High
1023	55	10	self	0	0	Low
1024	55	10	self	0	0.5	Low
1025	55	10	self	0	0	Low
1026	55	10	self	0	0	Low
1027	55	10	other	0	1	Low
1028	55	3	self	0	0	High
1029	55	3	self	NA	0.5	High
1030	55	3	self	0	0	High
1031	55	3	self	0	0	High
1032	55	3	self	NA	0	High
1033	55	3	self	NA	0	High
1034	55	3	self	0	0	High
1035	55	3	self	0	0	High
1036	55	3	self	0	0	High
1037	55	3	self	0	0	High
1038	55	3	self	0	0	High
1039	55	10	self	0	0	Low
1040	55	10	self	0	0	Low
1041	55	10	self	0	0	Low
1042	55	10	self	0	0	Low
1043	55	10	self	0	0	Low
1044	55	10	self	NA	0	Low
1045	55	10	self	0	0	Low
1046	55	10	self	NA	0	Low
1047	55	10	self	0	0	Low
1048	55	10	self	0	0	Low
1049	55	10	self	0	0	Low
1050	55	10	self	0	0	Low
1051	55	3	self	0	0	High
1052	55	3	other	NA	1	High
1053	55	3	self	0	0	High
1054	55	3	self	NA	0.5	High
1055	55	3	self	0	0	High
1056	55	3	self	0	0	High
1057	14	10	other	0	1	Low
1058	14	10	self	0	0	Low
1059	14	10	other	0	1	Low
1060	14	10	self	0	0	Low
1061	14	10	other	NA	1	Low
1062	14	10	self	0	0	Low
1063	14	3	self	0	0	High
1064	14	3	self	NA	0	High
1065	14	3	other	0	1	High
1066	14	3	other	0	1	High
1067	14	3	self	1	0	High
1068	14	3	self	NA	0	High
1069	14	3	self	0	0	High
1070	14	10	other	0	1	Low
1071	14	10	other	0	1	Low
1072	14	10	self	0	0	Low
1073	14	10	other	0	1	Low
1074	14	10	other	0	1	Low
1075	14	3	other	0	1	High
1076	14	3	other	0	1	High
1077	14	3	self	0	0	High
1078	14	3	other	0	1	High
1079	14	3	self	NA	0	High
1080	14	3	self	0	0	High
1081	14	3	other	0	1	High
1082	14	3	self	0	0	High
1083	14	3	other	0	1	High
1084	14	3	self	0	0	High
1085	14	10	other	0	1	Low
1086	14	10	self	0	0	Low
1087	14	10	self	0	0	Low
1088	14	10	self	0	0	Low
1089	14	10	self	0	0	Low
1090	14	3	other	0	1	High
1091	14	3	self	0	0	High
1092	14	3	self	0	0	High
1093	14	3	self	0	0	High
1094	14	3	self	0	0	High
1095	14	10	self	0	0	Low
1096	14	10	self	0	0	Low
1097	14	10	self	0	0	Low
1098	14	10	self	0	0	Low
1099	14	10	self	NA	0	Low
1100	14	10	self	0	0	Low
1101	54	10	other	0	1	Low
1102	54	10	other	0	1	Low
1103	54	10	self	0	0	Low
1104	54	10	self	0	0	Low
1105	54	10	self	0	0	Low
1106	54	10	other	NA	1	Low
1107	54	3	other	1	0.5	High
1108	54	3	other	0	1	High
1109	54	3	other	0	1	High
1110	54	3	other	0	1	High
1111	54	3	other	0	0.5	High
1112	54	3	other	NA	1	High
1113	54	10	other	1	1	Low
1114	54	10	other	1	1	Low
1115	54	10	other	1	1	Low
1116	54	10	other	0	1	Low
1117	54	10	other	0	1	Low
1118	54	3	self	1	0.5	High
1119	54	3	other	0	1	High
1120	54	3	self	0	0.5	High
1121	54	3	self	0	0.5	High
1122	54	3	self	0	0.5	High
1123	54	10	self	1	0	Low
1124	54	10	other	0	1	Low
1125	54	10	self	0	0	Low
1126	54	10	self	0	0	Low
1127	54	10	self	0	0	Low
1128	54	3	self	0	0.5	High
1129	54	3	self	NA	0.5	High
1130	54	3	self	0	0.5	High
1131	54	3	self	0	0.5	High
1132	54	3	self	0	0.5	High
1133	54	3	self	0	0.5	High
1134	54	10	self	NA	0	Low
1135	54	10	self	0	0	Low
1136	54	10	self	0	0.5	Low
1137	54	10	self	0	0	Low
1138	54	10	self	0	0	Low
1139	54	10	self	0	0	Low
1140	54	3	self	0	0.5	High
1141	54	3	self	0	0.5	High
1142	54	3	self	0	0.5	High
1143	54	3	self	0	0.5	High
1144	54	3	self	0	0.5	High
1145	70	10	other	0	1	Low
1146	70	10	self	0	0	Low
1147	70	10	self	0	0.5	Low
1148	70	10	self	0	0	Low
1149	70	10	self	0	0	Low
1150	70	3	self	0	0.5	High
1151	70	3	self	0	0.5	High
1152	70	3	self	0	0.5	High
1153	70	3	self	0	0.5	High
1154	70	3	self	0	0.5	High
1155	70	3	self	NA	0.5	High
1156	70	3	self	0	0.5	High
1157	70	3	self	0	0.5	High
1158	70	3	self	0	0.5	High
1159	70	3	self	0	0.5	High
1160	70	3	self	0	0.5	High
1161	70	10	self	NA	0	Low
1162	70	10	other	0	1	Low
1163	70	10	self	1	0	Low
1164	70	10	other	0	1	Low
1165	70	10	self	0	0	Low
1166	70	10	other	0	1	Low
1167	70	3	self	0	0.5	High
1168	70	3	self	1	0.5	High
1169	70	3	self	0	0.5	High
1170	70	3	self	0	0.5	High
1171	70	3	self	0	0.5	High
1172	70	10	other	0	1	Low
1173	70	10	other	0	1	Low
1174	70	10	other	0	1	Low
1175	70	10	other	0	1	Low
1176	70	10	other	1	1	Low
1177	70	3	self	0	0.5	High
1178	70	3	self	0	0.5	High
1179	70	3	other	0	1	High
1180	70	3	self	0	0.5	High
1181	70	3	self	NA	0.5	High
1182	70	3	self	1	0.5	High
1183	70	10	self	1	0	Low
1184	70	10	self	NA	0	Low
1185	70	10	self	1	0	Low
1186	70	10	other	1	1	Low
1187	70	10	self	0	0	Low
1188	70	10	self	0	0	Low
1189	113	10	other	1	1	Low
1190	113	10	other	0	1	Low
1191	113	10	other	0	1	Low
1192	113	10	self	0	0	Low
1193	113	10	self	0	0	Low
1194	113	3	self	0	0	High
1195	113	3	self	0	0	High
1196	113	3	self	0	0	High
1197	113	3	self	0	0	High
1198	113	3	self	0	0	High
1199	113	10	self	NA	0	Low
1200	113	10	self	1	0	Low
1201	113	10	self	0	0	Low
1202	113	10	self	0	0	Low
1203	113	10	self	0	0	Low
1204	113	10	self	0	0	Low
1205	113	3	self	0	0	High
1206	113	3	self	0	0	High
1207	113	3	self	1	0	High
1208	113	3	self	0	0	High
1209	113	3	self	0	0	High
1210	113	3	self	NA	0	High
1211	113	10	self	0	0	Low
1212	113	10	self	0	0	Low
1213	113	10	self	0	0	Low
1214	113	10	self	1	0	Low
1215	113	10	self	NA	0	Low
1216	113	10	self	0	0	Low
1217	113	3	self	0	0	High
1218	113	3	self	1	0	High
1219	113	3	self	1	0	High
1220	113	3	self	0	0	High
1221	113	3	self	0	0	High
1222	113	3	other	0	1	High
1223	113	3	other	NA	1	High
1224	113	3	self	0	0	High
1225	113	3	self	1	0	High
1226	113	3	other	0	1	High
1227	113	3	other	0	1	High
1228	113	10	self	0	0	Low
1229	113	10	self	0	0	Low
1230	113	10	self	0	0	Low
1231	113	10	other	0	1	Low
1232	113	10	self	1	0	Low
1233	91	10	other	1	0.666666666666667	Low
1234	91	10	other	1	0.666666666666667	Low
1235	91	10	self	0	0.333333333333333	Low
1236	91	10	self	0	0.5	Low
1237	91	10	self	1	0.333333333333333	Low
1238	91	3	self	1	0	High
1239	91	3	other	0	1	High
1240	91	3	other	1	1	High
1241	91	3	other	1	1	High
1242	91	3	other	1	1	High
1243	91	10	other	NA	0.5	Low
1244	91	10	other	1	0.666666666666667	Low
1245	91	10	other	1	1	Low
1246	91	10	other	0	0.666666666666667	Low
1247	91	10	other	1	1	Low
1248	91	10	other	1	0.666666666666667	Low
1249	91	3	self	1	0	High
1250	91	3	other	1	1	High
1251	91	3	self	1	0	High
1252	91	3	self	0	0	High
1253	91	3	self	0	0	High
1254	91	3	self	NA	0	High
1255	91	3	self	1	0	High
1256	91	3	self	1	0	High
1257	91	3	self	1	0	High
1258	91	3	other	0	1	High
1259	91	3	other	1	1	High
1260	91	10	self	1	0.333333333333333	Low
1261	91	10	self	1	0.5	Low
1262	91	10	self	1	0.333333333333333	Low
1263	91	10	self	0	0.333333333333333	Low
1264	91	10	self	1	0.333333333333333	Low
1265	91	3	other	1	1	High
1266	91	3	other	NA	1	High
1267	91	3	other	1	1	High
1268	91	3	self	0	0	High
1269	91	3	self	1	0	High
1270	91	3	self	0	0	High
1271	91	10	self	NA	0	Low
1272	91	10	self	0	0	Low
1273	91	10	self	1	0	Low
1274	91	10	other	1	1	Low
1275	91	10	self	1	0	Low
1276	91	10	self	0	0.333333333333333	Low
1277	77	10	self	0	0	Low
1278	77	10	self	0	0	Low
1279	77	10	self	0	0	Low
1280	77	10	self	0	0	Low
1281	77	10	self	NA	0	Low
1282	77	10	self	0	0	Low
1283	77	3	other	0	1	High
1284	77	3	other	0	1	High
1285	77	3	other	1	1	High
1286	77	3	self	0	0	High
1287	77	3	self	0	0	High
1288	77	3	self	0	0	High
1289	77	3	self	NA	0	High
1290	77	3	other	0	1	High
1291	77	3	self	0	0	High
1292	77	3	self	0	0	High
1293	77	3	other	0	1	High
1294	77	3	other	NA	1	High
1295	77	10	other	0	1	Low
1296	77	10	other	0	1	Low
1297	77	10	self	1	0	Low
1298	77	10	self	1	0	Low
1299	77	10	self	0	0	Low
1300	77	3	other	0	1	High
1301	77	3	other	0	1	High
1302	77	3	self	0	0	High
1303	77	3	other	0	1	High
1304	77	3	self	0	0	High
1305	77	10	self	1	0	Low
1306	77	10	self	1	0	Low
1307	77	10	other	0	1	Low
1308	77	10	other	1	1	Low
1309	77	10	other	0	1	Low
1310	77	10	self	1	0	Low
1311	77	10	other	NA	1	Low
1312	77	10	self	0	0.5	Low
1313	77	10	other	1	1	Low
1314	77	10	other	0	1	Low
1315	77	10	other	0	0.666666666666667	Low
1316	77	3	self	0	0	High
1317	77	3	other	0	1	High
1318	77	3	other	0	1	High
1319	77	3	other	0	1	High
1320	77	3	self	1	0	High
1321	97	10	self	0	0	Low
1322	97	10	self	1	0	Low
1323	97	10	self	0	0	Low
1324	97	10	self	1	0	Low
1325	97	10	self	NA	0	Low
1326	97	10	self	1	0	Low
1327	97	3	self	0	0.5	High
1328	97	3	self	0	0	High
1329	97	3	self	0	0.5	High
1330	97	3	other	0	1	High
1331	97	3	self	0	0.5	High
1332	97	10	other	0	1	Low
1333	97	10	other	1	1	Low
1334	97	10	self	0	0	Low
1335	97	10	self	0	0	Low
1336	97	10	self	0	0	Low
1337	97	3	self	0	0	High
1338	97	3	self	0	0.5	High
1339	97	3	self	0	0.5	High
1340	97	3	other	1	1	High
1341	97	3	self	NA	0.5	High
1342	97	3	self	0	0.5	High
1343	97	10	self	0	0	Low
1344	97	10	other	0	1	Low
1345	97	10	self	0	0	Low
1346	97	10	self	0	0	Low
1347	97	10	self	0	0	Low
1348	97	3	self	0	0.5	High
1349	97	3	self	0	0.5	High
1350	97	3	self	0	0.5	High
1351	97	3	other	0	1	High
1352	97	3	self	0	0.5	High
1353	97	10	self	NA	0	Low
1354	97	10	self	0	0	Low
1355	97	10	self	0	0	Low
1356	97	10	self	0	0.5	Low
1357	97	10	self	0	0.5	Low
1358	97	10	self	1	0	Low
1359	97	3	self	1	0	High
1360	97	3	other	0	1	High
1361	97	3	self	1	0	High
1362	97	3	self	0	0.5	High
1363	97	3	self	0	0.5	High
1364	97	3	self	NA	0.5	High
1365	102	10	self	1	0	Low
1366	102	10	self	0	0	Low
1367	102	10	self	0	0	Low
1368	102	10	self	0	0	Low
1369	102	10	self	0	0	Low
1370	102	3	self	0	0	High
1371	102	3	self	0	0.5	High
1372	102	3	other	1	1	High
1373	102	3	self	1	0	High
1374	102	3	self	0	0	High
1375	102	3	self	NA	0	High
1376	102	10	self	0	0	Low
1377	102	10	other	0	1	Low
1378	102	10	other	0	1	Low
1379	102	10	self	0	0	Low
1380	102	10	self	1	0	Low
1381	102	3	self	0	0	High
1382	102	3	self	0	0	High
1383	102	3	self	1	0	High
1384	102	3	self	0	0	High
1385	102	3	self	0	0	High
1386	102	10	self	1	0	Low
1387	102	10	self	NA	0	Low
1388	102	10	self	0	0	Low
1389	102	10	self	0	0	Low
1390	102	10	self	0	0	Low
1391	102	10	self	1	0	Low
1392	102	10	self	NA	0	Low
1393	102	3	self	0	0	High
1394	102	3	self	0	0	High
1395	102	3	self	1	0	High
1396	102	3	self	1	0	High
1397	102	3	self	NA	0	High
1398	102	3	self	0	0	High
1399	102	3	self	0	0	High
1400	102	3	other	0	1	High
1401	102	3	other	0	1	High
1402	102	3	self	0	0	High
1403	102	3	self	0	0	High
1404	102	10	self	1	0	Low
1405	102	10	self	0	0	Low
1406	102	10	self	1	0	Low
1407	102	10	other	1	1	Low
1408	102	10	self	0	0	Low
1409	107	10	self	1	0.5	Low
1410	107	10	self	1	0.5	Low
1411	107	10	other	0	0.666666666666667	Low
1412	107	10	self	0	0.333333333333333	Low
1413	107	10	self	1	0.5	Low
1414	107	3	self	0	0.5	High
1415	107	3	self	0	0.5	High
1416	107	3	self	1	0.5	High
1417	107	3	self	0	0.5	High
1418	107	3	self	0	0.5	High
1419	107	3	self	NA	0.5	High
1420	107	3	self	1	0.5	High
1421	107	3	self	0	0.5	High
1422	107	3	self	0	0.5	High
1423	107	3	self	0	0.5	High
1424	107	3	self	1	0.5	High
1425	107	3	self	NA	0.5	High
1426	107	10	self	0	0.5	Low
1427	107	10	self	1	0.333333333333333	Low
1428	107	10	self	0	0.4	Low
1429	107	10	self	0	0.5	Low
1430	107	10	self	0	0.333333333333333	Low
1431	107	3	self	0	0.5	High
1432	107	3	self	0	0.5	High
1433	107	3	self	0	0.5	High
1434	107	3	self	0	0.5	High
1435	107	3	self	1	0.5	High
1436	107	10	self	0	0.333333333333333	Low
1437	107	10	self	NA	0.5	Low
1438	107	10	self	1	0.5	Low
1439	107	10	self	1	0.5	Low
1440	107	10	self	1	0.5	Low
1441	107	10	self	0	0.5	Low
1442	107	3	self	1	0.5	High
1443	107	3	self	1	0.5	High
1444	107	3	self	0	0.5	High
1445	107	3	self	1	0.5	High
1446	107	3	self	1	0.5	High
1447	107	10	self	NA	0.5	Low
1448	107	10	self	1	0.5	Low
1449	107	10	self	0	0.333333333333333	Low
1450	107	10	self	0	0.5	Low
1451	107	10	self	1	0.5	Low
1452	107	10	self	0	0.333333333333333	Low
1453	142	10	self	1	0.5	Low
1454	142	10	other	1	0.666666666666667	Low
1455	142	10	other	0	1	Low
1456	142	10	other	0	1	Low
1457	142	10	other	0	1	Low
1458	142	3	other	1	1	High
1459	142	3	self	NA	0	High
1460	142	3	self	1	0	High
1461	142	3	other	1	1	High
1462	142	3	other	1	1	High
1463	142	3	other	0	1	High
1464	142	3	self	1	0	High
1465	142	3	self	1	0	High
1466	142	3	self	0	0	High
1467	142	3	other	1	1	High
1468	142	3	other	0	1	High
1469	142	10	self	1	0	Low
1470	142	10	self	1	0	Low
1471	142	10	self	1	0	Low
1472	142	10	self	0	0	Low
1473	142	10	self	1	0	Low
1474	142	10	self	NA	0	Low
1475	142	3	self	1	0	High
1476	142	3	other	1	1	High
1477	142	3	self	0	0	High
1478	142	3	self	1	0	High
1479	142	3	self	0	0	High
1480	142	10	self	0	0	Low
1481	142	10	self	0	0	Low
1482	142	10	self	1	0	Low
1483	142	10	self	1	0	Low
1484	142	10	self	NA	0	Low
1485	142	10	other	1	1	Low
1486	142	3	other	NA	1	High
1487	142	3	self	1	0	High
1488	142	3	other	0	1	High
1489	142	3	self	1	0	High
1490	142	3	self	1	0	High
1491	142	3	other	1	1	High
1492	142	10	self	1	0	Low
1493	142	10	self	0	0	Low
1494	142	10	self	1	0	Low
1495	142	10	self	0	0	Low
1496	142	10	self	1	0	Low
1497	121	10	other	0	1	Low
1498	121	10	self	1	0	Low
1499	121	10	self	1	0	Low
1500	121	10	self	0	0	Low
1501	121	10	self	NA	0	Low
1502	121	10	self	1	0	Low
1503	121	3	self	0	0.5	High
1504	121	3	self	0	0	High
1505	121	3	self	1	0	High
1506	121	3	self	1	0	High
1507	121	3	self	1	0	High
1508	121	10	self	1	0	Low
1509	121	10	self	0	0	Low
1510	121	10	self	0	0	Low
1511	121	10	self	1	0	Low
1512	121	10	self	0	0	Low
1513	121	3	self	0	0	High
1514	121	3	self	0	0	High
1515	121	3	self	1	0	High
1516	121	3	self	0	0	High
1517	121	3	self	0	0	High
1518	121	3	self	NA	0	High
1519	121	3	self	NA	0	High
1520	121	3	self	1	0	High
1521	121	3	self	0	0	High
1522	121	3	self	0	0	High
1523	121	3	other	1	1	High
1524	121	3	self	0	0	High
1525	121	10	self	1	0	Low
1526	121	10	self	1	0	Low
1527	121	10	self	0	0	Low
1528	121	10	self	1	0	Low
1529	121	10	self	1	0	Low
1530	121	10	self	NA	0	Low
1531	121	10	self	1	0.333333333333333	Low
1532	121	10	self	1	0	Low
1533	121	10	self	0	0	Low
1534	121	10	self	1	0	Low
1535	121	10	self	0	0	Low
1536	121	3	other	0	1	High
1537	121	3	self	1	0	High
1538	121	3	self	0	0	High
1539	121	3	self	0	0	High
1540	121	3	self	1	0	High
1541	90	10	self	0	0.5	Low
1542	90	10	self	1	0	Low
1543	90	10	self	1	0	Low
1544	90	10	self	0	0	Low
1545	90	10	self	1	0	Low
1546	90	10	self	NA	0	Low
1547	90	3	other	1	0.5	High
1548	90	3	self	0	0.5	High
1549	90	3	self	0	0	High
1550	90	3	self	0	0.5	High
1551	90	3	self	0	0.5	High
1552	90	3	self	NA	0	High
1553	90	3	self	0	0.5	High
1554	90	3	self	0	0.5	High
1555	90	3	self	1	0.5	High
1556	90	3	self	0	0.5	High
1557	90	3	self	NA	0.5	High
1558	90	3	self	0	0.5	High
1559	90	10	self	0	0	Low
1560	90	10	self	NA	0	Low
1561	90	10	self	0	0	Low
1562	90	10	self	1	0	Low
1563	90	10	self	1	0	Low
1564	90	10	self	0	0	Low
1565	90	3	self	0	0	High
1566	90	3	self	0	0.5	High
1567	90	3	self	0	0.5	High
1568	90	3	self	0	0.5	High
1569	90	3	self	0	0.5	High
1570	90	10	self	0	0	Low
1571	90	10	self	0	0	Low
1572	90	10	self	0	0	Low
1573	90	10	self	0	0	Low
1574	90	10	self	1	0	Low
1575	90	3	self	0	0.5	High
1576	90	3	self	0	0.5	High
1577	90	3	self	0	0.5	High
1578	90	3	self	0	0.5	High
1579	90	3	self	0	0.5	High
1580	90	10	other	1	1	Low
1581	90	10	self	0	0	Low
1582	90	10	self	0	0	Low
1583	90	10	self	1	0	Low
1584	90	10	self	1	0	Low
1585	74	10	self	NA	0.333333333333333	Low
1586	74	10	self	0	0.333333333333333	Low
1587	74	10	self	1	0.5	Low
1588	74	10	self	0	0.333333333333333	Low
1589	74	10	self	0	0.333333333333333	Low
1590	74	10	self	1	0.5	Low
1591	74	3	other	NA	0.666666666666667	High
1592	74	3	self	0	0.5	High
1593	74	3	self	1	0	High
1594	74	3	self	1	0	High
1595	74	3	self	0	0	High
1596	74	3	other	NA	1	High
1597	74	3	self	0	0.5	High
1598	74	3	self	1	0	High
1599	74	3	self	1	0	High
1600	74	3	self	0	0	High
1601	74	3	self	0	0.5	High
1602	74	10	self	0	0.333333333333333	Low
1603	74	10	self	1	0.333333333333333	Low
1604	74	10	other	1	0.5	Low
1605	74	10	self	0	0.333333333333333	Low
1606	74	10	self	1	0.5	Low
1607	74	3	self	0	0	High
1608	74	3	self	1	0.5	High
1609	74	3	other	0	1	High
1610	74	3	other	0	1	High
1611	74	3	self	0	0	High
1612	74	10	self	1	0	Low
1613	74	10	self	0	0	Low
1614	74	10	self	1	0	Low
1615	74	10	self	0	0	Low
1616	74	10	other	1	1	Low
1617	74	3	self	NA	0	High
1618	74	3	self	1	0	High
1619	74	3	self	0	0	High
1620	74	3	self	1	0	High
1621	74	3	self	0	0	High
1622	74	3	other	0	1	High
1623	74	10	self	NA	0	Low
1624	74	10	self	0	0	Low
1625	74	10	self	0	0	Low
1626	74	10	self	1	0	Low
1627	74	10	other	0	1	Low
1628	74	10	self	1	0	Low
1629	89	10	self	0	0	Low
1630	89	10	self	0	0	Low
1631	89	10	self	0	0.5	Low
1632	89	10	self	0	0.5	Low
1633	89	10	self	0	0	Low
1634	89	3	self	0	0	High
1635	89	3	self	0	0	High
1636	89	3	self	NA	0.5	High
1637	89	3	self	0	0	High
1638	89	3	self	0	0	High
1639	89	10	self	0	0	Low
1640	89	10	self	NA	0.5	Low
1641	89	10	self	0	0.5	Low
1642	89	10	self	0	0.5	Low
1643	89	10	self	0	0.5	Low
1644	89	10	self	0	0	Low
1645	89	3	self	0	0	High
1646	89	3	self	0	0	High
1647	89	3	self	0	0	High
1648	89	3	self	0	0	High
1649	89	3	self	NA	0	High
1650	89	3	self	0	0	High
1651	89	10	self	0	0.5	Low
1652	89	10	self	0	0	Low
1653	89	10	self	0	0	Low
1654	89	10	self	0	0	Low
1655	89	10	self	0	0.5	Low
1656	89	3	self	NA	0	High
1657	89	3	other	0	1	High
1658	89	3	self	0	0.5	High
1659	89	3	self	0	0.5	High
1660	89	3	self	0	0	High
1661	89	3	self	0	0	High
1662	89	10	self	0	0	Low
1663	89	10	self	0	0	Low
1664	89	10	self	0	0.5	Low
1665	89	10	self	0	0.5	Low
1666	89	10	self	0	0.5	Low
1667	89	10	self	NA	0	Low
1668	89	3	self	0	0.5	High
1669	89	3	self	0	0.5	High
1670	89	3	self	0	0	High
1671	89	3	self	0	0.5	High
1672	89	3	self	0	0.5	High
1673	124	10	other	0	0.5	Low
1674	124	10	other	1	0.5	Low
1675	124	10	self	0	0.5	Low
1676	124	10	other	1	0.666666666666667	Low
1677	124	10	other	1	0.666666666666667	Low
1678	124	3	self	0	0	High
1679	124	3	self	0	0	High
1680	124	3	self	1	0	High
1681	124	3	self	1	0.5	High
1682	124	3	self	1	0	High
1683	124	3	other	NA	1	High
1684	124	3	self	0	0	High
1685	124	3	other	0	1	High
1686	124	3	self	1	0	High
1687	124	3	self	0	0	High
1688	124	3	other	NA	1	High
1689	124	3	other	0	1	High
1690	124	10	other	1	0.666666666666667	Low
1691	124	10	other	NA	0.5	Low
1692	124	10	other	1	0.666666666666667	Low
1693	124	10	other	1	0.5	Low
1694	124	10	other	0	0.5	Low
1695	124	10	self	1	0	Low
1696	124	3	other	0	1	High
1697	124	3	self	1	0	High
1698	124	3	other	1	0.5	High
1699	124	3	other	1	1	High
1700	124	3	self	1	0	High
1701	124	10	other	0	0.5	Low
1702	124	10	self	0	0.333333333333333	Low
1703	124	10	other	1	0.666666666666667	Low
1704	124	10	other	0	1	Low
1705	124	10	other	1	1	Low
1706	124	10	other	NA	1	Low
1707	124	3	self	0	0	High
1708	124	3	other	0	1	High
1709	124	3	self	1	0	High
1710	124	3	self	0	0	High
1711	124	3	self	0	0	High
1712	124	10	other	1	1	Low
1713	124	10	other	1	1	Low
1714	124	10	other	1	1	Low
1715	124	10	other	0	1	Low
1716	124	10	self	1	0	Low
1717	125	10	other	1	0.666666666666667	Low
1718	125	10	self	0	0	Low
1719	125	10	other	0	1	Low
1720	125	10	self	1	0.333333333333333	Low
1721	125	10	self	0	0	Low
1722	125	3	NA	0	0	High
1723	125	3	NA	0	0	High
1724	125	3	NA	0	0	High
1725	125	3	NA	0	0	High
1726	125	3	self	1	0.5	High
1727	125	3	self	NA	0.5	High
1728	125	10	self	0	0.333333333333333	Low
1729	125	10	other	0	0.571428571428571	Low
1730	125	10	self	1	0.5	Low
1731	125	10	self	1	0.333333333333333	Low
1732	125	10	other	0	0.5	Low
1733	125	3	self	NA	0	High
1734	125	3	self	1	0.5	High
1735	125	3	NA	1	0	High
1736	125	3	NA	0	0	High
1737	125	3	self	0	0.5	High
1738	125	3	self	NA	0.5	High
1739	125	10	self	1	0.5	Low
1740	125	10	self	0	0.5	Low
1741	125	10	other	1	0.5	Low
1742	125	10	other	0	0.5	Low
1743	125	10	other	NA	0.666666666666667	Low
1744	125	10	other	0	1	Low
1745	125	3	NA	0	0	High
1746	125	3	other	0	1	High
1747	125	3	self	0	0.5	High
1748	125	3	other	0	1	High
1749	125	3	other	NA	1	High
1750	125	3	self	0	0.5	High
1751	125	3	other	0	1	High
1752	125	3	self	0	0.5	High
1753	125	3	self	0	0.5	High
1754	125	3	self	0	0.5	High
1755	125	10	self	0	0.5	Low
1756	125	10	self	0	0.5	Low
1757	125	10	self	0	0.5	Low
1758	125	10	other	1	0.5	Low
1759	125	10	self	0	0.5	Low
1760	125	10	self	NA	0.5	Low
1761	160	10	self	0	0	Low
1762	160	10	self	0	0	Low
1763	160	10	self	0	0	Low
1764	160	10	self	0	0	Low
1765	160	10	self	1	0	Low
1766	160	3	self	0	0	High
1767	160	3	self	0	0	High
1768	160	3	self	0	0.5	High
1769	160	3	self	0	0.5	High
1770	160	3	self	0	0.5	High
1771	160	10	self	0	0	Low
1772	160	10	self	0	0	Low
1773	160	10	self	0	0	Low
1774	160	10	self	0	0	Low
1775	160	10	other	NA	1	Low
1776	160	10	self	0	0	Low
1777	160	3	self	0	0.5	High
1778	160	3	self	NA	0.5	High
1779	160	3	self	0	0.5	High
1780	160	3	self	0	0.5	High
1781	160	3	self	0	0.5	High
1782	160	3	self	1	0	High
1783	160	10	self	0	0	Low
1784	160	10	other	1	1	Low
1785	160	10	self	0	0	Low
1786	160	10	other	0	1	Low
1787	160	10	self	0	0	Low
1788	160	3	self	0	0.5	High
1789	160	3	self	0	0.5	High
1790	160	3	self	0	0.5	High
1791	160	3	self	0	0.5	High
1792	160	3	self	0	0.5	High
1793	160	3	self	NA	0.5	High
1794	160	10	self	NA	0	Low
1795	160	10	other	0	1	Low
1796	160	10	self	0	0.5	Low
1797	160	10	self	0	0.5	Low
1798	160	10	self	1	0	Low
1799	160	10	self	0	0	Low
1800	160	3	self	0	0.5	High
1801	160	3	self	0	0.5	High
1802	160	3	self	0	0.5	High
1803	160	3	self	0	0.5	High
1804	160	3	self	0	0.5	High
1805	61	10	self	0	0	Low
1806	61	10	self	0	0	Low
1807	61	10	self	0	0	Low
1808	61	10	other	0	0.5	Low
1809	61	10	self	0	0	Low
1810	61	3	self	0	0	High
1811	61	3	self	NA	0	High
1812	61	3	self	0	0	High
1813	61	3	other	0	1	High
1814	61	3	self	0	0	High
1815	61	3	self	0	0	High
1816	61	3	self	0	0	High
1817	61	3	self	NA	0	High
1818	61	3	other	0	1	High
1819	61	3	self	0	0	High
1820	61	3	other	0	1	High
1821	61	3	other	0	1	High
1822	61	10	self	0	0	Low
1823	61	10	self	0	0	Low
1824	61	10	self	0	0	Low
1825	61	10	self	0	0	Low
1826	61	10	self	0	0	Low
1827	61	10	self	NA	0	Low
1828	61	3	self	0	0	High
1829	61	3	self	0	0	High
1830	61	3	self	0	0	High
1831	61	3	self	0	0.5	High
1832	61	3	self	0	0	High
1833	61	10	self	0	0.5	Low
1834	61	10	self	0	0	Low
1835	61	10	self	0	0	Low
1836	61	10	self	0	0.5	Low
1837	61	10	self	NA	0.5	Low
1838	61	10	self	0	0	Low
1839	61	10	other	0	1	Low
1840	61	10	self	0	0	Low
1841	61	10	self	0	0	Low
1842	61	10	self	0	0	Low
1843	61	10	self	0	0	Low
1844	61	3	self	0	0	High
1845	61	3	other	0	1	High
1846	61	3	self	NA	0	High
1847	61	3	self	0	0	High
1848	61	3	self	1	0	High
1849	128	10	self	0	0.5	Low
1850	128	10	self	0	0	Low
1851	128	10	self	1	0	Low
1852	128	10	self	0	0	Low
1853	128	10	self	NA	0	Low
1854	128	10	self	0	0	Low
1855	128	3	self	NA	0	High
1856	128	3	self	NA	0.5	High
1857	128	3	self	1	0.5	High
1858	128	3	self	0	0.5	High
1859	128	3	self	0	0.5	High
1860	128	3	self	0	0.5	High
1861	128	3	self	0	0.5	High
1862	128	3	self	0	0.5	High
1863	128	3	self	0	0.5	High
1864	128	3	self	0	0.5	High
1865	128	3	self	NA	0.5	High
1866	128	3	self	0	0.5	High
1867	128	10	self	1	0	Low
1868	128	10	self	0	0	Low
1869	128	10	self	0	0	Low
1870	128	10	self	1	0	Low
1871	128	10	self	NA	0	Low
1872	128	10	self	0	0	Low
1873	128	3	self	0	0.5	High
1874	128	3	self	0	0.5	High
1875	128	3	self	0	0.5	High
1876	128	3	self	0	0.5	High
1877	128	3	self	0	0.5	High
1878	128	10	self	0	0	Low
1879	128	10	self	1	0	Low
1880	128	10	self	0	0	Low
1881	128	10	self	0	0	Low
1882	128	10	self	1	0	Low
1883	128	3	self	0	0.5	High
1884	128	3	self	0	0.5	High
1885	128	3	self	0	0.5	High
1886	128	3	self	0	0.5	High
1887	128	3	self	0	0.5	High
1888	128	10	self	0	0	Low
1889	128	10	self	0	0	Low
1890	128	10	self	1	0	Low
1891	128	10	self	0	0	Low
1892	128	10	self	0	0	Low
1893	157	10	self	0	0	Low
1894	157	10	self	NA	0.5	Low
1895	157	10	self	1	0.4	Low
1896	157	10	self	0	0.5	Low
1897	157	10	self	1	0.4	Low
1898	157	10	self	0	0.5	Low
1899	157	3	self	NA	0	High
1900	157	3	other	1	1	High
1901	157	3	self	0	0	High
1902	157	3	other	1	1	High
1903	157	3	other	0	0.5	High
1904	157	3	other	1	1	High
1905	157	10	self	NA	0.333333333333333	Low
1906	157	10	other	1	1	Low
1907	157	10	other	1	1	Low
1908	157	10	self	1	0	Low
1909	157	10	self	0	0	Low
1910	157	10	self	1	0	Low
1911	157	3	self	1	0	High
1912	157	3	self	0	0	High
1913	157	3	self	0	0	High
1914	157	3	self	1	0	High
1915	157	3	self	NA	0	High
1916	157	3	self	0	0	High
1917	157	10	self	1	0	Low
1918	157	10	self	0	0	Low
1919	157	10	self	1	0	Low
1920	157	10	self	0	0	Low
1921	157	10	self	0	0	Low
1922	157	3	other	1	1	High
1923	157	3	other	1	1	High
1924	157	3	self	1	0	High
1925	157	3	other	0	1	High
1926	157	3	self	0	0	High
1927	157	3	self	1	0	High
1928	157	3	other	1	1	High
1929	157	3	other	1	1	High
1930	157	3	other	0	1	High
1931	157	3	other	0	1	High
1932	157	10	other	0	0.5	Low
1933	157	10	self	0	0	Low
1934	157	10	other	1	1	Low
1935	157	10	other	0	1	Low
1936	157	10	self	1	0	Low
1937	159	10	self	0	0	Low
1938	159	10	self	NA	0.5	Low
1939	159	10	self	0	0.5	Low
1940	159	10	self	0	0.5	Low
1941	159	10	self	0	0.5	Low
1942	159	10	self	0	0	Low
1943	159	3	self	0	0.5	High
1944	159	3	self	NA	0.5	High
1945	159	3	self	1	0.5	High
1946	159	3	self	0	0.5	High
1947	159	3	self	0	0.5	High
1948	159	3	self	0	0.5	High
1949	159	10	self	0	0.5	Low
1950	159	10	self	0	0.5	Low
1951	159	10	self	0	0.5	Low
1952	159	10	self	0	0.5	Low
1953	159	10	self	0	0.5	Low
1954	159	10	self	NA	0.5	Low
1955	159	3	self	0	0.5	High
1956	159	3	self	0	0.5	High
1957	159	3	self	0	0.5	High
1958	159	3	self	0	0.5	High
1959	159	3	self	0	0.5	High
1960	159	3	self	0	0.5	High
1961	159	3	self	NA	0.5	High
1962	159	3	self	0	0.5	High
1963	159	3	self	0	0.5	High
1964	159	3	self	0	0.5	High
1965	159	3	self	0	0.5	High
1966	159	10	self	0	0.5	Low
1967	159	10	self	0	0.5	Low
1968	159	10	self	0	0.5	Low
1969	159	10	self	0	0.5	Low
1970	159	10	self	0	0.5	Low
1971	159	3	self	0	0.5	High
1972	159	3	self	0	0.5	High
1973	159	3	self	0	0.5	High
1974	159	3	self	0	0.5	High
1975	159	3	self	0	0.5	High
1976	159	10	self	0	0.5	Low
1977	159	10	self	0	0.5	Low
1978	159	10	self	0	0.5	Low
1979	159	10	self	0	0.5	Low
1980	159	10	self	1	0.5	Low
1981	170	10	self	1	0	Low
1982	170	10	other	1	1	Low
1983	170	10	other	1	0.666666666666667	Low
1984	170	10	self	1	0	Low
1985	170	10	self	1	0	Low
1986	170	3	other	1	0.5	High
1987	170	3	other	1	1	High
1988	170	3	self	1	0	High
1989	170	3	other	1	0.5	High
1990	170	3	other	1	0.5	High
1991	170	3	other	NA	0.5	High
1992	170	3	other	1	0.5	High
1993	170	3	other	0	0.5	High
1994	170	3	other	1	0.5	High
1995	170	3	other	0	0.5	High
1996	170	3	self	1	0	High
1997	170	10	self	NA	0	Low
1998	170	10	self	1	0	Low
1999	170	10	self	1	0	Low
[truncated: 6,801 more rows]
