# Supplementary material for: Attentional priorities drive effects of time pressure on altruistic choice
Source: Nat Commun. 2020 Jul 15;11:3534. doi: 10.1038/s41467-020-17326-x (PMC7363879; doi:10.1038/s41467-020-17326-x)
Supplement: Supplementary file 4 — Source Data [file 41467_2020_17326_MOESM4_ESM.zip › SourceData/SourceData_Fig7b.csv]

	subj	tp	first	gen	proprestfix	cond
1	45	10	self	0	0.5	Low
2	45	10	other	0	0.5	Low
3	45	10	other	0	0.5	Low
4	45	10	self	1	0.5	Low
5	45	10	other	1	0.5	Low
6	45	10	self	0	0.5	Low
7	45	10	self	0	0.5	Low
8	45	10	other	0	1	Low
9	45	10	other	0	1	Low
10	45	10	self	0	0.5	Low
11	45	10	self	NA	0.5	Low
12	45	3	self	0	0.5	High
13	45	3	self	NA	0.5	High
14	45	3	other	0	0.5	High
15	45	3	other	1	0.5	High
16	45	3	self	0	0.5	High
17	45	3	self	0	0.5	High
18	45	3	other	1	0.5	High
19	45	3	self	0	0.5	High
20	45	3	other	0	0.5	High
21	45	3	self	0	0.5	High
22	45	3	self	NA	0.5	High
23	45	3	other	0	0.5	High
24	45	10	self	NA	0.5	Low
25	45	10	other	0	1	Low
26	45	10	self	0	0.5	Low
27	45	10	other	0	1	Low
28	45	10	other	0	1	Low
29	45	10	self	0	0.5	Low
30	45	10	self	0	0.5	Low
31	45	10	other	0	1	Low
32	45	10	self	0	0.5	Low
33	45	10	other	NA	1	Low
34	45	10	other	0	1	Low
35	45	10	self	0	0.5	Low
36	45	3	self	0	0.5	High
37	45	3	other	NA	1	High
38	45	3	other	0	1	High
39	45	3	other	0	1	High
40	45	3	self	0	0.5	High
41	45	3	other	0	1	High
42	45	3	other	1	1	High
43	45	3	self	0	0.5	High
44	45	3	self	0	0.5	High
45	45	3	other	0	1	High
46	45	3	self	0	0.5	High
47	45	3	self	NA	0.5	High
48	45	10	other	0	1	Low
49	45	10	self	0	0.5	Low
50	45	10	other	NA	1	Low
51	45	10	other	0	1	Low
52	45	10	self	0	0.5	Low
53	45	10	other	0	1	Low
54	45	10	self	0	0.5	Low
55	45	10	other	0	1	Low
56	45	10	self	0	0.5	Low
57	45	10	self	0	0.5	Low
58	45	10	other	NA	1	Low
59	45	10	other	0	1	Low
60	45	3	other	0	0.5	High
61	45	3	other	NA	1	High
62	45	3	self	0	0.5	High
63	45	3	self	0	0.5	High
64	45	3	other	0	1	High
65	45	3	other	0	1	High
66	45	3	self	0	0.5	High
67	45	3	self	1	0.5	High
68	45	3	other	0	1	High
69	45	3	other	NA	1	High
70	45	3	self	0	0.5	High
71	45	3	other	0	1	High
72	45	3	other	0	1	High
73	45	3	self	0	0.5	High
74	45	3	self	0	0.5	High
75	45	3	other	0	1	High
76	45	3	self	0	0.5	High
77	45	3	self	0	0.5	High
78	45	3	other	0	1	High
79	45	3	other	0	1	High
80	45	3	self	0	0.5	High
81	45	3	other	0	1	High
82	45	10	self	0	0.5	Low
83	45	10	other	0	1	Low
84	45	10	self	0	0.5	Low
85	45	10	other	0	1	Low
86	45	10	other	1	1	Low
87	45	10	self	0	0.5	Low
88	45	10	other	0	1	Low
89	45	10	self	0	0.5	Low
90	45	10	other	0	1	Low
91	45	10	self	0	0.5	Low
92	45	10	self	NA	0.5	Low
93	36	10	self	0	0	Low
94	36	10	other	1	1	Low
95	36	10	self	NA	0	Low
96	36	10	self	1	0	Low
97	36	10	other	0	1	Low
98	36	10	self	0	0	Low
99	36	10	other	0	1	Low
100	36	10	self	0	0	Low
101	36	10	other	1	1	Low
102	36	10	other	0	1	Low
103	36	10	self	0	0	Low
104	36	3	other	1	1	High
105	36	3	self	NA	0	High
106	36	3	self	1	0	High
107	36	3	self	1	0	High
108	36	3	self	1	0	High
109	36	3	other	1	1	High
110	36	3	self	1	0	High
111	36	3	other	1	1	High
112	36	3	other	1	1	High
113	36	3	self	NA	0	High
114	36	3	self	0	0	High
115	36	3	other	1	1	High
116	36	3	other	NA	1	High
117	36	3	other	0	1	High
118	36	3	self	0	0	High
119	36	3	other	1	1	High
120	36	3	other	0	1	High
121	36	3	self	0	0	High
122	36	3	other	1	1	High
123	36	3	self	1	0	High
124	36	3	self	1	0	High
125	36	3	self	1	0	High
126	36	3	other	1	1	High
127	36	10	other	0	1	Low
128	36	10	self	1	0.5	Low
129	36	10	other	0	1	Low
130	36	10	self	1	0	Low
131	36	10	self	1	0	Low
132	36	10	other	1	1	Low
133	36	10	other	1	1	Low
134	36	10	self	1	0	Low
135	36	10	other	NA	1	Low
136	36	10	self	1	0	Low
137	36	10	other	0	1	Low
138	36	3	other	1	1	High
139	36	3	self	1	0	High
140	36	3	self	NA	0	High
141	36	3	self	0	0	High
142	36	3	self	1	0	High
143	36	3	other	0	1	High
144	36	3	other	1	1	High
145	36	3	other	1	1	High
146	36	3	self	1	0	High
147	36	3	other	NA	1	High
148	36	3	self	1	0	High
149	36	3	other	1	1	High
150	36	10	other	NA	1	Low
151	36	10	self	1	0	Low
152	36	10	other	0	1	Low
153	36	10	self	1	0	Low
154	36	10	other	1	1	Low
155	36	10	self	1	0	Low
156	36	10	other	0	1	Low
157	36	10	other	1	1	Low
158	36	10	self	0	0	Low
159	36	10	other	0	1	Low
160	36	10	other	NA	1	Low
161	36	10	self	1	0	Low
162	36	3	other	1	1	High
163	36	3	self	1	0	High
164	36	3	self	1	0	High
165	36	3	self	1	0	High
166	36	3	other	1	1	High
167	36	3	other	0	1	High
168	36	3	other	1	1	High
169	36	3	self	1	0	High
170	36	3	self	0	0	High
171	36	3	other	NA	1	High
172	36	3	other	0	1	High
173	36	10	self	0	0	Low
174	36	10	other	1	1	Low
175	36	10	self	NA	0	Low
176	36	10	self	0	0	Low
177	36	10	self	0	0	Low
178	36	10	other	1	1	Low
179	36	10	other	0	1	Low
180	36	10	self	0	0	Low
181	36	10	other	1	1	Low
182	36	10	self	0	0	Low
183	36	10	self	NA	0	Low
184	36	10	other	0	1	Low
185	35	10	other	0	0.666666666666667	Low
186	35	10	self	0	0.5	Low
187	35	10	self	NA	0.333333333333333	Low
188	35	10	self	0	0.5	Low
189	35	10	other	0	1	Low
190	35	10	other	0	1	Low
191	35	10	self	0	0.5	Low
192	35	10	self	0	0.333333333333333	Low
193	35	10	other	0	0.666666666666667	Low
194	35	10	self	0	0.5	Low
195	35	10	other	1	0.666666666666667	Low
196	35	3	self	0	0.5	High
197	35	3	self	NA	0.5	High
198	35	3	other	0	1	High
199	35	3	self	0	0.5	High
200	35	3	other	0	1	High
201	35	3	self	0	0.5	High
202	35	3	other	0	1	High
203	35	3	other	0	1	High
204	35	3	self	0	0.5	High
205	35	3	other	0	1	High
206	35	3	self	0	0.5	High
207	35	3	other	NA	1	High
208	35	10	other	0	1	Low
209	35	10	self	0	0.5	Low
210	35	10	other	NA	0.5	Low
211	35	10	self	0	0.5	Low
212	35	10	self	0	0.5	Low
213	35	10	other	0	0.666666666666667	Low
214	35	10	other	0	0.5	Low
215	35	10	other	0	0.5	Low
216	35	10	self	1	0.5	Low
217	35	10	self	0	0.5	Low
218	35	10	self	NA	0.5	Low
219	35	10	other	0	0.5	Low
220	35	3	other	NA	1	High
221	35	3	self	0	0.5	High
222	35	3	other	0	1	High
223	35	3	other	0	1	High
224	35	3	other	0	1	High
225	35	3	other	0	1	High
226	35	3	self	0	0.5	High
227	35	3	self	0	0.5	High
228	35	3	self	0	0.5	High
229	35	3	self	0	0.5	High
230	35	3	other	0	1	High
231	35	3	other	NA	1	High
232	35	10	other	NA	0.5	Low
233	35	10	other	0	1	Low
234	35	10	self	0	0.5	Low
235	35	10	self	0	0.5	Low
236	35	10	self	0	0.5	Low
237	35	10	self	0	0.5	Low
238	35	10	other	0	1	Low
239	35	10	other	0	1	Low
240	35	10	other	0	1	Low
241	35	10	self	0	0.5	Low
242	35	10	other	0	1	Low
243	35	3	other	0	1	High
244	35	3	self	0	0.5	High
245	35	3	self	NA	0.5	High
246	35	3	other	0	1	High
247	35	3	self	1	0.5	High
248	35	3	self	0	0.5	High
249	35	3	other	0	1	High
250	35	3	other	1	1	High
251	35	3	self	0	0.5	High
252	35	3	self	0	0.5	High
253	35	3	self	NA	0.5	High
254	35	3	other	0	1	High
255	35	10	other	0	1	Low
256	35	10	other	NA	1	Low
257	35	10	self	0	0	Low
258	35	10	other	0	1	Low
259	35	10	other	0	0.5	Low
260	35	10	self	0	0.5	Low
261	35	10	other	0	1	Low
262	35	10	self	0	0.5	Low
263	35	10	self	0	0.5	Low
264	35	10	other	0	1	Low
265	35	10	self	NA	0.5	Low
266	35	10	self	0	0.5	Low
267	35	3	self	0	0.5	High
268	35	3	other	0	1	High
269	35	3	self	0	0.5	High
270	35	3	self	0	0.5	High
271	35	3	other	0	1	High
272	35	3	other	0	1	High
273	35	3	self	0	0	High
274	35	3	other	0	1	High
275	35	3	other	0	1	High
276	35	3	self	0	0.5	High
277	22	10	self	NA	0.5	Low
278	22	10	other	1	0.666666666666667	Low
279	22	10	self	1	0.333333333333333	Low
280	22	10	self	0	0.333333333333333	Low
281	22	10	self	1	0.333333333333333	Low
282	22	10	self	1	0.333333333333333	Low
283	22	10	other	1	0.5	Low
284	22	10	other	0	0.666666666666667	Low
285	22	10	other	0	0.5	Low
286	22	10	self	0	0.333333333333333	Low
287	22	10	self	NA	0.333333333333333	Low
288	22	10	other	0	0.666666666666667	Low
289	22	3	self	0	0	High
290	22	3	other	1	1	High
291	22	3	other	NA	1	High
292	22	3	other	1	1	High
293	22	3	other	1	1	High
294	22	3	other	1	1	High
295	22	3	self	0	0	High
296	22	3	self	1	0	High
297	22	3	self	0	0	High
298	22	3	other	NA	1	High
299	22	3	other	1	1	High
300	22	3	self	0	0	High
301	22	10	self	0	0	Low
302	22	10	other	1	1	Low
303	22	10	other	0	1	Low
304	22	10	self	1	0	Low
305	22	10	other	1	1	Low
306	22	10	self	1	0	Low
307	22	10	self	1	0	Low
308	22	10	other	1	1	Low
309	22	10	other	NA	1	Low
310	22	10	other	1	1	Low
311	22	10	self	1	0	Low
312	22	3	other	0	1	High
313	22	3	self	0	0	High
314	22	3	self	NA	0	High
315	22	3	other	1	1	High
316	22	3	other	0	1	High
317	22	3	self	1	0	High
318	22	3	self	0	0	High
319	22	3	self	1	0	High
320	22	3	other	1	1	High
321	22	3	other	1	1	High
322	22	3	self	1	0	High
323	22	10	other	1	0.5	Low
324	22	10	self	1	0	Low
325	22	10	other	0	1	Low
326	22	10	self	1	0	Low
327	22	10	self	1	0	Low
328	22	10	self	1	0	Low
329	22	10	other	1	1	Low
330	22	10	other	0	1	Low
331	22	10	self	0	0	Low
332	22	10	other	NA	1	Low
333	22	10	other	0	1	Low
334	22	3	other	1	1	High
335	22	3	self	NA	0.5	High
336	22	3	self	1	0	High
337	22	3	self	1	0	High
338	22	3	self	1	0.5	High
339	22	3	other	0	1	High
340	22	3	other	1	1	High
341	22	3	self	0	0	High
342	22	3	other	1	1	High
343	22	3	other	0	1	High
344	22	3	self	1	0	High
345	22	3	self	NA	0	High
346	22	3	other	1	1	High
347	22	3	self	1	0	High
348	22	3	self	0	0	High
349	22	3	self	0	0	High
350	22	3	other	1	1	High
351	22	3	other	1	1	High
352	22	3	self	1	0	High
353	22	3	other	1	1	High
354	22	3	other	1	1	High
355	22	3	other	NA	1	High
356	22	3	self	1	0	High
357	22	10	other	1	1	Low
358	22	10	self	NA	0	Low
359	22	10	self	0	0.5	Low
360	22	10	other	1	1	Low
361	22	10	other	1	1	Low
362	22	10	self	0	0	Low
363	22	10	self	0	0	Low
364	22	10	self	1	0	Low
365	22	10	other	0	1	Low
366	22	10	other	0	1	Low
367	22	10	self	0	0	Low
368	22	10	other	NA	1	Low
369	60	10	other	NA	1	Low
370	60	10	other	0	0.5	Low
371	60	10	self	1	0.5	Low
372	60	10	self	0	0.333333333333333	Low
373	60	10	other	0	0.666666666666667	Low
374	60	10	other	0	0.666666666666667	Low
375	60	10	self	1	0.333333333333333	Low
376	60	10	other	1	0.5	Low
377	60	10	self	0	0.333333333333333	Low
378	60	10	self	0	0.5	Low
379	60	10	self	NA	0.5	Low
380	60	10	other	0	1	Low
381	60	3	self	1	0.5	High
382	60	3	other	0	0.5	High
383	60	3	other	0	1	High
384	60	3	self	0	0.5	High
385	60	3	self	0	0.5	High
386	60	3	other	1	1	High
387	60	3	self	0	0.5	High
388	60	3	other	1	0.5	High
389	60	3	other	0	1	High
390	60	3	self	0	0.5	High
391	60	10	other	0	1	Low
392	60	10	self	0	0.5	Low
393	60	10	other	0	1	Low
394	60	10	self	0	0.5	Low
395	60	10	self	0	0.5	Low
396	60	10	other	1	1	Low
397	60	10	other	0	1	Low
398	60	10	self	1	0.5	Low
399	60	10	self	NA	0	Low
400	60	10	other	1	1	Low
401	60	10	self	0	0.5	Low
402	60	3	other	0	1	High
403	60	3	other	NA	1	High
404	60	3	self	0	0.5	High
405	60	3	other	0	1	High
406	60	3	other	1	1	High
407	60	3	self	0	0.5	High
408	60	3	other	0	1	High
409	60	3	self	0	0	High
410	60	3	self	0	0.5	High
411	60	3	other	0	1	High
412	60	3	other	NA	1	High
413	60	3	self	0	0.5	High
414	60	3	other	1	1	High
415	60	3	self	NA	0.5	High
416	60	3	self	0	0.5	High
417	60	3	self	0	0.5	High
418	60	3	other	1	1	High
419	60	3	other	1	1	High
420	60	3	self	0	0.5	High
421	60	3	self	0	0.5	High
422	60	3	other	1	1	High
423	60	3	self	0	0.5	High
424	60	3	self	NA	0.5	High
425	60	3	other	0	1	High
426	60	10	self	1	0.5	Low
427	60	10	other	0	1	Low
428	60	10	self	NA	0.5	Low
429	60	10	other	0	1	Low
430	60	10	other	1	1	Low
431	60	10	other	0	1	Low
432	60	10	self	1	0	Low
433	60	10	self	1	0	Low
434	60	10	self	1	0	Low
435	60	10	self	1	0	Low
436	60	10	other	NA	1	Low
437	60	10	other	0	1	Low
438	60	3	other	0	1	High
439	60	3	self	NA	0.5	High
440	60	3	self	0	0.5	High
441	60	3	other	0	1	High
442	60	3	other	0	1	High
443	60	3	self	1	0	High
444	60	3	self	0	0	High
445	60	3	other	0	1	High
446	60	3	self	0	0	High
447	60	3	other	NA	1	High
448	60	3	self	0	0	High
449	60	3	other	0	1	High
450	60	10	other	1	0.5	Low
451	60	10	self	0	0	Low
452	60	10	other	0	1	Low
453	60	10	other	0	0.5	Low
454	60	10	self	0	0.5	Low
455	60	10	other	0	1	Low
456	60	10	self	0	0.5	Low
457	60	10	self	1	0.5	Low
458	60	10	other	1	0.5	Low
459	60	10	other	NA	1	Low
460	60	10	self	1	0	Low
461	49	10	self	0	0	Low
462	49	10	other	0	1	Low
463	49	10	other	0	1	Low
464	49	10	self	1	0	Low
465	49	10	self	0	0	Low
466	49	10	self	0	0	Low
467	49	10	other	0	1	Low
468	49	10	other	1	1	Low
469	49	10	self	0	0	Low
470	49	10	self	NA	0	Low
471	49	10	other	0	1	Low
472	49	3	other	0	1	High
473	49	3	other	NA	1	High
474	49	3	self	0	0	High
475	49	3	self	0	0	High
476	49	3	self	0	0	High
477	49	3	self	0	0	High
478	49	3	other	0	1	High
479	49	3	other	0	1	High
480	49	3	other	0	1	High
481	49	3	self	0	0	High
482	49	3	other	0	1	High
483	49	10	other	0	1	Low
484	49	10	self	0	0	Low
485	49	10	self	NA	0	Low
486	49	10	other	0	1	Low
487	49	10	other	0	1	Low
488	49	10	self	0	0	Low
489	49	10	self	0	0	Low
490	49	10	other	0	1	Low
491	49	10	self	0	0	Low
492	49	10	other	NA	1	Low
493	49	10	other	0	1	Low
494	49	10	self	0	0	Low
495	49	3	self	0	0	High
496	49	3	self	NA	0	High
497	49	3	other	0	1	High
498	49	3	self	0	0	High
499	49	3	self	0	0	High
500	49	3	other	0	1	High
501	49	3	other	0	1	High
502	49	3	self	1	0	High
503	49	3	other	0	1	High
504	49	3	other	0	1	High
505	49	3	self	NA	0	High
506	49	3	self	0	0	High
507	49	10	other	0	1	Low
508	49	10	self	0	0	Low
509	49	10	self	0	0	Low
510	49	10	other	0	1	Low
511	49	10	other	0	1	Low
512	49	10	self	0	0	Low
513	49	10	other	0	1	Low
514	49	10	self	0	0	Low
515	49	10	self	0	0	Low
516	49	10	other	0	1	Low
517	49	10	other	NA	1	Low
518	49	3	self	0	0	High
519	49	3	other	0	1	High
520	49	3	other	NA	1	High
521	49	3	self	1	0	High
522	49	3	self	0	0	High
523	49	3	other	0	1	High
524	49	3	self	0	0	High
525	49	3	other	0	1	High
526	49	3	other	0	1	High
527	49	3	self	NA	0	High
528	49	3	other	0	1	High
529	49	3	self	0	0	High
530	49	3	other	NA	1	High
531	49	3	self	0	0	High
532	49	3	other	0	1	High
533	49	3	self	0	0	High
534	49	3	self	0	0	High
535	49	3	other	0	1	High
536	49	3	other	0	1	High
537	49	3	self	0	0	High
538	49	3	other	0	1	High
539	49	3	other	NA	1	High
540	49	3	self	0	0	High
541	49	10	other	0	1	Low
542	49	10	other	NA	1	Low
543	49	10	self	0	0	Low
544	49	10	self	0	0	Low
545	49	10	other	0	1	Low
546	49	10	self	1	0	Low
547	49	10	other	0	1	Low
548	49	10	other	0	1	Low
549	49	10	self	0	0	Low
550	49	10	self	NA	0	Low
551	49	10	self	0	0	Low
552	49	10	other	0	1	Low
553	18	10	other	1	1	Low
554	18	10	self	1	0	Low
555	18	10	other	NA	1	Low
556	18	10	self	1	0	Low
557	18	10	self	0	0	Low
558	18	10	other	1	1	Low
559	18	10	other	1	1	Low
560	18	10	self	1	0	Low
561	18	10	other	0	1	Low
562	18	10	other	1	1	Low
563	18	10	self	1	0	Low
564	18	10	other	NA	1	Low
565	18	3	other	NA	1	High
566	18	3	self	0	0	High
567	18	3	other	0	1	High
568	18	3	self	1	0	High
569	18	3	other	1	1	High
570	18	3	self	1	0	High
571	18	3	self	0	0	High
572	18	3	other	1	1	High
573	18	3	other	1	1	High
574	18	3	other	1	1	High
575	18	3	self	NA	0	High
576	18	3	self	0	0	High
577	18	3	self	0	0	High
578	18	3	other	1	1	High
579	18	3	self	NA	0	High
580	18	3	self	1	0	High
581	18	3	self	1	0	High
582	18	3	other	1	1	High
583	18	3	other	0	1	High
584	18	3	self	1	0	High
585	18	3	other	0	1	High
586	18	3	self	0	0	High
587	18	3	other	1	1	High
588	18	10	other	0	0.666666666666667	Low
589	18	10	self	1	0	Low
590	18	10	other	NA	1	Low
591	18	10	self	1	0	Low
592	18	10	other	1	1	Low
593	18	10	other	0	1	Low
594	18	10	self	0	0	Low
595	18	10	self	1	0	Low
596	18	10	other	1	1	Low
597	18	10	other	0	1	Low
598	18	10	self	1	0	Low
599	18	10	other	0	1	Low
600	18	10	self	NA	0	Low
601	18	10	self	1	0	Low
602	18	10	self	1	0	Low
603	18	10	other	1	1	Low
604	18	10	self	1	0	Low
605	18	10	other	NA	1	Low
606	18	10	other	1	1	Low
607	18	10	self	0	0	Low
608	18	10	self	NA	0.333333333333333	Low
609	18	10	self	1	0	Low
610	18	10	other	1	1	Low
611	18	3	other	0	1	High
612	18	3	self	0	0	High
613	18	3	self	1	0	High
614	18	3	other	NA	1	High
615	18	3	self	1	0	High
616	18	3	other	0	1	High
617	18	3	self	1	0	High
618	18	3	other	1	1	High
619	18	3	other	0	1	High
620	18	3	other	NA	1	High
621	18	3	self	1	0	High
622	18	3	self	NA	0	High
623	18	3	self	0	0.333333333333333	High
624	18	3	other	0	1	High
625	18	3	other	1	1	High
626	18	3	other	NA	0.5	High
627	18	3	other	1	1	High
628	18	3	self	1	0	High
629	18	3	self	0	0	High
630	18	3	self	1	0	High
631	18	3	other	NA	1	High
632	18	3	other	1	1	High
633	18	3	self	1	0	High
634	18	10	other	1	1	Low
635	18	10	self	1	0	Low
636	18	10	self	0	0	Low
637	18	10	other	1	1	Low
638	18	10	other	NA	1	Low
639	18	10	self	1	0	Low
640	18	10	self	1	0	Low
641	18	10	other	0	0.5	Low
642	18	10	self	NA	0	Low
643	18	10	other	1	1	Low
644	18	10	self	0	0	Low
645	30	10	other	1	0.666666666666667	Low
646	30	10	self	0	0.333333333333333	Low
647	30	10	self	NA	0.333333333333333	Low
648	30	10	other	1	0.666666666666667	Low
649	30	10	other	0	0.666666666666667	Low
650	30	10	self	1	0.333333333333333	Low
651	30	10	other	0	0.666666666666667	Low
652	30	10	self	0	0.333333333333333	Low
653	30	10	self	1	0.333333333333333	Low
654	30	10	self	1	0.333333333333333	Low
655	30	10	other	NA	0.666666666666667	Low
656	30	10	other	1	0.666666666666667	Low
657	30	3	other	NA	0.5	High
658	30	3	self	0	0.333333333333333	High
659	30	3	other	0	1	High
660	30	3	self	0	0	High
661	30	3	other	0	1	High
662	30	3	other	1	1	High
663	30	3	self	0	0	High
664	30	3	other	0	1	High
665	30	3	self	0	0	High
666	30	3	other	NA	1	High
667	30	3	self	1	0	High
668	30	3	other	1	1	High
669	30	10	other	1	0.5	Low
670	30	10	self	1	0.333333333333333	Low
671	30	10	other	1	0.666666666666667	Low
672	30	10	self	0	0.5	Low
673	30	10	self	1	0.333333333333333	Low
674	30	10	other	0	0.666666666666667	Low
675	30	10	other	1	1	Low
676	30	10	self	1	0	Low
677	30	10	other	1	1	Low
678	30	10	self	1	0	Low
679	30	10	self	NA	0	Low
680	30	3	self	1	0	High
681	30	3	other	1	1	High
682	30	3	other	NA	1	High
683	30	3	self	1	0	High
684	30	3	other	1	1	High
685	30	3	self	1	0	High
686	30	3	self	0	0	High
687	30	3	other	0	1	High
688	30	3	other	0	1	High
689	30	3	self	NA	0	High
690	30	3	other	0	1	High
691	30	3	self	0	0	High
692	30	10	self	NA	0	Low
693	30	10	other	0	1	Low
694	30	10	self	1	0	Low
695	30	10	self	1	0	Low
696	30	10	other	0	1	Low
697	30	10	other	0	1	Low
698	30	10	other	1	1	Low
699	30	10	self	1	0	Low
700	30	10	self	0	0	Low
701	30	10	self	1	0	Low
702	30	10	other	NA	1	Low
703	30	10	other	1	1	Low
704	30	3	other	1	1	High
705	30	3	self	0	0	High
706	30	3	self	NA	0	High
707	30	3	self	1	0	High
708	30	3	other	0	1	High
709	30	3	other	1	1	High
710	30	3	other	0	1	High
711	30	3	self	1	0	High
712	30	3	self	0	0	High
713	30	3	other	1	1	High
714	30	3	self	0	0	High
715	30	3	self	NA	0	High
716	30	10	self	1	0	Low
717	30	10	other	1	1	Low
718	30	10	other	1	1	Low
719	30	10	self	1	0	Low
720	30	10	self	1	0	Low
721	30	10	other	1	1	Low
722	30	10	self	0	0	Low
723	30	10	other	1	1	Low
724	30	10	other	1	1	Low
725	30	10	other	NA	1	Low
726	30	10	self	0	0	Low
727	30	3	self	1	0	High
728	30	3	other	0	1	High
729	30	3	self	1	0	High
730	30	3	other	1	1	High
731	30	3	self	0	0	High
732	30	3	self	0	0	High
733	30	3	other	0	1	High
734	30	3	other	0	1	High
735	30	3	other	1	1	High
736	30	3	self	0	0	High
737	32	10	other	0	1	Low
738	32	10	self	0	0	Low
739	32	10	other	0	1	Low
740	32	10	other	0	1	Low
741	32	10	self	0	0	Low
742	32	10	self	0	0	Low
743	32	10	other	0	1	Low
744	32	10	self	0	0	Low
745	32	10	other	0	1	Low
746	32	10	self	0	0	Low
747	32	3	other	0	0.5	High
748	32	3	other	NA	1	High
749	32	3	self	0	0	High
750	32	3	self	0	0	High
751	32	3	self	0	0	High
752	32	3	other	1	0.5	High
753	32	3	other	0	1	High
754	32	3	self	0	0	High
755	32	3	other	0	1	High
756	32	3	other	0	1	High
757	32	3	other	NA	1	High
758	32	3	self	0	0	High
759	32	3	other	0	1	High
760	32	3	self	NA	0	High
761	32	3	self	0	0	High
762	32	3	other	0	1	High
763	32	3	other	0	1	High
764	32	3	self	0	0	High
765	32	3	other	0	1	High
766	32	3	self	0	0	High
767	32	3	self	0	0	High
768	32	3	self	NA	0	High
769	32	3	self	0	0	High
770	32	3	other	0	1	High
771	32	10	self	NA	0.333333333333333	Low
772	32	10	self	0	0	Low
773	32	10	other	0	1	Low
774	32	10	self	0	0	Low
775	32	10	other	0	1	Low
776	32	10	other	0	1	Low
777	32	10	other	0	1	Low
778	32	10	self	0	0	Low
779	32	10	self	0	0	Low
780	32	10	other	0	1	Low
781	32	10	self	0	0	Low
782	32	10	other	NA	1	Low
783	32	3	other	NA	1	High
784	32	3	other	NA	1	High
785	32	3	self	0	0	High
786	32	3	self	0	0	High
787	32	3	self	0	0	High
788	32	3	self	0	0.5	High
789	32	3	other	0	1	High
790	32	3	other	0	1	High
791	32	3	other	0	1	High
792	32	3	other	0	1	High
793	32	3	self	0	0	High
794	32	3	self	NA	0	High
795	32	10	other	0	1	Low
796	32	10	self	0	0	Low
797	32	10	self	NA	0	Low
798	32	10	self	0	0	Low
799	32	10	other	0	1	Low
800	32	10	other	0	1	Low
801	32	10	self	0	0	Low
802	32	10	other	0	1	Low
803	32	10	self	0	0	Low
804	32	10	other	0	1	Low
805	32	10	self	0	0	Low
806	32	10	other	NA	1	Low
807	32	10	other	0	1	Low
808	32	10	other	NA	1	Low
809	32	10	self	0	0	Low
810	32	10	other	0	0.666666666666667	Low
811	32	10	other	0	1	Low
812	32	10	self	0	0	Low
813	32	10	self	0	0.333333333333333	Low
814	32	10	other	0	1	Low
815	32	10	self	0	0	Low
816	32	10	self	0	0	Low
817	32	10	self	NA	0	Low
818	32	10	other	0	1	Low
819	32	3	other	0	1	High
820	32	3	self	0	0	High
821	32	3	other	0	1	High
822	32	3	self	0	0	High
823	32	3	other	0	1	High
824	32	3	self	0	0.5	High
825	32	3	self	0	0	High
826	32	3	other	0	1	High
827	32	3	self	0	0	High
828	32	3	other	0	1	High
829	76	10	other	0	0.666666666666667	Low
830	76	10	self	0	0.5	Low
831	76	10	self	NA	0.5	Low
832	76	10	other	0	0.666666666666667	Low
833	76	10	other	0	0.5	Low
834	76	10	self	0	0.5	Low
835	76	10	self	0	0	Low
836	76	10	self	0	0.5	Low
837	76	10	other	0	0.5	Low
838	76	10	other	0	0.5	Low
839	76	10	self	1	0.4	Low
840	76	3	self	0	0.5	High
841	76	3	other	0	1	High
842	76	3	other	0	1	High
843	76	3	self	0	0	High
844	76	3	other	0	1	High
845	76	3	other	0	1	High
846	76	3	self	0	0.5	High
847	76	3	self	0	0	High
848	76	3	other	NA	1	High
849	76	3	other	0	1	High
850	76	3	self	0	0	High
851	76	3	other	0	1	High
852	76	3	self	0	0.5	High
853	76	3	self	NA	0.5	High
854	76	3	self	0	0.5	High
855	76	3	self	0	0.5	High
856	76	3	other	0	1	High
857	76	3	other	0	1	High
858	76	3	self	0	0.5	High
859	76	3	other	0	1	High
860	76	3	other	NA	1	High
861	76	3	self	0	0.5	High
862	76	3	other	0	1	High
863	76	10	other	0	0.666666666666667	Low
864	76	10	self	0	0.5	Low
865	76	10	other	0	0.6	Low
866	76	10	self	0	0.5	Low
867	76	10	other	0	0.6	Low
868	76	10	other	0	0.666666666666667	Low
869	76	10	self	0	0.333333333333333	Low
870	76	10	self	0	0.4	Low
871	76	10	other	0	0.5	Low
872	76	10	self	0	0.4	Low
873	76	10	other	NA	0.5	Low
874	76	10	other	NA	0.666666666666667	Low
875	76	10	other	0	0.5	Low
876	76	10	self	0	0.5	Low
877	76	10	other	0	0.6	Low
878	76	10	self	0	0.5	Low
879	76	10	other	0	0.666666666666667	Low
880	76	10	self	0	0.5	Low
881	76	10	other	0	0.666666666666667	Low
882	76	10	self	0	0.4	Low
883	76	10	self	NA	0.4	Low
884	76	10	self	0	0.333333333333333	Low
885	76	10	other	0	0.666666666666667	Low
886	76	3	self	NA	0.4	High
887	76	3	other	NA	1	High
888	76	3	other	0	1	High
889	76	3	other	0	1	High
890	76	3	self	0	0.5	High
891	76	3	other	0	1	High
892	76	3	other	0	1	High
893	76	3	self	0	0.5	High
894	76	3	self	0	0.5	High
895	76	3	other	0	1	High
896	76	3	self	0	0.5	High
897	76	3	self	NA	0.5	High
898	76	3	self	0	0.5	High
899	76	3	other	0	1	High
900	76	3	other	0	1	High
901	76	3	other	0	1	High
902	76	3	self	0	0.5	High
903	76	3	self	0	0.5	High
904	76	3	self	0	0.5	High
905	76	3	other	0	1	High
906	76	3	self	1	0.5	High
907	76	3	other	0	1	High
908	76	3	self	NA	0.5	High
909	76	10	other	NA	0.666666666666667	Low
910	76	10	other	0	0.5	Low
911	76	10	self	0	0.333333333333333	Low
912	76	10	other	0	0.666666666666667	Low
913	76	10	other	0	0.666666666666667	Low
914	76	10	self	0	0.5	Low
915	76	10	self	0	0.5	Low
916	76	10	other	1	0.5	Low
917	76	10	self	0	0.5	Low
918	76	10	other	0	0.5	Low
919	76	10	self	NA	0.4	Low
920	76	10	self	0	0.4	Low
921	65	10	self	0	0.5	Low
922	65	10	other	0	0.5	Low
923	65	10	other	0	0.5	Low
924	65	10	self	0	0.5	Low
925	65	10	self	0	0.5	Low
926	65	10	other	0	0.6	Low
927	65	10	other	0	0.571428571428571	Low
928	65	10	self	0	0.5	Low
929	65	10	other	0	0.6	Low
930	65	10	self	0	0.5	Low
931	65	3	self	0	0	High
932	65	3	other	0	1	High
933	65	3	other	0	1	High
934	65	3	other	0	1	High
935	65	3	self	0	0	High
936	65	3	self	0	0	High
937	65	3	other	0	1	High
938	65	3	self	0	0	High
939	65	3	other	0	1	High
940	65	3	self	0	0	High
941	65	3	other	0	1	High
942	65	3	self	0	0	High
943	65	3	self	NA	0	High
944	65	3	other	0	1	High
945	65	3	self	0	0	High
946	65	3	self	0	0	High
947	65	3	other	0	1	High
948	65	3	self	0	0	High
949	65	3	other	0	1	High
950	65	3	self	NA	0	High
951	65	3	self	0	0	High
952	65	3	other	1	1	High
953	65	10	other	0	0.571428571428571	Low
954	65	10	self	1	0	Low
955	65	10	self	NA	0	Low
956	65	10	self	0	0	Low
957	65	10	other	0	1	Low
958	65	10	self	0	0	Low
959	65	10	other	0	0.5	Low
960	65	10	other	0	1	Low
961	65	10	self	0	0.5	Low
962	65	10	other	NA	0.666666666666667	Low
963	65	10	other	0	1	Low
964	65	10	self	0	0	Low
965	65	3	other	0	1	High
966	65	3	other	NA	1	High
967	65	3	self	0	0	High
968	65	3	self	0	0	High
969	65	3	self	0	0.5	High
970	65	3	other	0	1	High
971	65	3	other	0	1	High
972	65	3	self	0	0.5	High
973	65	3	other	0	1	High
974	65	3	other	0	1	High
975	65	3	self	0	0	High
976	65	3	other	NA	1	High
977	65	10	self	0	0	Low
978	65	10	other	0	1	Low
979	65	10	other	NA	1	Low
980	65	10	self	0	0	Low
981	65	10	other	0	1	Low
982	65	10	other	0	1	Low
983	65	10	self	0	0	Low
984	65	10	other	0	1	Low
985	65	10	self	0	0.4	Low
986	65	10	other	0	1	Low
987	65	10	self	0	0	Low
988	65	10	self	NA	0	Low
989	65	3	self	NA	0	High
990	65	3	self	0	0.5	High
991	65	3	other	0	1	High
992	65	3	self	0	0.5	High
993	65	3	other	0	1	High
994	65	3	self	0	0.5	High
995	65	3	other	0	1	High
996	65	3	self	0	0.5	High
997	65	3	other	0	1	High
998	65	3	self	0	0.5	High
999	65	3	other	NA	1	High
1000	65	3	other	0	1	High
1001	65	10	other	0	1	Low
1002	65	10	self	NA	0.5	Low
1003	65	10	self	0	0	Low
1004	65	10	other	0	1	Low
1005	65	10	other	0	1	Low
1006	65	10	self	0	0	Low
1007	65	10	self	1	0	Low
1008	65	10	self	0	0	Low
1009	65	10	other	0	1	Low
1010	65	10	other	0	0.5	Low
1011	65	10	self	0	0.5	Low
1012	65	10	other	NA	0.5	Low
1013	38	10	self	0	0.5	Low
1014	38	10	self	NA	0	Low
1015	38	10	other	0	0.5	Low
1016	38	10	other	0	1	Low
1017	38	10	self	0	0	Low
1018	38	10	self	0	0	Low
1019	38	10	other	0	1	Low
1020	38	10	self	0	0	Low
1021	38	10	other	0	1	Low
1022	38	10	self	1	0	Low
1023	38	10	other	NA	0.5	Low
1024	38	10	other	0	1	Low
1025	38	3	self	0	0.5	High
1026	38	3	other	0	1	High
1027	38	3	other	0	1	High
1028	38	3	other	0	1	High
1029	38	3	self	0	0.5	High
1030	38	3	self	0	0.5	High
1031	38	3	self	0	0.5	High
1032	38	3	other	0	1	High
1033	38	3	self	NA	0.5	High
1034	38	3	other	0	1	High
1035	38	3	self	0	0.5	High
1036	38	10	self	0	0	Low
1037	38	10	other	0	1	Low
1038	38	10	self	0	0	Low
1039	38	10	self	0	0	Low
1040	38	10	other	0	0.5	Low
1041	38	10	other	0	1	Low
1042	38	10	self	0	0	Low
1043	38	10	other	0	1	Low
1044	38	10	self	1	0	Low
1045	38	10	other	1	1	Low
1046	38	3	self	NA	0.5	High
1047	38	3	other	0	1	High
1048	38	3	self	1	0	High
1049	38	3	other	0	1	High
1050	38	3	self	0	0	High
1051	38	3	self	0	0.5	High
1052	38	3	other	0	1	High
1053	38	3	other	0	1	High
1054	38	3	self	0	0	High
1055	38	3	other	0	1	High
1056	38	3	other	NA	1	High
1057	38	3	self	0	0	High
1058	38	10	self	0	0	Low
1059	38	10	other	0	1	Low
1060	38	10	other	NA	1	Low
1061	38	10	other	0	1	Low
1062	38	10	self	0	0	Low
1063	38	10	self	0	0	Low
1064	38	10	self	0	0	Low
1065	38	10	other	1	1	Low
1066	38	10	other	0	1	Low
1067	38	10	self	0	0	Low
1068	38	10	other	0	1	Low
1069	38	10	self	NA	0	Low
1070	38	3	self	0	0	High
1071	38	3	other	0	1	High
1072	38	3	other	0	1	High
1073	38	3	self	1	0.5	High
1074	38	3	other	0	1	High
1075	38	3	self	0	0.5	High
1076	38	3	self	0	0.5	High
1077	38	3	other	0	1	High
1078	38	3	other	0	1	High
1079	38	3	other	NA	1	High
1080	38	3	self	0	0.5	High
1081	38	3	self	0	0.5	High
1082	38	3	other	0	1	High
1083	38	3	other	NA	1	High
1084	38	3	self	0	0.5	High
1085	38	3	other	0	1	High
1086	38	3	self	0	0.5	High
1087	38	3	other	0	1	High
1088	38	3	other	0	1	High
1089	38	3	self	0	0.5	High
1090	38	3	self	NA	0.5	High
1091	38	3	self	0	0	High
1092	38	3	other	1	1	High
1093	38	10	other	0	1	Low
1094	38	10	self	NA	0	Low
1095	38	10	self	0	0	Low
1096	38	10	other	0	1	Low
1097	38	10	other	0	1	Low
1098	38	10	self	0	0.5	Low
1099	38	10	self	0	0.5	Low
1100	38	10	self	0	0.5	Low
1101	38	10	other	0	1	Low
1102	38	10	self	0	0.5	Low
1103	38	10	other	0	1	Low
1104	38	10	other	NA	1	Low
1105	52	10	other	NA	0.5	Low
1106	52	10	self	0	0.333333333333333	Low
1107	52	10	other	0	0.5	Low
1108	52	10	self	0	0	Low
1109	52	10	self	1	0.333333333333333	Low
1110	52	10	other	0	1	Low
1111	52	10	other	0	1	Low
1112	52	10	other	0	1	Low
1113	52	10	self	0	0	Low
1114	52	10	other	NA	1	Low
1115	52	10	other	0	1	Low
1116	52	10	self	0	0	Low
1117	52	3	self	NA	0	High
1118	52	3	self	0	0	High
1119	52	3	other	0	1	High
1120	52	3	self	1	0	High
1121	52	3	self	0	0	High
1122	52	3	other	0	1	High
1123	52	3	other	0	1	High
1124	52	3	self	0	0	High
1125	52	3	other	1	1	High
1126	52	3	self	0	0	High
1127	52	3	other	NA	1	High
1128	52	3	other	0	1	High
1129	52	10	self	0	0.333333333333333	Low
1130	52	10	other	NA	1	Low
1131	52	10	other	1	1	Low
1132	52	10	other	1	1	Low
1133	52	10	other	0	1	Low
1134	52	10	self	1	0	Low
1135	52	10	self	0	0.5	Low
1136	52	10	self	1	0	Low
1137	52	10	other	1	1	Low
1138	52	10	self	NA	0.5	Low
1139	52	10	other	0	1	Low
1140	52	10	self	0	0.5	Low
1141	52	3	self	0	0	High
1142	52	3	other	NA	1	High
1143	52	3	other	0	1	High
1144	52	3	self	0	0	High
1145	52	3	self	0	0	High
1146	52	3	other	1	1	High
1147	52	3	other	0	1	High
1148	52	3	other	0	1	High
1149	52	3	self	0	0	High
1150	52	3	self	NA	0	High
1151	52	3	self	0	0.5	High
1152	52	3	other	0	1	High
1153	52	3	self	0	0	High
1154	52	3	other	0	1	High
1155	52	3	other	0	1	High
1156	52	3	self	0	0	High
1157	52	3	other	0	1	High
1158	52	3	self	0	0.5	High
1159	52	3	other	0	1	High
1160	52	3	self	1	0	High
1161	52	3	other	1	1	High
1162	52	3	self	0	0	High
1163	52	10	self	0	0	Low
1164	52	10	other	0	1	Low
1165	52	10	self	0	0.5	Low
1166	52	10	other	1	1	Low
1167	52	10	other	0	1	Low
1168	52	10	self	0	0	Low
1169	52	10	self	0	0	Low
1170	52	10	other	1	1	Low
1171	52	10	other	0	1	Low
1172	52	10	self	NA	0	Low
1173	52	10	self	1	0	Low
1174	52	10	other	1	1	Low
1175	52	10	self	1	0	Low
1176	52	10	other	1	1	Low
1177	52	10	self	1	0	Low
1178	52	10	other	0	1	Low
1179	52	10	self	1	0	Low
1180	52	10	other	0	1	Low
1181	52	10	self	1	0	Low
1182	52	10	self	NA	0	Low
1183	52	10	other	1	1	Low
1184	52	10	self	1	0	Low
1185	52	3	self	0	0	High
1186	52	3	other	0	1	High
1187	52	3	self	NA	0	High
1188	52	3	other	0	1	High
1189	52	3	other	0	1	High
1190	52	3	other	0	1	High
1191	52	3	self	0	0	High
1192	52	3	self	0	0	High
1193	52	3	self	0	0	High
1194	52	3	self	0	0	High
1195	52	3	other	0	1	High
1196	52	3	other	NA	1	High
1197	28	10	self	0	0	Low
1198	28	10	other	0	1	Low
1199	28	10	other	NA	1	Low
1200	28	10	self	0	0	Low
1201	28	10	self	0	0	Low
1202	28	10	other	0	1	Low
1203	28	10	other	0	1	Low
1204	28	10	other	0	1	Low
1205	28	10	self	0	0	Low
1206	28	10	other	NA	1	Low
1207	28	10	self	0	0	Low
1208	28	10	other	0	1	Low
1209	28	3	self	0	0	High
1210	28	3	other	0	1	High
1211	28	3	other	NA	1	High
1212	28	3	other	0	1	High
1213	28	3	self	0	0	High
1214	28	3	self	0	0	High
1215	28	3	self	0	0	High
1216	28	3	other	1	1	High
1217	28	3	other	0	1	High
1218	28	3	self	0	0	High
1219	28	3	self	NA	0	High
1220	28	3	other	0	1	High
1221	28	10	other	0	1	Low
1222	28	10	self	0	0	Low
1223	28	10	self	NA	0	Low
1224	28	10	other	0	1	Low
1225	28	10	self	1	0	Low
1226	28	10	self	0	0	Low
1227	28	10	self	0	0	Low
1228	28	10	other	1	1	Low
1229	28	10	other	0	1	Low
1230	28	10	other	0	1	Low
1231	28	10	self	NA	0	Low
1232	28	10	self	1	0	Low
1233	28	3	self	0	0	High
1234	28	3	other	0	1	High
1235	28	3	self	0	0	High
1236	28	3	self	0	0	High
1237	28	3	other	0	1	High
1238	28	3	self	1	0	High
1239	28	3	other	0	1	High
1240	28	3	other	0	1	High
1241	28	3	other	0	1	High
1242	28	3	self	0	0	High
1243	28	3	self	0	0	High
1244	28	3	other	NA	1	High
1245	28	3	other	0	1	High
1246	28	3	self	1	0	High
1247	28	3	self	1	0	High
1248	28	3	other	0	1	High
1249	28	3	other	0	1	High
1250	28	3	other	0	1	High
1251	28	3	self	0	0	High
1252	28	3	self	0	0	High
1253	28	3	self	NA	0	High
1254	28	3	other	1	1	High
1255	28	10	other	NA	1	Low
1256	28	10	other	0	1	Low
1257	28	10	self	0	0	Low
1258	28	10	other	0	1	Low
1259	28	10	other	0	1	Low
1260	28	10	self	0	0	Low
1261	28	10	self	1	0	Low
1262	28	10	self	0	0	Low
1263	28	10	other	0	1	Low
1264	28	10	self	0	0	Low
1265	28	10	other	0	1	Low
1266	28	3	other	0	1	High
1267	28	3	self	0	0	High
1268	28	3	other	NA	1	High
1269	28	3	self	0	0	High
1270	28	3	other	0	1	High
1271	28	3	self	NA	0	High
1272	28	3	other	0	1	High
1273	28	3	other	0	1	High
1274	28	3	self	0	0	High
1275	28	3	self	NA	0	High
1276	28	3	other	0	1	High
1277	28	3	self	1	0	High
1278	28	10	other	1	1	Low
1279	28	10	self	0	0	Low
1280	28	10	other	0	1	Low
1281	28	10	self	1	0	Low
1282	28	10	other	0	1	Low
1283	28	10	other	1	1	Low
1284	28	10	self	0	0	Low
1285	28	10	self	0	0	Low
1286	28	10	self	1	0	Low
1287	28	10	self	NA	0	Low
1288	28	10	other	1	1	Low
1289	73	10	other	0	1	Low
1290	73	10	self	1	0	Low
1291	73	10	self	0	0.5	Low
1292	73	10	self	0	0	Low
1293	73	10	other	0	1	Low
1294	73	10	other	1	1	Low
1295	73	10	self	1	0	Low
1296	73	10	other	0	1	Low
1297	73	10	self	0	0	Low
1298	73	10	other	0	1	Low
1299	73	10	other	NA	1	Low
1300	73	3	self	NA	0	High
1301	73	3	other	0	1	High
1302	73	3	self	0	0	High
1303	73	3	other	0	1	High
1304	73	3	other	1	1	High
1305	73	3	self	0	0	High
1306	73	3	other	0	1	High
1307	73	3	self	1	0	High
1308	73	3	self	0	0	High
1309	73	3	other	0	1	High
1310	73	3	other	NA	1	High
1311	73	3	self	0	0	High
1312	73	10	self	NA	0	Low
1313	73	10	self	1	0	Low
1314	73	10	other	0	1	Low
1315	73	10	self	0	0	Low
1316	73	10	other	1	1	Low
1317	73	10	self	0	0	Low
1318	73	10	self	0	0	Low
1319	73	10	other	0	1	Low
1320	73	10	other	0	1	Low
1321	73	10	other	0	1	Low
1322	73	10	self	NA	0	Low
1323	73	10	self	0	0	Low
1324	73	3	self	0	0	High
1325	73	3	self	NA	0	High
1326	73	3	other	0	1	High
1327	73	3	other	0	1	High
1328	73	3	self	0	0	High
1329	73	3	self	0	0	High
1330	73	3	other	0	1	High
1331	73	3	other	0	1	High
1332	73	3	self	1	0	High
1333	73	3	self	0	0	High
1334	73	3	other	0	1	High
1335	73	3	other	0	1	High
1336	73	3	self	1	0	High
1337	73	3	other	NA	1	High
1338	73	3	self	0	0	High
1339	73	3	self	0	0	High
1340	73	3	self	0	0	High
1341	73	3	other	0	1	High
1342	73	3	other	0	1	High
1343	73	3	other	1	1	High
1344	73	3	self	0	0	High
1345	73	3	self	NA	0	High
1346	73	3	other	1	1	High
1347	73	10	other	0	1	Low
1348	73	10	self	1	0	Low
1349	73	10	self	0	0	Low
1350	73	10	other	1	1	Low
1351	73	10	other	0	1	Low
1352	73	10	self	0	0	Low
1353	73	10	self	1	0	Low
1354	73	10	other	0	1	Low
1355	73	10	self	0	0	Low
1356	73	10	self	NA	0	Low
1357	73	10	other	0	1	Low
1358	73	10	other	0	1	Low
1359	73	10	other	NA	1	Low
1360	73	10	self	0	0	Low
1361	73	10	other	0	1	Low
1362	73	10	self	0	0.5	Low
1363	73	10	self	0	0	Low
1364	73	10	other	1	1	Low
1365	73	10	self	1	0	Low
1366	73	10	other	0	1	Low
1367	73	10	other	1	1	Low
1368	73	10	other	NA	1	Low
1369	73	10	self	0	0	Low
1370	73	3	other	NA	1	High
1371	73	3	other	0	1	High
1372	73	3	self	0	0	High
1373	73	3	other	0	1	High
1374	73	3	self	0	0	High
1375	73	3	self	1	0	High
1376	73	3	other	0	1	High
1377	73	3	other	1	1	High
1378	73	3	self	0	0	High
1379	73	3	self	1	0	High
1380	73	3	other	1	1	High
1381	81	10	self	1	0	Low
1382	81	10	self	NA	0	Low
1383	81	10	other	1	1	Low
1384	81	10	self	1	0	Low
1385	81	10	other	1	1	Low
1386	81	10	self	1	0	Low
1387	81	10	other	1	1	Low
1388	81	10	self	0	0	Low
1389	81	10	other	1	1	Low
1390	81	10	self	1	0	Low
1391	81	10	self	NA	0	Low
1392	81	10	other	0	1	Low
1393	81	3	self	0	0	High
1394	81	3	other	1	1	High
1395	81	3	other	1	1	High
1396	81	3	self	1	0	High
1397	81	3	other	0	1	High
1398	81	3	self	0	0	High
1399	81	3	self	1	0	High
1400	81	3	other	0	1	High
1401	81	3	other	1	1	High
1402	81	3	other	NA	1	High
1403	81	3	self	0	0	High
1404	81	10	self	1	0	Low
1405	81	10	other	1	1	Low
1406	81	10	other	NA	1	Low
1407	81	10	self	1	0	Low
1408	81	10	other	1	1	Low
1409	81	10	other	0	1	Low
1410	81	10	other	1	1	Low
1411	81	10	self	1	0	Low
1412	81	10	self	0	0	Low
1413	81	10	self	0	0	Low
1414	81	10	other	0	1	Low
1415	81	10	self	NA	0	Low
1416	81	3	self	NA	0	High
1417	81	3	other	0	1	High
1418	81	3	self	0	0	High
1419	81	3	self	1	0	High
1420	81	3	other	0	1	High
1421	81	3	self	0	0	High
1422	81	3	self	1	0	High
1423	81	3	other	1	1	High
1424	81	3	other	1	1	High
1425	81	3	self	NA	0	High
1426	81	3	other	1	1	High
1427	81	3	self	1	0	High
1428	81	3	self	NA	0	High
1429	81	3	self	0	0	High
1430	81	3	other	0	1	High
1431	81	3	other	0	1	High
1432	81	3	other	1	1	High
1433	81	3	self	0	0	High
1434	81	3	other	1	1	High
1435	81	3	self	0	0	High
1436	81	3	self	1	0	High
1437	81	3	other	0	1	High
1438	81	3	other	NA	1	High
1439	81	3	self	0	0	High
1440	81	10	self	1	0	Low
1441	81	10	other	1	1	Low
1442	81	10	other	1	1	Low
1443	81	10	other	1	1	Low
1444	81	10	self	0	0	Low
1445	81	10	self	1	0	Low
1446	81	10	self	0	0	Low
1447	81	10	other	0	1	Low
1448	81	10	other	1	1	Low
1449	81	10	self	1	0	Low
1450	81	10	other	NA	1	Low
1451	81	10	self	1	0	Low
1452	81	10	other	0	1	Low
1453	81	10	other	1	1	Low
1454	81	10	self	0	0	Low
1455	81	10	other	1	1	Low
1456	81	10	self	1	0	Low
1457	81	10	other	1	1	Low
1458	81	10	self	1	0	Low
1459	81	10	other	NA	1	Low
1460	81	10	other	0	1	Low
1461	81	10	self	1	0	Low
1462	81	3	self	1	0	High
1463	81	3	other	NA	1	High
1464	81	3	other	0	1	High
1465	81	3	self	0	0	High
1466	81	3	self	1	0	High
1467	81	3	other	1	1	High
1468	81	3	other	1	1	High
1469	81	3	self	1	0	High
1470	81	3	other	1	1	High
1471	81	3	self	1	0	High
1472	81	3	other	0	1	High
1473	63	10	self	NA	0	Low
1474	63	10	self	0	0	Low
1475	63	10	other	0	1	Low
1476	63	10	other	0	1	Low
1477	63	10	self	0	0	Low
1478	63	10	self	0	0	Low
1479	63	10	other	0	1	Low
1480	63	10	other	0	1	Low
1481	63	10	self	0	0	Low
1482	63	10	other	0	1	Low
1483	63	10	self	1	0	Low
1484	63	10	other	NA	1	Low
1485	63	3	self	0	0	High
1486	63	3	other	NA	1	High
1487	63	3	other	1	1	High
1488	63	3	other	0	1	High
1489	63	3	other	1	1	High
1490	63	3	self	1	0	High
1491	63	3	self	0	0	High
1492	63	3	self	0	0	High
1493	63	3	other	0	1	High
1494	63	3	other	0	1	High
1495	63	3	self	NA	0	High
1496	63	3	self	0	0	High
1497	63	10	self	0	0	Low
1498	63	10	other	1	1	Low
1499	63	10	other	NA	1	Low
1500	63	10	self	0	0	Low
1501	63	10	other	1	1	Low
1502	63	10	self	0	0	Low
1503	63	10	self	0	0	Low
1504	63	10	other	0	1	Low
1505	63	10	other	0	1	Low
1506	63	10	other	0	1	Low
1507	63	10	self	NA	0	Low
1508	63	10	self	0	0	Low
1509	63	3	other	0	1	High
1510	63	3	self	0	0	High
1511	63	3	self	NA	0	High
1512	63	3	self	1	0	High
1513	63	3	other	NA	1	High
1514	63	3	self	1	0	High
1515	63	3	other	0	1	High
1516	63	3	other	0	1	High
1517	63	3	self	0	0	High
1518	63	3	self	0	0	High
1519	63	3	other	0	1	High
1520	63	3	other	NA	1	High
1521	63	10	other	NA	1	Low
1522	63	10	other	0	1	Low
1523	63	10	self	1	0	Low
1524	63	10	self	1	0	Low
1525	63	10	other	1	1	Low
1526	63	10	other	1	1	Low
1527	63	10	self	0	0	Low
1528	63	10	other	1	1	Low
1529	63	10	self	0	0	Low
1530	63	10	other	0	1	Low
1531	63	10	self	NA	0	Low
1532	63	10	self	0	0	Low
1533	63	3	other	0	1	High
1534	63	3	self	NA	0	High
1535	63	3	self	1	0	High
1536	63	3	self	1	0	High
1537	63	3	self	NA	0	High
1538	63	3	self	1	0	High
1539	63	3	other	0	1	High
1540	63	3	other	0	1	High
1541	63	3	other	0	1	High
1542	63	3	other	0	1	High
1543	63	3	self	0	0	High
1544	63	3	self	NA	0	High
1545	63	3	other	0	1	High
1546	63	3	other	0	1	High
1547	63	3	other	0	1	High
1548	63	3	self	0	0	High
1549	63	3	self	0	0	High
1550	63	3	other	0	1	High
1551	63	3	self	0	0	High
1552	63	3	other	NA	1	High
1553	63	3	other	0	1	High
1554	63	3	self	1	0	High
1555	63	10	other	0	1	Low
1556	63	10	self	0	0	Low
1557	63	10	other	0	1	Low
1558	63	10	other	0	1	Low
1559	63	10	self	0	0	Low
1560	63	10	self	0	0	Low
1561	63	10	other	1	1	Low
1562	63	10	self	1	0	Low
1563	63	10	self	1	0	Low
1564	63	10	other	0	1	Low
1565	48	10	other	0	0.666666666666667	Low
1566	48	10	self	NA	0	Low
1567	48	10	self	0	0	Low
1568	48	10	other	0	1	Low
1569	48	10	self	1	0	Low
1570	48	10	self	1	0	Low
1571	48	10	other	0	1	Low
1572	48	10	self	0	0	Low
1573	48	10	other	1	1	Low
1574	48	10	self	0	0.5	Low
1575	48	10	self	NA	0	Low
1576	48	10	other	1	0.5	Low
1577	48	3	self	1	0	High
1578	48	3	self	NA	0	High
1579	48	3	other	1	1	High
1580	48	3	other	1	1	High
1581	48	3	self	1	0	High
1582	48	3	self	1	0	High
1583	48	3	other	0	1	High
1584	48	3	other	1	1	High
1585	48	3	self	0	0	High
1586	48	3	other	NA	1	High
1587	48	3	other	0	1	High
1588	48	3	self	0	0	High
1589	48	10	self	1	0	Low
1590	48	10	other	0	1	Low
1591	48	10	self	1	0	Low
1592	48	10	self	0	0.5	Low
1593	48	10	other	1	1	Low
1594	48	10	other	1	0.666666666666667	Low
1595	48	10	self	0	0.5	Low
1596	48	10	other	1	1	Low
1597	48	10	self	1	0.5	Low
1598	48	10	other	1	0.5	Low
1599	48	3	other	NA	1	High
1600	48	3	other	1	1	High
1601	48	3	self	1	0	High
1602	48	3	other	0	1	High
1603	48	3	other	0	1	High
1604	48	3	self	1	0	High
1605	48	3	self	1	0	High
1606	48	3	self	1	0	High
1607	48	3	other	1	1	High
1608	48	3	other	1	1	High
1609	48	3	self	NA	0	High
1610	48	3	self	1	0	High
1611	48	10	other	1	1	Low
1612	48	10	other	NA	1	Low
1613	48	10	self	1	0	Low
1614	48	10	other	1	1	Low
1615	48	10	self	1	0	Low
1616	48	10	other	0	1	Low
1617	48	10	self	1	0	Low
1618	48	10	self	1	0.5	Low
1619	48	10	other	1	1	Low
1620	48	10	self	0	0	Low
1621	48	10	other	NA	1	Low
1622	48	10	other	1	1	Low
1623	48	3	other	1	1	High
1624	48	3	self	1	0	High
1625	48	3	self	0	0	High
1626	48	3	other	0	1	High
1627	48	3	other	1	1	High
1628	48	3	self	1	0	High
1629	48	3	other	0	1	High
1630	48	3	self	NA	0.5	High
1631	48	3	other	NA	1	High
1632	48	3	self	1	0	High
1633	48	3	other	1	1	High
1634	48	10	self	0	0	Low
1635	48	10	other	NA	1	Low
1636	48	10	other	0	1	Low
1637	48	10	self	1	0	Low
1638	48	10	other	1	1	Low
1639	48	10	other	1	1	Low
1640	48	10	other	1	1	Low
1641	48	10	self	0	0	Low
1642	48	10	self	1	0	Low
1643	48	10	self	NA	0	Low
1644	48	10	other	1	1	Low
1645	48	10	self	1	0	Low
1646	48	3	other	1	1	High
1647	48	3	self	1	0	High
1648	48	3	self	1	0	High
1649	48	3	self	0	0	High
1650	48	3	other	0	1	High
1651	48	3	other	1	1	High
1652	48	3	self	0	0	High
1653	48	3	other	0	1	High
1654	48	3	self	1	0	High
1655	48	3	other	0	0.5	High
1656	48	3	self	NA	0	High
1657	85	10	other	NA	0.666666666666667	Low
1658	85	10	self	1	0.333333333333333	Low
1659	85	10	other	0	0.5	Low
1660	85	10	self	0	0.5	Low
1661	85	10	other	0	0.5	Low
1662	85	10	self	1	0.333333333333333	Low
1663	85	10	other	1	0.666666666666667	Low
1664	85	10	other	1	1	Low
1665	85	10	self	0	0.333333333333333	Low
1666	85	10	other	1	0.5	Low
1667	85	10	self	0	0.333333333333333	Low
1668	85	10	self	NA	0.333333333333333	Low
1669	85	3	other	0	1	High
1670	85	3	self	1	0.5	High
1671	85	3	other	0	1	High
1672	85	3	self	0	0.5	High
1673	85	3	self	0	0.5	High
1674	85	3	self	0	0.5	High
1675	85	3	other	0	1	High
1676	85	3	other	0	1	High
1677	85	3	other	NA	1	High
1678	85	3	self	0	0.5	High
1679	85	3	other	0	1	High
1680	85	3	self	1	0.5	High
1681	85	3	other	0	1	High
1682	85	3	self	NA	0.5	High
1683	85	3	self	0	0.5	High
1684	85	3	other	0	1	High
1685	85	3	self	0	0.5	High
1686	85	3	self	0	0.5	High
1687	85	3	other	0	1	High
1688	85	3	other	1	1	High
1689	85	3	other	NA	1	High
1690	85	3	self	0	0.5	High
1691	85	3	other	0	1	High
1692	85	10	other	0	0.666666666666667	Low
1693	85	10	self	1	0.5	Low
1694	85	10	other	NA	0.5	Low
1695	85	10	other	1	0.666666666666667	Low
1696	85	10	self	0	0.333333333333333	Low
1697	85	10	self	0	0.333333333333333	Low
1698	85	10	self	0	0.333333333333333	Low
1699	85	10	other	0	0.666666666666667	Low
1700	85	10	other	0	0.666666666666667	Low
1701	85	10	self	1	0.333333333333333	Low
1702	85	10	other	0	0.5	Low
1703	85	3	other	1	1	High
1704	85	3	self	NA	0.5	High
1705	85	3	self	0	0.5	High
1706	85	3	other	1	1	High
1707	85	3	self	0	0	High
1708	85	3	self	1	0.5	High
1709	85	3	other	1	1	High
1710	85	3	self	1	0.5	High
1711	85	3	other	0	1	High
1712	85	3	other	NA	1	High
1713	85	3	other	0	1	High
1714	85	3	self	1	0.5	High
1715	85	10	self	NA	0.333333333333333	Low
1716	85	10	other	0	0.666666666666667	Low
1717	85	10	self	1	0.5	Low
1718	85	10	self	1	0.333333333333333	Low
1719	85	10	other	0	0.666666666666667	Low
1720	85	10	self	0	0.5	Low
1721	85	10	other	1	0.5	Low
1722	85	10	other	0	1	Low
1723	85	10	self	0	0.5	Low
1724	85	10	other	1	1	Low
1725	85	10	self	0	0	Low
1726	85	10	other	NA	1	Low
1727	85	3	self	0	0.5	High
1728	85	3	other	0	1	High
1729	85	3	self	NA	0.5	High
1730	85	3	other	1	1	High
1731	85	3	self	1	0.5	High
1732	85	3	self	0	0.5	High
1733	85	3	other	0	1	High
1734	85	3	other	0	1	High
1735	85	3	self	0	0.5	High
1736	85	3	other	0	1	High
1737	85	3	self	0	0.5	High
1738	85	10	other	0	0.666666666666667	Low
1739	85	10	self	1	0.5	Low
1740	85	10	self	0	0.5	Low
1741	85	10	other	0	0.5	Low
1742	85	10	other	1	0.666666666666667	Low
1743	85	10	self	0	0.333333333333333	Low
1744	85	10	self	0	0.5	Low
1745	85	10	other	0	1	Low
1746	85	10	self	NA	0.5	Low
1747	85	10	other	1	0.5	Low
1748	85	10	self	0	0	Low
1749	62	10	other	0	0.5	Low
1750	62	10	other	NA	1	Low
1751	62	10	self	0	0	Low
1752	62	10	self	1	0	Low
1753	62	10	self	0	0	Low
1754	62	10	self	0	0	Low
1755	62	10	other	1	1	Low
1756	62	10	other	0	1	Low
1757	62	10	other	1	1	Low
1758	62	10	self	1	0	Low
1759	62	10	other	0	1	Low
1760	62	3	other	NA	1	High
1761	62	3	self	0	0	High
1762	62	3	other	1	1	High
1763	62	3	other	0	1	High
1764	62	3	other	1	1	High
1765	62	3	self	1	0	High
1766	62	3	other	1	1	High
1767	62	3	self	0	0	High
1768	62	3	self	1	0	High
1769	62	3	self	NA	0	High
1770	62	3	other	1	1	High
1771	62	3	self	1	0	High
1772	62	3	self	NA	0	High
1773	62	3	self	0	0	High
1774	62	3	other	1	1	High
1775	62	3	self	1	0	High
1776	62	3	other	1	1	High
1777	62	3	self	0	0	High
1778	62	3	other	0	1	High
1779	62	3	self	1	0	High
1780	62	3	other	1	1	High
1781	62	3	self	0	0	High
1782	62	3	other	0	1	High
1783	62	10	self	1	0	Low
1784	62	10	other	NA	1	Low
1785	62	10	other	1	1	Low
1786	62	10	other	1	1	Low
1787	62	10	self	1	0	Low
1788	62	10	other	1	1	Low
1789	62	10	self	1	0	Low
1790	62	10	self	0	0	Low
1791	62	10	other	0	1	Low
1792	62	10	other	1	1	Low
1793	62	10	self	1	0	Low
1794	62	10	other	NA	1	Low
1795	62	10	self	1	0	Low
1796	62	10	self	NA	0	Low
1797	62	10	other	1	1	Low
1798	62	10	self	0	0	Low
1799	62	10	self	1	0	Low
1800	62	10	other	1	1	Low
1801	62	10	other	1	1	Low
1802	62	10	other	0	1	Low
1803	62	10	self	1	0	Low
1804	62	10	self	0	0	Low
1805	62	10	self	NA	0	Low
1806	62	10	other	1	1	Low
1807	62	3	other	NA	1	High
1808	62	3	self	1	0	High
1809	62	3	other	1	1	High
1810	62	3	other	0	1	High
1811	62	3	other	1	1	High
1812	62	3	self	1	0	High
1813	62	3	self	1	0	High
1814	62	3	self	1	0	High
1815	62	3	other	0	1	High
1816	62	3	self	0	0	High
1817	62	3	other	1	1	High
1818	62	3	other	NA	1	High
1819	62	3	self	1	0	High
1820	62	3	other	1	1	High
1821	62	3	self	NA	0	High
1822	62	3	self	1	0	High
1823	62	3	other	0	1	High
1824	62	3	self	1	0	High
1825	62	3	other	0	1	High
1826	62	3	other	0	1	High
1827	62	3	self	0	0	High
1828	62	3	self	0	0	High
1829	62	3	other	1	1	High
1830	62	10	other	1	1	Low
1831	62	10	self	1	0	Low
1832	62	10	self	NA	0	Low
1833	62	10	self	0	0	Low
1834	62	10	other	1	1	Low
1835	62	10	self	1	0	Low
1836	62	10	other	0	1	Low
1837	62	10	other	0	1	Low
1838	62	10	self	0	0	Low
1839	62	10	self	0	0	Low
1840	62	10	other	0	1	Low
1841	110	10	other	NA	1	Low
1842	110	10	self	0	0	Low
1843	110	10	other	0	1	Low
1844	110	10	other	0	1	Low
1845	110	10	other	1	1	Low
1846	110	10	self	0	0	Low
1847	110	10	self	0	0	Low
1848	110	10	other	0	1	Low
1849	110	10	self	1	0	Low
1850	110	10	self	NA	0	Low
1851	110	10	self	1	0	Low
1852	110	10	other	0	1	Low
1853	110	3	self	0	0.5	High
1854	110	3	other	NA	0.5	High
1855	110	3	other	NA	0.5	High
1856	110	3	other	0	0.5	High
1857	110	3	self	0	0.5	High
1858	110	3	other	1	0.5	High
1859	110	3	self	0	0.5	High
1860	110	3	other	1	0.5	High
1861	110	3	NA	0	0	High
1862	110	3	NA	1	0	High
1863	110	3	self	NA	0.5	High
1864	110	3	NA	NA	0	High
1865	110	3	self	0	0.5	High
1866	110	3	other	0	0.5	High
1867	110	3	NA	1	0	High
1868	110	3	other	0	0.5	High
1869	110	3	self	0	0.5	High
1870	110	3	other	1	0.5	High
1871	110	3	self	0	0.5	High
1872	110	3	self	0	0.5	High
1873	110	3	NA	0	0	High
1874	110	3	NA	NA	0	High
1875	110	3	other	1	0.5	High
1876	110	10	other	0	1	Low
1877	110	10	other	NA	1	Low
1878	110	10	self	1	0	Low
1879	110	10	other	0	1	Low
1880	110	10	other	0	0.5	Low
1881	110	10	self	0	0	Low
1882	110	10	self	0	0	Low
1883	110	10	self	0	0	Low
1884	110	10	other	1	1	Low
1885	110	10	other	0	1	Low
1886	110	10	self	0	0	Low
1887	110	10	self	0	0	Low
1888	110	10	other	1	1	Low
1889	110	10	other	0	1	Low
1890	110	10	other	0	1	Low
1891	110	10	other	0	1	Low
1892	110	10	self	1	0	Low
1893	110	10	self	0	0	Low
1894	110	10	self	0	0	Low
1895	110	10	other	1	1	Low
1896	110	10	other	NA	1	Low
1897	110	10	self	1	0	Low
1898	110	3	self	0	0	High
1899	110	3	other	0	1	High
1900	110	3	self	0	0	High
1901	110	3	other	0	1	High
1902	110	3	other	1	1	High
1903	110	3	self	0	0	High
1904	110	3	other	0	1	High
1905	110	3	self	0	0	High
1906	110	3	self	NA	0	High
1907	110	3	other	0	1	High
1908	110	3	self	0	0	High
1909	110	3	self	NA	0	High
1910	110	3	self	0	0	High
1911	110	3	other	0	1	High
1912	110	3	other	0	1	High
1913	110	3	self	0	0	High
1914	110	3	other	0	1	High
1915	110	3	other	1	1	High
1916	110	3	self	0	0	High
1917	110	3	self	0	0	High
1918	110	3	other	NA	1	High
1919	110	3	self	1	0	High
1920	110	3	other	0	1	High
1921	110	10	self	NA	0	Low
1922	110	10	self	0	0	Low
1923	110	10	other	0	1	Low
1924	110	10	self	0	0	Low
1925	110	10	other	0	1	Low
1926	110	10	self	0	0	Low
1927	110	10	self	0	0	Low
1928	110	10	other	0	1	Low
1929	110	10	other	0	1	Low
1930	110	10	self	0	0	Low
1931	110	10	self	NA	0	Low
1932	110	10	other	0	1	Low
1933	79	10	other	NA	0.666666666666667	Low
1934	79	10	self	0	0.333333333333333	Low
1935	79	10	other	0	0.666666666666667	Low
1936	79	10	other	0	0.666666666666667	Low
1937	79	10	self	1	0.5	Low
1938	79	10	self	0	0.333333333333333	Low
1939	79	10	other	0	0.666666666666667	Low
1940	79	10	other	1	0.666666666666667	Low
1941	79	10	self	0	0.333333333333333	Low
1942	79	10	other	0	0.666666666666667	Low
1943	79	10	other	NA	0.666666666666667	Low
1944	79	10	self	1	0.5	Low
1945	79	3	self	0	0	High
1946	79	3	other	1	0.5	High
1947	79	3	self	NA	0	High
1948	79	3	other	1	0.5	High
1949	79	3	self	0	0	High
1950	79	3	other	0	0.5	High
1951	79	3	other	0	1	High
1952	79	3	self	0	0	High
1953	79	3	self	1	0.5	High
1954	79	3	other	0	0.5	High
1955	79	3	self	1	0.5	High
1956	79	10	self	0	0.5	Low
1957	79	10	other	1	0.5	Low
1958	79	10	self	NA	0	Low
1959	79	10	other	0	1	Low
1960	79	10	self	1	0.5	Low
1961	79	10	self	0	0.5	Low
1962	79	10	other	0	0.666666666666667	Low
1963	79	10	other	1	1	Low
1964	79	10	self	1	0.333333333333333	Low
1965	79	10	self	0	0	Low
1966	79	10	self	NA	0	Low
1967	79	10	other	1	1	Low
1968	79	3	self	1	0	High
1969	79	3	other	0	1	High
1970	79	3	self	NA	0	High
1971	79	3	self	0	0	High
1972	79	3	other	0	1	High
1973	79	3	other	0	1	High
1974	79	3	self	0	0	High
1975	79	3	other	1	1	High
1976	79	3	self	1	0	High
1977	79	3	self	0	0	High
1978	79	3	other	1	1	High
1979	79	3	other	NA	1	High
1980	79	3	other	1	1	High
1981	79	3	self	1	0	High
1982	79	3	self	0	0	High
1983	79	3	other	1	1	High
1984	79	3	other	0	1	High
1985	79	3	self	0	0	High
1986	79	3	self	0	0	High
1987	79	3	other	0	1	High
1988	79	3	other	NA	1	High
1989	79	3	self	0	0	High
1990	79	3	other	1	1	High
1991	79	10	self	1	0	Low
1992	79	10	other	NA	1	Low
1993	79	10	other	1	1	Low
1994	79	10	self	1	0	Low
1995	79	10	self	1	0	Low
1996	79	10	other	0	1	Low
1997	79	10	self	0	0	Low
1998	79	10	other	1	1	Low
1999	79	10	other	1	1	Low
[truncated: 16,401 more rows]
