# Supplementary material for: Attentional priorities drive effects of time pressure on altruistic choice
Source: Nat Commun. 2020 Jul 15;11:3534. doi: 10.1038/s41467-020-17326-x (PMC7363879; doi:10.1038/s41467-020-17326-x)
Supplement: Supplementary file 4 — Source Data [file 41467_2020_17326_MOESM4_ESM.zip › SourceData/SourceData.xlsx]

## Sheet: SourceData_Fig2
V1	subj	longgen	shortgen	changegen
1	1	0.6125	0.519481	-0.0930195
2	2	0.5625	0.5	-0.0625
3	3	0.35443	0.189189	-0.165241
4	4	0.582278	0.532468	-0.0498109
5	5	0.6125	0.506849	-0.105651
6	6	0.5875	0.5	-0.0875
7	7	0.575	0.538462	-0.0365385
8	8	0.2	0.233766	0.0337662
9	9	0.683544	0.535211	-0.148333
10	10	0.475	0.4875	0.0125
11	11	0.025	0.0126582	-0.0123418
12	12	0.2125	0.25	0.0375
13	13	0.3875	0.506667	0.119167
14	14	0.0625	0.0253165	-0.0371835
15	15	0.6625	0.626667	-0.0358333
16	16	0.2375	0.139241	-0.0982595
17	17	0.025	0.0394737	0.0144737
18	18	0.435897	0.620253	0.184356
19	19	0.4625	0.367089	-0.0954114
20	20	0.075	0.219178	0.144178
21	21	0.0632911	0.0657895	0.00249833
22	22	0.43038	0.402778	-0.027602
23	23	0.725	0.8	0.075
24	24	0.0379747	0.05	0.0120253
25	25	0.4625	0.472973	0.010473
26	26	0.253165	0.128205	-0.124959
27	27	0.45	0.391892	-0.0581081
28	28	0.55	0.61039	0.0603896
29	29	0.4875	0.45	-0.0375
30	30	0.6625	0.512821	-0.149679
31	31	0.575	0.582278	0.00727848
32	32	0.43038	0.468354	0.0379747
33	33	0.5625	0.461538	-0.100962
34	34	0.0875	0.0641026	-0.0233974
35	35	0.2375	0.103896	-0.133604
36	36	0.575	0.525	-0.05
37	37	0.3375	0.0921053	-0.245395
38	38	0.5125	0.575758	0.0632576
39	39	0.6	0.573333	-0.0266667
40	40	0.45	0.454545	0.00454545
41	41	0.525	0.448718	-0.0762821
42	42	0.35	0.15493	-0.19507
43	43	0.525	0.525641	0.000641026
44	44	0.225	0.202532	-0.0224684
45	45	0.5625	0.554054	-0.00844595
46	46	0.3	0.0769231	-0.223077
47	47	0.615385	0.605263	-0.0101215
48	48	0.4375	0.233766	-0.203734
49	49	0.0379747	0.0379747	0
50	50	0.4125	0.278481	-0.134019
51	51	0.4625	0.384615	-0.0778846
52	52	0.551282	0.549296	-0.00198628
53	53	0.2375	0.219178	-0.0183219
54	54	0.575	0.513158	-0.0618421
55	55	0.468354	0.302632	-0.165723
56	56	0.55	0.527027	-0.022973
57	57	0.7	0.635135	-0.0648649
58	58	0.0625	0.0126582	-0.0498418
59	59	0.2375	0.0625	-0.175
60	60	0.525	0.448718	-0.0762821

## Sheet: SourceData_Fig3
nSFix_H	nOFix_H	nNFix_H	nTer_H	pSFix_H	pOFix_H	pNFix_H	pTer_H	nSFix_L	nOFix_L	nNFix_L	nTer_L	pSFix_L	pOFix_L	pNFix_L	pTer_L
1876	710	1974	0	0.411404	0.155702	0.432895	0	787	525	3248	0	0.172588	0.115132	0.712281	0
1874	711	1975	0	0.410965	0.155921	0.433114	0	789	522	3249	0	0.173026	0.114474	0.7125	0
1872	713	1975	0	0.410526	0.15636	0.433114	0	789	521	3250	0	0.173026	0.114254	0.712719	0
1873	717	1970	0	0.410746	0.157237	0.432018	0	788	518	3254	0	0.172807	0.113596	0.713596	0
1879	717	1964	0	0.412061	0.157237	0.430702	0	789	518	3253	0	0.173026	0.113596	0.713377	0
1882	718	1960	0	0.412719	0.157456	0.429825	0	789	521	3250	0	0.173026	0.114254	0.712719	0
1880	715	1965	0	0.412281	0.156798	0.430921	0	788	521	3251	0	0.172807	0.114254	0.712939	0
1881	716	1963	0	0.4125	0.157018	0.430482	0	789	520	3251	0	0.173026	0.114035	0.712939	0
1883	716	1961	0	0.412939	0.157018	0.430044	0	790	520	3250	0	0.173246	0.114035	0.712719	0
1886	716	1958	0	0.413596	0.157018	0.429386	0	790	521	3249	0	0.173246	0.114254	0.7125	0
1889	716	1955	0	0.414254	0.157018	0.428728	0	792	522	3246	0	0.173684	0.114474	0.711842	0
1892	716	1952	0	0.414912	0.157018	0.42807	0	792	524	3244	0	0.173684	0.114912	0.711404	0
1894	717	1949	0	0.415351	0.157237	0.427412	0	795	524	3241	0	0.174342	0.114912	0.710746	0
1891	720	1948	1	0.414784	0.157929	0.427287	0.000219298	796	524	3240	0	0.174561	0.114912	0.710526	0
1893	721	1945	1	0.415223	0.158149	0.426629	0.000219298	795	523	3242	0	0.174342	0.114693	0.710965	0
1893	724	1942	1	0.415223	0.158807	0.425971	0.000219298	797	524	3239	0	0.174781	0.114912	0.710307	0
1892	723	1944	1	0.415003	0.158587	0.426409	0.000219298	797	524	3239	0	0.174781	0.114912	0.710307	0
1896	723	1940	1	0.415881	0.158587	0.425532	0.000219298	798	521	3241	0	0.175	0.114254	0.710746	0
1899	722	1938	1	0.416539	0.158368	0.425093	0.000219298	799	522	3239	0	0.175219	0.114474	0.710307	0
1902	724	1933	1	0.417197	0.158807	0.423996	0.000219298	803	521	3236	0	0.176096	0.114254	0.709649	0
1904	722	1933	1	0.417635	0.158368	0.423996	0.000219298	803	522	3235	0	0.176096	0.114474	0.70943	0
1908	722	1929	1	0.418513	0.158368	0.423119	0.000219298	801	522	3237	0	0.175658	0.114474	0.709868	0
1909	722	1928	1	0.418732	0.158368	0.4229	0.000219298	801	521	3238	0	0.175658	0.114254	0.710088	0
1910	721	1928	1	0.418952	0.158149	0.4229	0.000219298	799	521	3240	0	0.175219	0.114254	0.710526	0
1913	720	1926	1	0.41961	0.157929	0.422461	0.000219298	801	520	3239	0	0.175658	0.114035	0.710307	0
1918	719	1922	1	0.420706	0.15771	0.421584	0.000219298	802	520	3238	0	0.175877	0.114035	0.710088	0
1924	719	1916	1	0.422022	0.15771	0.420268	0.000219298	801	521	3238	0	0.175658	0.114254	0.710088	0
1924	718	1917	1	0.422022	0.157491	0.420487	0.000219298	801	521	3238	0	0.175658	0.114254	0.710088	0
1930	715	1914	1	0.423338	0.156833	0.419829	0.000219298	803	521	3236	0	0.176096	0.114254	0.709649	0
1933	715	1911	1	0.423996	0.156833	0.419171	0.000219298	805	521	3234	0	0.176535	0.114254	0.709211	0
1935	714	1910	1	0.424435	0.156613	0.418952	0.000219298	806	521	3233	0	0.176754	0.114254	0.708991	0
1933	715	1911	1	0.423996	0.156833	0.419171	0.000219298	808	521	3231	0	0.177193	0.114254	0.708553	0
1937	713	1909	1	0.424874	0.156394	0.418732	0.000219298	809	522	3229	0	0.177412	0.114474	0.708114	0
1939	713	1907	1	0.425313	0.156394	0.418293	0.000219298	811	523	3226	0	0.177851	0.114693	0.707456	0
1939	715	1905	1	0.425313	0.156833	0.417855	0.000219298	809	523	3228	0	0.177412	0.114693	0.707895	0
1939	714	1906	1	0.425313	0.156613	0.418074	0.000219298	808	524	3228	0	0.177193	0.114912	0.707895	0
1941	718	1900	1	0.425751	0.157491	0.416758	0.000219298	809	526	3225	0	0.177412	0.115351	0.707237	0
1943	718	1898	1	0.42619	0.157491	0.416319	0.000219298	808	525	3227	0	0.177193	0.115132	0.707675	0
1944	719	1896	1	0.426409	0.15771	0.415881	0.000219298	809	526	3225	0	0.177412	0.115351	0.707237	0
1946	720	1893	1	0.426848	0.157929	0.415223	0.000219298	813	526	3221	0	0.178289	0.115351	0.70636	0
1947	720	1892	1	0.427067	0.157929	0.415003	0.000219298	814	529	3217	0	0.178509	0.116009	0.705482	0
1949	721	1889	1	0.427506	0.158149	0.414345	0.000219298	815	528	3217	0	0.178728	0.115789	0.705482	0
1949	722	1888	1	0.427506	0.158368	0.414126	0.000219298	817	528	3215	0	0.179167	0.115789	0.705044	0
1947	719	1893	1	0.427067	0.15771	0.415223	0.000219298	818	529	3213	0	0.179386	0.116009	0.704605	0
1951	721	1887	1	0.427945	0.158149	0.413907	0.000219298	821	529	3210	0	0.180044	0.116009	0.703947	0
1951	722	1886	1	0.427945	0.158368	0.413687	0.000219298	821	528	3211	0	0.180044	0.115789	0.704167	0
1952	724	1883	1	0.428164	0.158807	0.413029	0.000219298	820	529	3211	0	0.179825	0.116009	0.704167	0
1953	725	1881	1	0.428383	0.159026	0.41259	0.000219298	820	529	3211	0	0.179825	0.116009	0.704167	0
1953	727	1879	1	0.428383	0.159465	0.412152	0.000219298	821	529	3210	0	0.180044	0.116009	0.703947	0
1953	731	1875	1	0.428383	0.160342	0.411274	0.000219298	820	529	3211	0	0.179825	0.116009	0.704167	0
1955	730	1874	1	0.428822	0.160123	0.411055	0.000219298	821	529	3210	0	0.180044	0.116009	0.703947	0
1957	733	1869	1	0.429261	0.160781	0.409958	0.000219298	821	528	3211	0	0.180044	0.115789	0.704167	0
1957	733	1869	1	0.429261	0.160781	0.409958	0.000219298	821	528	3211	0	0.180044	0.115789	0.704167	0
1956	737	1866	1	0.429041	0.161658	0.4093	0.000219298	822	528	3210	0	0.180263	0.115789	0.703947	0
1956	736	1867	1	0.429041	0.161439	0.40952	0.000219298	822	528	3210	0	0.180263	0.115789	0.703947	0
1957	737	1865	1	0.429261	0.161658	0.409081	0.000219298	821	525	3214	0	0.180044	0.115132	0.704825	0
1955	736	1868	1	0.428822	0.161439	0.409739	0.000219298	821	526	3213	0	0.180044	0.115351	0.704605	0
1956	736	1867	1	0.429041	0.161439	0.40952	0.000219298	821	526	3213	0	0.180044	0.115351	0.704605	0
1960	736	1863	1	0.429919	0.161439	0.408642	0.000219298	817	526	3217	0	0.179167	0.115351	0.705482	0
1965	734	1860	1	0.431016	0.161	0.407984	0.000219298	818	527	3215	0	0.179386	0.11557	0.705044	0
1968	736	1855	1	0.431674	0.161439	0.406887	0.000219298	818	527	3215	0	0.179386	0.11557	0.705044	0
1969	735	1855	1	0.431893	0.16122	0.406887	0.000219298	821	529	3210	0	0.180044	0.116009	0.703947	0
1967	738	1854	1	0.431454	0.161878	0.406668	0.000219298	823	530	3207	0	0.180482	0.116228	0.703289	0
1967	738	1854	1	0.431454	0.161878	0.406668	0.000219298	825	531	3204	0	0.180921	0.116447	0.702632	0
1969	737	1853	1	0.431893	0.161658	0.406449	0.000219298	827	529	3204	0	0.18136	0.116009	0.702632	0
1969	738	1852	1	0.431893	0.161878	0.406229	0.000219298	827	528	3205	0	0.18136	0.115789	0.702851	0
1974	742	1843	1	0.43299	0.162755	0.404255	0.000219298	827	527	3206	0	0.18136	0.11557	0.70307	0
1975	741	1843	1	0.433209	0.162536	0.404255	0.000219298	828	527	3205	0	0.181579	0.11557	0.702851	0
1980	740	1839	1	0.434306	0.162316	0.403378	0.000219298	831	527	3202	0	0.182237	0.11557	0.702193	0
1981	741	1837	1	0.434525	0.162536	0.402939	0.000219298	834	528	3198	0	0.182895	0.115789	0.701316	0
1982	744	1833	1	0.434744	0.163194	0.402062	0.000219298	833	529	3198	0	0.182675	0.116009	0.701316	0
1983	741	1835	1	0.434964	0.162536	0.402501	0.000219298	833	528	3199	0	0.182675	0.115789	0.701535	0
1984	741	1834	1	0.435183	0.162536	0.402281	0.000219298	834	528	3198	0	0.182895	0.115789	0.701316	0
1987	741	1831	1	0.435841	0.162536	0.401623	0.000219298	832	529	3199	0	0.182456	0.116009	0.701535	0
1987	742	1830	1	0.435841	0.162755	0.401404	0.000219298	833	529	3198	0	0.182675	0.116009	0.701316	0
1991	742	1826	1	0.436719	0.162755	0.400526	0.000219298	833	529	3198	0	0.182675	0.116009	0.701316	0
1991	742	1826	1	0.436719	0.162755	0.400526	0.000219298	836	529	3195	0	0.183333	0.116009	0.700658	0
1992	741	1826	1	0.436938	0.162536	0.400526	0.000219298	836	529	3195	0	0.183333	0.116009	0.700658	0
1993	743	1823	1	0.437157	0.162974	0.399868	0.000219298	836	529	3195	0	0.183333	0.116009	0.700658	0
1996	742	1821	1	0.437815	0.162755	0.39943	0.000219298	838	531	3191	0	0.183772	0.116447	0.699781	0
2002	741	1816	1	0.439131	0.162536	0.398333	0.000219298	838	531	3191	0	0.183772	0.116447	0.699781	0
2002	743	1814	1	0.439131	0.162974	0.397894	0.000219298	839	535	3186	0	0.183991	0.117325	0.698684	0
2003	745	1811	1	0.439351	0.163413	0.397236	0.000219298	841	536	3183	0	0.18443	0.117544	0.698026	0
2006	746	1807	1	0.440009	0.163632	0.396359	0.000219298	842	538	3180	0	0.184649	0.117982	0.697368	0
2010	746	1803	1	0.440886	0.163632	0.395481	0.000219298	843	538	3179	0	0.184868	0.117982	0.697149	0
2016	745	1798	1	0.442202	0.163413	0.394385	0.000219298	845	539	3176	0	0.185307	0.118202	0.696491	0
2018	748	1793	1	0.442641	0.164071	0.393288	0.000219298	847	543	3170	0	0.185746	0.119079	0.695175	0
2018	750	1791	1	0.442641	0.16451	0.392849	0.000219298	848	544	3168	0	0.185965	0.119298	0.694737	0
2019	751	1789	1	0.44286	0.164729	0.392411	0.000219298	847	544	3169	0	0.185746	0.119298	0.694956	0
2019	751	1789	1	0.44286	0.164729	0.392411	0.000219298	847	544	3169	0	0.185746	0.119298	0.694956	0
2019	751	1789	1	0.44286	0.164729	0.392411	0.000219298	847	545	3168	0	0.185746	0.119518	0.694737	0
2019	751	1789	1	0.44286	0.164729	0.392411	0.000219298	846	545	3169	0	0.185526	0.119518	0.694956	0
2022	753	1784	1	0.443518	0.165168	0.391314	0.000219298	847	547	3166	0	0.185746	0.119956	0.694298	0
2021	756	1782	1	0.443299	0.165826	0.390875	0.000219298	849	546	3165	0	0.186184	0.119737	0.694079	0
2022	756	1781	1	0.443518	0.165826	0.390656	0.000219298	851	547	3162	0	0.186623	0.119956	0.693421	0
2024	756	1779	1	0.443957	0.165826	0.390217	0.000219298	851	548	3161	0	0.186623	0.120175	0.693202	0
2027	756	1776	1	0.444615	0.165826	0.389559	0.000219298	851	547	3162	0	0.186623	0.119956	0.693421	0
2028	755	1776	1	0.444834	0.165606	0.389559	0.000219298	852	547	3161	0	0.186842	0.119956	0.693202	0
2028	755	1776	1	0.444834	0.165606	0.389559	0.000219298	853	547	3160	0	0.187061	0.119956	0.692982	0
2029	754	1776	1	0.445054	0.165387	0.389559	0.000219298	855	546	3159	0	0.1875	0.119737	0.692763	0
2032	754	1773	1	0.445712	0.165387	0.388901	0.000219298	855	545	3160	0	0.1875	0.119518	0.692982	0
2031	755	1773	1	0.445492	0.165606	0.388901	0.000219298	855	544	3161	0	0.1875	0.119298	0.693202	0
2033	755	1771	1	0.445931	0.165606	0.388462	0.000219298	856	544	3160	0	0.187719	0.119298	0.692982	0
2034	755	1770	1	0.44615	0.165606	0.388243	0.000219298	857	544	3159	0	0.187939	0.119298	0.692763	0
2036	755	1768	1	0.446589	0.165606	0.387804	0.000219298	858	545	3157	0	0.188158	0.119518	0.692325	0
2035	756	1768	1	0.44637	0.165826	0.387804	0.000219298	858	545	3157	0	0.188158	0.119518	0.692325	0
2034	759	1766	1	0.44615	0.166484	0.387366	0.000219298	859	547	3154	0	0.188377	0.119956	0.691667	0
2037	759	1763	1	0.446809	0.166484	0.386708	0.000219298	860	545	3155	0	0.188596	0.119518	0.691886	0
2033	760	1766	1	0.445931	0.166703	0.387366	0.000219298	857	545	3158	0	0.187939	0.119518	0.692544	0
2032	760	1767	1	0.445712	0.166703	0.387585	0.000219298	857	545	3158	0	0.187939	0.119518	0.692544	0
2026	760	1773	1	0.444396	0.166703	0.388901	0.000219298	857	546	3157	0	0.187939	0.119737	0.692325	0
2024	760	1775	1	0.443957	0.166703	0.38934	0.000219298	856	548	3156	0	0.187719	0.120175	0.692105	0
2023	760	1776	1	0.443738	0.166703	0.389559	0.000219298	856	547	3157	0	0.187719	0.119956	0.692325	0
2024	760	1775	1	0.443957	0.166703	0.38934	0.000219298	856	548	3156	0	0.187719	0.120175	0.692105	0
2022	760	1777	1	0.443518	0.166703	0.389778	0.000219298	855	547	3158	0	0.1875	0.119956	0.692544	0
2017	760	1782	1	0.442422	0.166703	0.390875	0.000219298	854	549	3157	0	0.187281	0.120395	0.692325	0
2017	760	1782	1	0.442422	0.166703	0.390875	0.000219298	854	549	3157	0	0.187281	0.120395	0.692325	0
2013	759	1787	1	0.441544	0.166484	0.391972	0.000219298	854	549	3157	0	0.187281	0.120395	0.692325	0
2008	761	1790	1	0.440447	0.166923	0.39263	0.000219298	854	549	3157	0	0.187281	0.120395	0.692325	0
2003	761	1795	1	0.439351	0.166923	0.393727	0.000219298	853	549	3158	0	0.187061	0.120395	0.692544	0
2001	762	1796	1	0.438912	0.167142	0.393946	0.000219298	853	548	3159	0	0.187061	0.120175	0.692763	0
1998	762	1799	1	0.438254	0.167142	0.394604	0.000219298	851	549	3160	0	0.186623	0.120395	0.692982	0
1996	762	1801	1	0.437815	0.167142	0.395043	0.000219298	850	548	3162	0	0.186404	0.120175	0.693421	0
1995	757	1807	1	0.437596	0.166045	0.396359	0.000219298	850	548	3162	0	0.186404	0.120175	0.693421	0
1991	758	1810	1	0.436719	0.166265	0.397017	0.000219298	847	548	3165	0	0.185746	0.120175	0.694079	0
1981	758	1820	1	0.434525	0.166265	0.39921	0.000219298	845	548	3167	0	0.185307	0.120175	0.694518	0
1977	755	1827	1	0.433648	0.165606	0.400746	0.000219298	839	547	3174	0	0.183991	0.119956	0.696053	0
1972	755	1832	1	0.432551	0.165606	0.401843	0.000219298	837	545	3178	0	0.183553	0.119518	0.69693	0
1965	756	1838	1	0.431016	0.165826	0.403159	0.000219298	834	545	3181	0	0.182895	0.119518	0.697588	0
1960	754	1845	1	0.429919	0.165387	0.404694	0.000219298	833	546	3181	0	0.182675	0.119737	0.697588	0
1950	749	1860	1	0.427725	0.16429	0.407984	0.000219298	832	544	3184	0	0.182456	0.119298	0.698246	0
1938	747	1874	1	0.425093	0.163852	0.411055	0.000219298	830	545	3185	0	0.182018	0.119518	0.698465	0
1932	742	1885	1	0.423777	0.162755	0.413468	0.000219298	823	542	3195	0	0.180482	0.11886	0.700658	0
1916	733	1910	1	0.420268	0.160781	0.418952	0.000219298	817	545	3198	0	0.179167	0.119518	0.701316	0
1914	730	1915	1	0.419829	0.160123	0.420048	0.000219298	815	541	3204	0	0.178728	0.11864	0.702632	0
1900	726	1933	1	0.416758	0.159245	0.423996	0.000219298	811	541	3208	0	0.177851	0.11864	0.703509	0
1882	722	1955	1	0.41281	0.158368	0.428822	0.000219298	804	540	3216	0	0.176316	0.118421	0.705263	0
1870	707	1982	1	0.410178	0.155078	0.434744	0.000219298	798	534	3228	0	0.175	0.117105	0.707895	0
1859	704	1996	1	0.407765	0.15442	0.437815	0.000219298	790	529	3241	0	0.173246	0.116009	0.710746	0
1850	695	2014	1	0.405791	0.152446	0.441764	0.000219298	783	523	3254	0	0.171711	0.114693	0.713596	0
1837	693	2029	1	0.402939	0.152007	0.445054	0.000219298	776	519	3265	0	0.170175	0.113816	0.716009	0
1824	679	2056	1	0.400088	0.148936	0.450976	0.000219298	770	513	3277	0	0.16886	0.1125	0.71864	0
1811	673	2075	1	0.397236	0.14762	0.455144	0.000219298	766	508	3286	0	0.167982	0.111404	0.720614	0
1804	675	2080	1	0.395701	0.148059	0.45624	0.000219298	759	503	3298	0	0.166447	0.110307	0.723246	0
1795	669	2095	1	0.393727	0.146743	0.459531	0.000219298	750	488	3322	0	0.164474	0.107018	0.728509	0
1777	659	2123	1	0.389778	0.144549	0.465672	0.000219298	747	485	3328	0	0.163816	0.10636	0.729825	0
1763	653	2143	1	0.386708	0.143233	0.470059	0.000219298	735	483	3342	0	0.161184	0.105921	0.732895	0
1767	648	2144	1	0.387585	0.142136	0.470279	0.000219298	730	480	3350	0	0.160088	0.105263	0.734649	0
1747	646	2166	1	0.383198	0.141698	0.475104	0.000219298	726	466	3368	0	0.159211	0.102193	0.738596	0
1741	647	2171	1	0.381882	0.141917	0.476201	0.000219298	715	464	3381	0	0.156798	0.101754	0.741447	0
1734	647	2178	1	0.380347	0.141917	0.477736	0.000219298	711	463	3386	0	0.155921	0.101535	0.742544	0
1731	641	2187	1	0.379689	0.140601	0.47971	0.000219298	708	464	3388	0	0.155263	0.101754	0.742982	0
1736	645	2178	1	0.380785	0.141478	0.477736	0.000219298	710	465	3385	0	0.155702	0.101974	0.742325	0
1732	645	2182	1	0.379908	0.141478	0.478614	0.000219298	711	470	3379	0	0.155921	0.10307	0.741009	0
1740	653	2166	1	0.381663	0.143233	0.475104	0.000219298	715	470	3375	0	0.156798	0.10307	0.740132	0
1749	661	2149	1	0.383637	0.144988	0.471375	0.000219298	721	477	3362	0	0.158114	0.104605	0.737281	0
1769	667	2123	1	0.388024	0.146304	0.465672	0.000219298	731	480	3349	0	0.160307	0.105263	0.73443	0
1786	677	2096	1	0.391753	0.148497	0.45975	0.000219298	735	486	3339	0	0.161184	0.106579	0.732237	0
1804	680	2075	1	0.395701	0.149156	0.455144	0.000219298	748	498	3314	0	0.164035	0.109211	0.726754	0
1822	692	2045	1	0.399649	0.151788	0.448563	0.000219298	766	504	3290	0	0.167982	0.110526	0.721491	0
1859	698	2002	1	0.407765	0.153104	0.439131	0.000219298	789	513	3258	0	0.173026	0.1125	0.714474	0
1894	714	1951	1	0.415442	0.156613	0.427945	0.000219298	800	525	3235	0	0.175439	0.115132	0.70943	0
1922	718	1919	1	0.421584	0.157491	0.420926	0.000219298	820	525	3215	0	0.179825	0.115132	0.705044	0
1947	728	1884	1	0.427067	0.159684	0.413249	0.000219298	842	531	3187	0	0.184649	0.116447	0.698904	0
1982	740	1837	1	0.434744	0.162316	0.402939	0.000219298	869	547	3144	0	0.19057	0.119956	0.689474	0
2015	753	1791	1	0.441983	0.165168	0.392849	0.000219298	899	565	3096	0	0.197149	0.123904	0.678947	0
2052	762	1745	1	0.450099	0.167142	0.382759	0.000219298	919	585	3056	0	0.201535	0.128289	0.670175	0
2093	785	1681	1	0.459092	0.172187	0.368721	0.000219298	952	600	3008	0	0.208772	0.131579	0.659649	0
2120	798	1641	1	0.465014	0.175038	0.359947	0.000219298	978	612	2970	0	0.214474	0.134211	0.651316	0
2150	801	1608	1	0.471595	0.175696	0.352709	0.000219298	1009	636	2915	0	0.221272	0.139474	0.639254	0
2176	814	1569	1	0.477298	0.178548	0.344154	0.000219298	1044	651	2865	0	0.228947	0.142763	0.628289	0
2204	829	1526	1	0.483439	0.181838	0.334723	0.000219298	1075	679	2806	0	0.235746	0.148904	0.615351	0
2237	845	1477	1	0.490678	0.185348	0.323975	0.000219298	1107	693	2760	0	0.242763	0.151974	0.605263	0
2261	857	1441	1	0.495942	0.18798	0.316078	0.000219298	1146	706	2708	0	0.251316	0.154825	0.59386	0
2286	865	1408	1	0.501426	0.189735	0.30884	0.000219298	1187	726	2647	0	0.260307	0.159211	0.580482	0
2311	878	1370	1	0.506909	0.192586	0.300504	0.000219298	1225	752	2583	0	0.26864	0.164912	0.566447	0
2326	894	1339	1	0.5102	0.196096	0.293705	0.000219298	1259	769	2532	0	0.276096	0.16864	0.555263	0
2342	910	1307	1	0.513709	0.199605	0.286686	0.000219298	1293	793	2474	0	0.283553	0.173904	0.542544	0
2371	923	1265	1	0.52007	0.202457	0.277473	0.000219298	1316	812	2432	0	0.288596	0.17807	0.533333	0
2391	934	1234	1	0.524457	0.204869	0.270673	0.000219298	1351	842	2367	0	0.296272	0.184649	0.519079	0
2403	951	1205	1	0.527089	0.208598	0.264312	0.000219298	1385	865	2310	0	0.303728	0.189693	0.506579	0
2427	958	1174	1	0.532354	0.210134	0.257513	0.000219298	1416	889	2255	0	0.310526	0.194956	0.494518	0
2459	963	1137	1	0.539373	0.211231	0.249397	0.000219298	1447	921	2192	0	0.317325	0.201974	0.480702	0
2477	969	1113	1	0.543321	0.212547	0.244132	0.000219298	1480	951	2129	0	0.324561	0.208553	0.466886	0
2480	983	1096	1	0.543979	0.215617	0.240404	0.000219298	1519	963	2078	0	0.333114	0.211184	0.455702	0
2487	995	1077	1	0.545514	0.21825	0.236236	0.000219298	1543	979	2038	0	0.338377	0.214693	0.44693	0
2501	1007	1051	1	0.548585	0.220882	0.230533	0.000219298	1581	1005	1974	0	0.346711	0.220395	0.432895	0
2525	1010	1024	1	0.55385	0.22154	0.224611	0.000219298	1611	1028	1921	0	0.353289	0.225439	0.421272	0
2539	1010	1010	1	0.55692	0.22154	0.22154	0.000219298	1640	1054	1866	0	0.359649	0.23114	0.409211	0
2555	1013	991	1	0.56043	0.222198	0.217372	0.000219298	1668	1074	1818	0	0.365789	0.235526	0.398684	0
2570	1014	975	1	0.56372	0.222417	0.213863	0.000219298	1692	1099	1769	0	0.371053	0.241009	0.387939	0
2577	1026	956	1	0.565256	0.225049	0.209695	0.000219298	1716	1118	1726	0	0.376316	0.245175	0.378509	0
2589	1029	941	1	0.567888	0.225707	0.206405	0.000219298	1748	1137	1675	0	0.383333	0.249342	0.367325	0
2604	1035	920	1	0.571178	0.227023	0.201799	0.000219298	1775	1153	1632	0	0.389254	0.252851	0.357895	0
2609	1039	911	1	0.572275	0.227901	0.199825	0.000219298	1804	1179	1577	0	0.395614	0.258553	0.345833	0
2614	1043	902	1	0.573371	0.228778	0.19785	0.000219298	1828	1188	1544	0	0.400877	0.260526	0.338596	0
2617	1048	894	1	0.574029	0.229875	0.196096	0.000219298	1845	1206	1509	0	0.404605	0.264474	0.330921	0
2620	1051	888	1	0.574687	0.230533	0.19478	0.000219298	1864	1225	1471	0	0.408772	0.26864	0.322588	0
2623	1060	876	1	0.575345	0.232507	0.192147	0.000219298	1880	1235	1445	0	0.412281	0.270833	0.316886	0
2625	1065	869	1	0.575784	0.233604	0.190612	0.000219298	1907	1247	1406	0	0.418202	0.273465	0.308333	0
2633	1069	857	1	0.577539	0.234481	0.18798	0.000219298	1925	1259	1376	0	0.422149	0.276096	0.301754	0
2633	1078	848	1	0.577539	0.236455	0.186006	0.000219298	1945	1273	1342	0	0.426535	0.279167	0.294298	0
2633	1086	840	1	0.577539	0.23821	0.184251	0.000219298	1965	1285	1310	0	0.430921	0.281798	0.287281	0
2631	1092	836	1	0.5771	0.239526	0.183374	0.000219298	1985	1288	1287	0	0.435307	0.282456	0.282237	0
2633	1095	831	1	0.577539	0.240184	0.182277	0.000219298	1996	1300	1264	0	0.437719	0.285088	0.277193	0
2624	1099	835	2	0.575691	0.241115	0.183194	0.000438596	2003	1314	1243	0	0.439254	0.288158	0.272588	0
2629	1100	829	2	0.576788	0.241334	0.181878	0.000438596	2014	1328	1218	0	0.441667	0.291228	0.267105	0
2616	1102	839	3	0.574062	0.241826	0.184112	0.000657895	2027	1343	1190	0	0.444518	0.294518	0.260965	0
2619	1105	833	3	0.57472	0.242484	0.182796	0.000657895	2038	1357	1165	0	0.44693	0.297588	0.255482	0
2616	1108	833	3	0.574062	0.243142	0.182796	0.000657895	2046	1361	1153	0	0.448684	0.298465	0.252851	0
2610	1116	830	4	0.572871	0.244952	0.182177	0.000877193	2060	1369	1131	0	0.451754	0.300219	0.248026	0
2615	1115	826	4	0.573968	0.244732	0.181299	0.000877193	2076	1379	1105	0	0.455263	0.302412	0.242325	0
2608	1115	833	4	0.572432	0.244732	0.182836	0.000877193	2089	1386	1085	0	0.458114	0.303947	0.237939	0
2611	1116	829	4	0.57309	0.244952	0.181958	0.000877193	2098	1396	1066	0	0.460088	0.30614	0.233772	0
2604	1122	830	4	0.571554	0.246269	0.182177	0.000877193	2104	1404	1052	0	0.461404	0.307895	0.230702	0
2606	1131	819	4	0.571993	0.248244	0.179763	0.000877193	2111	1407	1042	0	0.462939	0.308553	0.228509	0
2603	1135	818	4	0.571335	0.249122	0.179543	0.000877193	2118	1411	1031	0	0.464474	0.30943	0.226096	0
2601	1136	819	4	0.570896	0.249342	0.179763	0.000877193	2125	1419	1016	0	0.466009	0.311184	0.222807	0
2603	1137	815	5	0.57146	0.249616	0.178924	0.00109649	2135	1423	1002	0	0.468202	0.312061	0.219737	0
2596	1138	821	5	0.569923	0.249835	0.180241	0.00109649	2142	1425	993	0	0.469737	0.3125	0.217763	0
2586	1140	829	5	0.567728	0.250274	0.181998	0.00109649	2149	1438	973	0	0.471272	0.315351	0.213377	0
2586	1148	821	5	0.567728	0.252031	0.180241	0.00109649	2156	1441	963	0	0.472807	0.316009	0.211184	0
2582	1151	822	5	0.56685	0.252689	0.180461	0.00109649	2165	1446	949	0	0.474781	0.317105	0.208114	0
2578	1156	820	6	0.566096	0.253843	0.180061	0.00131579	2168	1456	936	0	0.475439	0.319298	0.205263	0
2572	1156	826	6	0.564778	0.253843	0.181379	0.00131579	2171	1460	929	0	0.476096	0.320175	0.203728	0
2572	1157	824	7	0.564902	0.254118	0.18098	0.00153509	2184	1459	917	0	0.478947	0.319956	0.201096	0
2567	1156	830	7	0.563804	0.253899	0.182297	0.00153509	2189	1465	906	0	0.480044	0.321272	0.198684	0
2568	1160	825	7	0.564024	0.254777	0.181199	0.00153509	2193	1469	898	0	0.480921	0.322149	0.19693	0
2553	1163	837	7	0.560729	0.255436	0.183835	0.00153509	2197	1476	887	0	0.481798	0.323684	0.194518	0
2552	1165	836	7	0.56051	0.255875	0.183615	0.00153509	2205	1475	880	0	0.483553	0.323465	0.192982	0
2546	1162	845	7	0.559192	0.255216	0.185592	0.00153509	2213	1481	866	0	0.485307	0.324781	0.189912	0
2547	1167	838	8	0.559534	0.256371	0.184095	0.00175439	2219	1485	856	0	0.486623	0.325658	0.187719	0
2546	1174	832	8	0.559315	0.257909	0.182777	0.00175439	2226	1486	848	0	0.488158	0.325877	0.185965	0
2541	1183	828	8	0.558216	0.259886	0.181898	0.00175439	2232	1489	839	0	0.489474	0.326535	0.183991	0
2538	1189	825	8	0.557557	0.261204	0.181239	0.00175439	2237	1493	830	0	0.49057	0.327412	0.182018	0
2540	1192	820	8	0.557996	0.261863	0.180141	0.00175439	2239	1497	824	0	0.491009	0.328289	0.180702	0
2533	1199	820	8	0.556459	0.263401	0.180141	0.00175439	2241	1501	818	0	0.491447	0.329167	0.179386	0
2530	1206	816	8	0.5558	0.264938	0.179262	0.00175439	2246	1506	808	0	0.492544	0.330263	0.177193	0
2531	1210	811	8	0.556019	0.265817	0.178163	0.00175439	2250	1512	798	0	0.493421	0.331579	0.175	0
2528	1210	814	8	0.55536	0.265817	0.178822	0.00175439	2259	1518	783	0	0.495395	0.332895	0.171711	0
2527	1220	805	8	0.555141	0.268014	0.176845	0.00175439	2267	1521	772	0	0.497149	0.333553	0.169298	0
2524	1222	806	8	0.554482	0.268453	0.177065	0.00175439	2279	1523	758	0	0.499781	0.333991	0.166228	0
2521	1234	797	8	0.553822	0.27109	0.175088	0.00175439	2283	1526	751	0	0.500658	0.334649	0.164693	0
2522	1239	791	8	0.554042	0.272188	0.17377	0.00175439	2291	1529	740	0	0.502412	0.335307	0.162281	0
2523	1248	781	8	0.554262	0.274165	0.171573	0.00175439	2299	1539	722	0	0.504167	0.3375	0.158333	0
2523	1250	778	9	0.554384	0.274665	0.170951	0.00197368	2303	1543	714	0	0.505044	0.338377	0.156579	0
2517	1254	780	9	0.553065	0.275544	0.171391	0.00197368	2303	1550	707	0	0.505044	0.339912	0.155044	0
2520	1263	768	9	0.553724	0.277521	0.168754	0.00197368	2307	1553	700	0	0.505921	0.34057	0.153509	0
2515	1272	764	9	0.552626	0.279499	0.167875	0.00197368	2306	1555	699	0	0.505702	0.341009	0.153289	0
2512	1272	767	9	0.551967	0.279499	0.168534	0.00197368	2314	1561	685	0	0.507456	0.342325	0.150219	0
2510	1287	754	9	0.551527	0.282795	0.165678	0.00197368	2321	1572	667	0	0.508991	0.344737	0.146272	0
2499	1286	765	10	0.549231	0.282637	0.168132	0.00219298	2324	1577	659	0	0.509649	0.345833	0.144518	0
2493	1290	767	10	0.547912	0.283516	0.168571	0.00219298	2323	1586	651	0	0.50943	0.347807	0.142763	0
2487	1295	768	10	0.546593	0.284615	0.168791	0.00219298	2323	1587	650	0	0.50943	0.348026	0.142544	0
2487	1300	763	10	0.546593	0.285714	0.167692	0.00219298	2325	1592	643	0	0.509868	0.349123	0.141009	0
2488	1308	754	10	0.546813	0.287473	0.165714	0.00219298	2328	1595	637	0	0.510526	0.349781	0.139693	0
2481	1311	758	10	0.545275	0.288132	0.166593	0.00219298	2333	1598	629	0	0.511623	0.350439	0.137939	0
2480	1319	751	10	0.545055	0.28989	0.165055	0.00219298	2337	1603	620	0	0.5125	0.351535	0.135965	0
2477	1326	747	10	0.544396	0.291429	0.164176	0.00219298	2332	1602	626	0	0.511404	0.351316	0.137281	0
2473	1335	742	10	0.543516	0.293407	0.163077	0.00219298	2329	1602	629	0	0.510746	0.351316	0.137939	0
2468	1345	737	10	0.542418	0.295604	0.161978	0.00219298	2333	1603	624	0	0.511623	0.351535	0.136842	0
2465	1356	729	10	0.541758	0.298022	0.16022	0.00219298	2336	1605	619	0	0.512281	0.351974	0.135746	0
2460	1365	724	11	0.540778	0.300066	0.159156	0.00241228	2337	1605	618	0	0.5125	0.351974	0.135526	0
2452	1372	725	11	0.53902	0.301605	0.159376	0.00241228	2334	1605	621	0	0.511842	0.351974	0.136184	0
2449	1373	727	11	0.53836	0.301825	0.159815	0.00241228	2333	1607	620	0	0.511623	0.352412	0.135965	0
2451	1371	726	12	0.538918	0.301451	0.159631	0.00263158	2340	1609	611	0	0.513158	0.352851	0.133991	0
2446	1379	723	12	0.537819	0.30321	0.158971	0.00263158	2339	1609	612	0	0.512939	0.352851	0.134211	0
2442	1384	722	12	0.536939	0.30431	0.158751	0.00263158	2342	1610	608	0	0.513596	0.35307	0.133333	0
2440	1388	720	12	0.5365	0.305189	0.158311	0.00263158	2349	1614	597	0	0.515132	0.353947	0.130921	0
2435	1392	721	12	0.5354	0.306069	0.158531	0.00263158	2342	1611	607	0	0.513596	0.353289	0.133114	0
2438	1403	707	12	0.53606	0.308487	0.155453	0.00263158	2345	1619	596	0	0.514254	0.355044	0.130702	0
2439	1410	699	12	0.53628	0.310026	0.153694	0.00263158	2344	1622	594	0	0.514035	0.355702	0.130263	0
2440	1412	696	12	0.5365	0.310466	0.153034	0.00263158	2348	1620	592	0	0.514912	0.355263	0.129825	0
2434	1427	687	12	0.53518	0.313764	0.151055	0.00263158	2351	1622	587	0	0.51557	0.355702	0.128728	0
2427	1432	689	12	0.533641	0.314864	0.151495	0.00263158	2350	1631	579	0	0.515351	0.357675	0.126974	0
2431	1438	679	12	0.534521	0.316183	0.149296	0.00263158	2350	1637	573	0	0.515351	0.358991	0.125658	0
2428	1442	677	13	0.533978	0.317132	0.148889	0.00285088	2351	1639	570	0	0.51557	0.35943	0.125	0
2423	1452	671	14	0.532996	0.319402	0.147602	0.00307018	2350	1638	572	0	0.515351	0.359211	0.125439	0
2420	1457	668	15	0.532453	0.320572	0.146975	0.00328947	2350	1639	571	0	0.515351	0.35943	0.125219	0
2416	1463	665	16	0.53169	0.321963	0.146347	0.00350877	2347	1646	567	0	0.514693	0.360965	0.124342	0
2415	1468	660	17	0.531587	0.323134	0.145278	0.00372807	2350	1646	564	0	0.515351	0.360965	0.123684	0
2405	1476	662	17	0.529386	0.324895	0.145719	0.00372807	2352	1652	556	0	0.515789	0.362281	0.12193	0
2400	1471	671	18	0.528402	0.323866	0.147732	0.00394737	2350	1652	558	0	0.515351	0.362281	0.122368	0
2395	1475	672	18	0.527301	0.324747	0.147952	0.00394737	2353	1657	550	0	0.516009	0.363377	0.120614	0
2387	1480	674	19	0.525655	0.325919	0.148425	0.00416667	2349	1653	558	0	0.515132	0.3625	0.122368	0
2386	1485	670	19	0.525435	0.32702	0.147545	0.00416667	2345	1651	564	0	0.514254	0.362061	0.123684	0
2383	1492	666	19	0.524774	0.328562	0.146664	0.00416667	2342	1653	565	0	0.513596	0.3625	0.123904	0
2380	1492	668	20	0.524229	0.328634	0.147137	0.00438596	2340	1656	564	0	0.513158	0.363158	0.123684	0
2374	1502	664	20	0.522907	0.330837	0.146256	0.00438596	2338	1656	566	0	0.512719	0.363158	0.124123	0
2374	1504	662	20	0.522907	0.331278	0.145815	0.00438596	2338	1656	566	0	0.512719	0.363158	0.124123	0
2366	1509	665	20	0.521145	0.332379	0.146476	0.00438596	2341	1655	564	0	0.513377	0.362939	0.123684	0
2356	1515	668	21	0.519057	0.333774	0.147169	0.00460526	2336	1657	567	0	0.512281	0.363377	0.124342	0
2357	1518	664	21	0.519277	0.334435	0.146288	0.00460526	2327	1656	577	0	0.510307	0.363158	0.126535	0
2340	1520	678	22	0.515646	0.334949	0.149405	0.00482456	2327	1654	579	0	0.510307	0.362719	0.126974	0
2335	1518	684	23	0.514657	0.334582	0.15076	0.00504386	2323	1654	583	0	0.50943	0.362719	0.127851	0
2340	1521	676	23	0.515759	0.335244	0.148997	0.00504386	2316	1653	591	0	0.507895	0.3625	0.129605	0
2337	1520	680	23	0.515098	0.335023	0.149879	0.00504386	2316	1651	593	0	0.507895	0.362061	0.130044	0
2324	1523	690	23	0.512233	0.335684	0.152083	0.00504386	2312	1655	593	0	0.507018	0.362939	0.130044	0
2303	1530	704	23	0.507604	0.337227	0.155169	0.00504386	2311	1655	594	0	0.506798	0.362939	0.130263	0
2289	1530	718	23	0.504518	0.337227	0.158254	0.00504386	2305	1653	602	0	0.505482	0.3625	0.132018	0
2281	1531	725	23	0.502755	0.337448	0.159797	0.00504386	2300	1656	604	0	0.504386	0.363158	0.132456	0
2271	1535	729	25	0.500772	0.338479	0.16075	0.00548246	2294	1656	610	0	0.50307	0.363158	0.133772	0
2262	1531	741	26	0.498897	0.337671	0.163432	0.00570175	2295	1656	609	0	0.503289	0.363158	0.133553	0
2263	1530	741	26	0.499118	0.33745	0.163432	0.00570175	2296	1652	612	0	0.503509	0.362281	0.134211	0
2257	1526	751	26	0.497794	0.336568	0.165637	0.00570175	2297	1649	614	0	0.503728	0.361623	0.134649	0
2250	1526	758	26	0.496251	0.336568	0.167181	0.00570175	2294	1647	619	0	0.50307	0.361184	0.135746	0
2244	1536	754	26	0.494927	0.338774	0.166299	0.00570175	2291	1645	624	0	0.502412	0.360746	0.136842	0
2243	1539	752	26	0.494707	0.339435	0.165858	0.00570175	2280	1642	638	0	0.5	0.360088	0.139912	0
2232	1535	765	28	0.492498	0.338703	0.1688	0.00614035	2275	1647	638	0	0.498904	0.361184	0.139912	0
2220	1529	779	32	0.490283	0.337677	0.172041	0.00701754	2275	1651	634	0	0.498904	0.362061	0.139035	0
2212	1534	781	33	0.488624	0.338856	0.17252	0.00723684	2267	1654	639	0	0.497149	0.362719	0.140132	0
2206	1536	784	34	0.487406	0.339373	0.173221	0.00745614	2263	1650	647	0	0.496272	0.361842	0.141886	0
2198	1544	783	35	0.485746	0.341215	0.173039	0.00767544	2254	1648	658	0	0.494298	0.361404	0.144298	0
2192	1546	786	36	0.484527	0.341733	0.17374	0.00789474	2243	1643	674	0	0.491886	0.360307	0.147807	0
2183	1543	797	37	0.482644	0.341145	0.17621	0.00811404	2242	1643	675	0	0.491667	0.360307	0.148026	0
2180	1536	807	37	0.481981	0.339598	0.178421	0.00811404	2234	1644	682	0	0.489912	0.360526	0.149561	0
2173	1540	809	38	0.48054	0.340557	0.178903	0.00833333	2231	1636	693	0	0.489254	0.358772	0.151974	0
2166	1543	813	38	0.478992	0.341221	0.179788	0.00833333	2222	1632	706	0	0.487281	0.357895	0.154825	0
2160	1544	817	39	0.47777	0.341517	0.180712	0.00855263	2211	1625	724	0	0.484868	0.35636	0.158772	0
2149	1547	823	41	0.475548	0.342332	0.18212	0.00899123	2204	1620	736	0	0.483333	0.355263	0.161404	0
2145	1548	826	41	0.474663	0.342554	0.182784	0.00899123	2194	1614	752	0	0.48114	0.353947	0.164912	0
2135	1548	835	42	0.472554	0.342629	0.184816	0.00921053	2181	1611	768	0	0.478289	0.353289	0.168421	0
2127	1549	840	44	0.470992	0.343003	0.186005	0.00964912	2174	1609	777	0	0.476754	0.352851	0.170395	0
2116	1553	847	44	0.468556	0.343888	0.187555	0.00964912	2170	1606	784	0	0.475877	0.352193	0.17193	0
2114	1554	847	45	0.468217	0.344186	0.187597	0.00986842	2166	1606	788	0	0.475	0.352193	0.172807	0
2110	1552	853	45	0.467331	0.343743	0.188926	0.00986842	2158	1597	805	0	0.473246	0.350219	0.176535	0
2110	1554	851	45	0.467331	0.344186	0.188483	0.00986842	2151	1591	818	0	0.471711	0.348904	0.179386	0
2104	1552	859	45	0.466002	0.343743	0.190255	0.00986842	2148	1588	824	0	0.471053	0.348246	0.180702	0
2100	1551	863	46	0.465219	0.343598	0.191183	0.0100877	2137	1578	845	0	0.46864	0.346053	0.185307	0
2094	1550	869	47	0.463993	0.343452	0.192555	0.010307	2128	1575	857	0	0.466667	0.345395	0.187939	0
2085	1552	874	49	0.462204	0.344048	0.193749	0.0107456	2122	1571	867	0	0.465351	0.344518	0.190132	0
2078	1551	881	50	0.460754	0.343902	0.195344	0.0109649	2117	1570	873	0	0.464254	0.344298	0.191447	0
2072	1552	885	51	0.459525	0.3442	0.196274	0.0111842	2111	1567	882	0	0.462939	0.34364	0.193421	0
2065	1551	893	51	0.457973	0.343979	0.198048	0.0111842	2096	1567	897	0	0.459649	0.34364	0.196711	0
2054	1556	897	53	0.455736	0.345241	0.199024	0.0116228	2098	1567	895	0	0.460088	0.34364	0.196272	0
2047	1559	900	54	0.454283	0.345983	0.199734	0.0118421	2094	1563	903	0	0.459211	0.342763	0.198026	0
2038	1561	907	54	0.452286	0.346427	0.201287	0.0118421	2091	1555	914	0	0.458553	0.341009	0.200439	0
2035	1562	909	54	0.45162	0.346649	0.201731	0.0118421	2085	1559	916	0	0.457237	0.341886	0.200877	0
2027	1562	916	55	0.449945	0.346726	0.20333	0.0120614	2086	1558	916	0	0.457456	0.341667	0.200877	0
2019	1558	927	56	0.448268	0.345915	0.205817	0.0122807	2080	1555	925	0	0.45614	0.341009	0.202851	0
2012	1560	932	56	0.446714	0.346359	0.206927	0.0122807	2071	1558	931	0	0.454167	0.341667	0.204167	0
2005	1562	936	57	0.445259	0.34688	0.207861	0.0125	2060	1560	940	0	0.451754	0.342105	0.20614	0
1999	1567	937	57	0.443926	0.34799	0.208083	0.0125	2055	1558	947	0	0.450658	0.341667	0.207675	0
1997	1571	934	58	0.443581	0.348956	0.207463	0.0127193	2051	1550	959	0	0.449781	0.339912	0.210307	0
1994	1583	925	58	0.442914	0.351622	0.205464	0.0127193	2047	1542	971	0	0.448904	0.338158	0.212939	0
1979	1584	939	58	0.439582	0.351844	0.208574	0.0127193	2045	1543	972	0	0.448465	0.338377	0.213158	0
1964	1593	943	60	0.436444	0.354	0.209556	0.0131579	2040	1541	979	0	0.447368	0.337939	0.214693	0
1953	1596	950	61	0.434096	0.354745	0.211158	0.0133772	2038	1541	981	0	0.44693	0.337939	0.215132	0
1943	1592	964	61	0.431874	0.353856	0.21427	0.0133772	2032	1544	984	0	0.445614	0.338596	0.215789	0
1932	1594	972	62	0.429524	0.35438	0.216096	0.0135965	2029	1546	985	0	0.444956	0.339035	0.216009	0
1936	1599	963	62	0.430414	0.355491	0.214095	0.0135965	2027	1540	993	0	0.444518	0.337719	0.217763	0
1937	1603	957	63	0.430732	0.35646	0.212809	0.0138158	2027	1544	989	0	0.444518	0.338596	0.216886	0
1922	1612	961	65	0.427586	0.358621	0.213793	0.0142544	2028	1540	992	0	0.444737	0.337719	0.217544	0
1922	1620	952	66	0.427681	0.360481	0.211838	0.0144737	2020	1535	1005	0	0.442982	0.336623	0.220395	0
1930	1625	938	67	0.429557	0.361674	0.208769	0.014693	2012	1533	1015	0	0.441228	0.336184	0.222588	0
1930	1631	931	68	0.429653	0.36309	0.207257	0.0149123	2006	1529	1025	0	0.439912	0.335307	0.224781	0
1922	1634	936	68	0.427872	0.363758	0.20837	0.0149123	1998	1521	1041	0	0.438158	0.333553	0.228289	0
1910	1636	946	68	0.4252	0.364203	0.210597	0.0149123	1991	1522	1047	0	0.436623	0.333772	0.229605	0
1909	1645	938	68	0.424978	0.366207	0.208816	0.0149123	1988	1516	1056	0	0.435965	0.332456	0.231579	0
1901	1647	943	69	0.423291	0.366733	0.209976	0.0151316	1981	1520	1059	0	0.43443	0.333333	0.232237	0
1890	1651	947	72	0.421123	0.36787	0.211007	0.0157895	1972	1520	1068	0	0.432456	0.333333	0.234211	0
1893	1653	941	73	0.421885	0.368398	0.209717	0.0160088	1959	1516	1085	0	0.429605	0.332456	0.237939	0
1897	1650	940	73	0.422777	0.367729	0.209494	0.0160088	1952	1514	1094	0	0.42807	0.332018	0.239912	0
1898	1657	932	73	0.423	0.369289	0.207711	0.0160088	1949	1517	1094	0	0.427412	0.332675	0.239912	0
1890	1660	936	74	0.421311	0.37004	0.208649	0.0162281	1944	1521	1095	0	0.426316	0.333553	0.240132	0
1886	1666	934	74	0.420419	0.371378	0.208203	0.0162281	1942	1521	1097	0	0.425877	0.333553	0.24057	0
1882	1677	925	76	0.419715	0.373996	0.206289	0.0166667	1940	1518	1102	0	0.425439	0.332895	0.241667	0
1875	1673	935	77	0.418247	0.373188	0.208566	0.016886	1940	1519	1101	0	0.425439	0.333114	0.241447	0
1872	1673	938	77	0.417578	0.373188	0.209235	0.016886	1937	1518	1105	0	0.424781	0.332895	0.242325	0
1860	1675	947	78	0.414993	0.373717	0.21129	0.0171053	1940	1517	1103	0	0.425439	0.332675	0.241886	0
1860	1683	939	78	0.414993	0.375502	0.209505	0.0171053	1939	1516	1105	0	0.425219	0.332456	0.242325	0
1852	1685	944	79	0.413301	0.376032	0.210667	0.0173246	1936	1518	1105	1	0.424655	0.332968	0.242378	0.000219298
1839	1686	953	82	0.410674	0.376507	0.212818	0.0179825	1928	1520	1111	1	0.4229	0.333406	0.243694	0.000219298
1842	1692	944	82	0.411344	0.377847	0.210808	0.0179825	1920	1518	1121	1	0.421145	0.332968	0.245887	0.000219298
1841	1692	944	83	0.411213	0.377932	0.210855	0.0182018	1914	1520	1125	1	0.419829	0.333406	0.246765	0.000219298
1847	1697	933	83	0.412553	0.379048	0.208398	0.0182018	1912	1520	1127	1	0.41939	0.333406	0.247203	0.000219298
1850	1702	924	84	0.413315	0.38025	0.206434	0.0184211	1912	1521	1126	1	0.41939	0.333626	0.246984	0.000219298
1843	1704	926	87	0.412028	0.380952	0.20702	0.0190789	1907	1517	1135	1	0.418293	0.332748	0.248958	0.000219298
1834	1711	927	88	0.410107	0.382603	0.20729	0.0192982	1906	1520	1133	1	0.418074	0.333406	0.248519	0.000219298
1825	1722	924	89	0.408186	0.385149	0.206665	0.0195175	1900	1526	1133	1	0.416758	0.334723	0.248519	0.000219298
1821	1732	917	90	0.407383	0.387472	0.205145	0.0197368	1897	1530	1132	1	0.4161	0.3356	0.2483	0.000219298
1821	1739	909	91	0.407474	0.389125	0.203401	0.0199561	1892	1534	1133	1	0.415003	0.336477	0.248519	0.000219298
1819	1746	902	93	0.407208	0.390866	0.201925	0.0203947	1886	1535	1138	1	0.413687	0.336697	0.249616	0.000219298
1821	1754	889	96	0.40793	0.392921	0.199149	0.0210526	1883	1528	1148	1	0.413029	0.335161	0.25181	0.000219298
1818	1760	885	97	0.407349	0.394354	0.198297	0.0212719	1882	1528	1149	1	0.41281	0.335161	0.252029	0.000219298
1817	1765	878	100	0.407399	0.39574	0.196861	0.0219298	1880	1522	1157	1	0.412371	0.333845	0.253784	0.000219298
1808	1769	882	101	0.405472	0.396726	0.197802	0.0221491	1880	1518	1161	1	0.412371	0.332968	0.254661	0.000219298
1801	1776	882	101	0.403902	0.398296	0.197802	0.0221491	1880	1521	1158	1	0.412371	0.333626	0.254003	0.000219298
1798	1773	887	102	0.40332	0.397712	0.198968	0.0223684	1872	1523	1164	1	0.410616	0.334064	0.255319	0.000219298
1799	1772	886	103	0.403635	0.397577	0.198788	0.0225877	1863	1523	1173	1	0.408642	0.334064	0.257293	0.000219298
1796	1778	882	104	0.403052	0.399013	0.197935	0.022807	1869	1523	1167	1	0.409958	0.334064	0.255977	0.000219298
1802	1783	867	108	0.404762	0.400494	0.194744	0.0236842	1867	1523	1169	1	0.40952	0.334064	0.256416	0.000219298
1796	1787	866	111	0.403686	0.401663	0.19465	0.0243421	1864	1530	1165	1	0.408862	0.3356	0.255538	0.000219298
1790	1796	862	112	0.402428	0.403777	0.193795	0.0245614	1865	1532	1162	1	0.409081	0.336039	0.25488	0.000219298
1781	1798	868	113	0.400495	0.404318	0.195188	0.0247807	1863	1539	1157	1	0.408642	0.337574	0.253784	0.000219298
1776	1804	866	114	0.39946	0.405758	0.194782	0.025	1858	1538	1163	1	0.407546	0.337355	0.2551	0.000219298
1772	1804	869	115	0.39865	0.405849	0.195501	0.0252193	1859	1548	1152	1	0.407765	0.339548	0.252687	0.000219298
1768	1798	879	115	0.39775	0.404499	0.19775	0.0252193	1856	1554	1149	1	0.407107	0.340864	0.252029	0.000219298
1772	1802	871	115	0.39865	0.405399	0.195951	0.0252193	1857	1555	1147	1	0.407326	0.341084	0.25159	0.000219298
1772	1809	864	115	0.39865	0.406974	0.194376	0.0252193	1853	1555	1151	1	0.406449	0.341084	0.252468	0.000219298
1772	1816	857	115	0.39865	0.408549	0.192801	0.0252193	1857	1560	1142	1	0.407326	0.34218	0.250494	0.000219298
1767	1824	853	116	0.397615	0.410441	0.191944	0.0254386	1862	1568	1129	1	0.408423	0.343935	0.247642	0.000219298
1757	1823	862	118	0.395543	0.410401	0.194057	0.0258772	1859	1578	1122	1	0.407765	0.346129	0.246107	0.000219298
1740	1832	868	120	0.391892	0.412613	0.195495	0.0263158	1853	1591	1115	1	0.406449	0.34898	0.244571	0.000219298
1738	1840	862	120	0.391441	0.414414	0.194144	0.0263158	1853	1589	1117	1	0.406449	0.348541	0.24501	0.000219298
1738	1848	852	122	0.391618	0.416404	0.191978	0.0267544	1853	1593	1113	1	0.406449	0.349419	0.244132	0.000219298
1732	1854	852	122	0.390266	0.417756	0.191978	0.0267544	1858	1593	1108	1	0.407546	0.349419	0.243036	0.000219298
1725	1855	858	122	0.388689	0.417981	0.19333	0.0267544	1855	1598	1106	1	0.406887	0.350515	0.242597	0.000219298
1722	1864	850	124	0.388188	0.420198	0.191614	0.027193	1855	1597	1107	1	0.406887	0.350296	0.242816	0.000219298
1722	1871	843	124	0.388188	0.421776	0.190036	0.027193	1854	1597	1108	1	0.406668	0.350296	0.243036	0.000219298
1727	1879	830	124	0.389315	0.42358	0.187106	0.027193	1855	1608	1096	1	0.406887	0.352709	0.240404	0.000219298
1724	1883	827	126	0.388814	0.424673	0.186513	0.0276316	1852	1605	1102	1	0.406229	0.352051	0.24172	0.000219298
1726	1891	816	127	0.389353	0.426573	0.184074	0.0278509	1843	1617	1099	1	0.404255	0.354683	0.241062	0.000219298
1725	1899	808	128	0.389215	0.428475	0.18231	0.0280702	1839	1620	1100	1	0.403378	0.355341	0.241281	0.000219298
1729	1899	804	128	0.390117	0.428475	0.181408	0.0280702	1837	1621	1101	1	0.402939	0.35556	0.2415	0.000219298
1731	1903	795	131	0.390833	0.429668	0.179499	0.0287281	1841	1625	1093	1	0.403817	0.356438	0.239746	0.000219298
1723	1910	795	132	0.389115	0.431346	0.179539	0.0289474	1839	1621	1099	1	0.403378	0.35556	0.241062	0.000219298
1723	1911	791	135	0.389379	0.431864	0.178757	0.0296053	1838	1621	1100	1	0.403159	0.35556	0.241281	0.000219298
1730	1922	773	135	0.39096	0.43435	0.174689	0.0296053	1836	1624	1099	1	0.40272	0.356218	0.241062	0.000219298
1731	1929	764	136	0.391275	0.436031	0.172694	0.0298246	1834	1629	1096	1	0.402281	0.357315	0.240404	0.000219298
1735	1934	754	137	0.392268	0.43726	0.170473	0.0300439	1828	1626	1105	1	0.400965	0.356657	0.242378	0.000219298
1738	1943	742	137	0.392946	0.439295	0.167759	0.0300439	1825	1629	1105	1	0.400307	0.357315	0.242378	0.000219298
1731	1945	744	140	0.391629	0.440045	0.168326	0.0307018	1823	1635	1101	1	0.399868	0.358631	0.2415	0.000219298
1726	1941	749	144	0.390851	0.439538	0.169611	0.0315789	1816	1640	1103	1	0.398333	0.359728	0.241939	0.000219298
1724	1946	745	145	0.390487	0.44077	0.168743	0.0317982	1820	1638	1101	1	0.39921	0.359289	0.2415	0.000219298
1722	1945	748	145	0.390034	0.440544	0.169422	0.0317982	1815	1631	1113	1	0.398114	0.357754	0.244132	0.000219298
1720	1944	750	146	0.389669	0.440417	0.169914	0.0320175	1809	1628	1122	1	0.396798	0.357096	0.246107	0.000219298
1716	1943	751	150	0.389116	0.44059	0.170295	0.0328947	1818	1639	1102	1	0.398772	0.359509	0.24172	0.000219298
1720	1953	737	150	0.390023	0.442857	0.16712	0.0328947	1820	1641	1098	1	0.39921	0.359947	0.240842	0.000219298
1719	1950	739	152	0.389973	0.442377	0.16765	0.0333333	1819	1645	1095	1	0.398991	0.360825	0.240184	0.000219298
1717	1961	728	154	0.389696	0.445075	0.165229	0.0337719	1823	1642	1094	1	0.399868	0.360167	0.239965	0.000219298
1717	1960	729	154	0.389696	0.444848	0.165456	0.0337719	1827	1646	1086	1	0.400746	0.361044	0.23821	0.000219298
1712	1964	727	157	0.388826	0.44606	0.165115	0.0344298	1826	1648	1085	1	0.400526	0.361483	0.237991	0.000219298
1712	1970	719	159	0.389002	0.447626	0.163372	0.0348684	1823	1654	1082	1	0.399868	0.362799	0.237333	0.000219298
1716	1976	707	161	0.390089	0.449193	0.160718	0.035307	1826	1651	1082	1	0.400526	0.362141	0.237333	0.000219298
1718	1978	703	161	0.390543	0.449648	0.159809	0.035307	1821	1655	1083	1	0.39943	0.363018	0.237552	0.000219298
1720	1988	690	162	0.391087	0.452024	0.156889	0.0355263	1822	1658	1079	1	0.399649	0.363676	0.236675	0.000219298
1719	1990	688	163	0.390948	0.452581	0.15647	0.0357456	1818	1662	1079	1	0.398772	0.364554	0.236675	0.000219298
1718	1991	686	165	0.390899	0.453015	0.156086	0.0361842	1813	1672	1074	1	0.397675	0.366747	0.235578	0.000219298
1711	1994	688	167	0.389483	0.453904	0.156613	0.0366228	1811	1671	1077	1	0.397236	0.366528	0.236236	0.000219298
1711	1998	680	171	0.389838	0.455229	0.154933	0.0375	1802	1670	1087	1	0.395262	0.366308	0.238429	0.000219298
1702	2006	675	177	0.388319	0.457677	0.154004	0.0388158	1798	1673	1088	1	0.394385	0.366966	0.238649	0.000219298
1697	2012	673	178	0.387266	0.459151	0.153583	0.0390351	1801	1677	1081	1	0.395043	0.367844	0.237113	0.000219298
1697	2010	674	179	0.387354	0.458799	0.153846	0.0392544	1785	1674	1100	1	0.391533	0.367186	0.241281	0.000219298
1693	2012	675	180	0.38653	0.459361	0.15411	0.0394737	1777	1673	1109	1	0.389778	0.366966	0.243255	0.000219298
1688	2013	675	184	0.38574	0.460009	0.15425	0.0403509	1769	1673	1117	1	0.388024	0.366966	0.24501	0.000219298
1686	2020	670	184	0.385283	0.461609	0.153108	0.0403509	1766	1678	1115	1	0.387366	0.368063	0.244571	0.000219298
1686	2022	667	185	0.385371	0.462171	0.152457	0.0405702	1765	1681	1113	1	0.387146	0.368721	0.244132	0.000219298
1678	2029	665	188	0.383806	0.46409	0.152104	0.0412281	1764	1684	1111	1	0.386927	0.369379	0.243694	0.000219298
1675	2030	667	188	0.38312	0.464318	0.152562	0.0412281	1763	1688	1108	1	0.386708	0.370257	0.243036	0.000219298
1676	2030	661	193	0.383787	0.46485	0.151362	0.0423246	1766	1691	1102	1	0.387366	0.370915	0.24172	0.000219298
1681	2033	651	195	0.385109	0.46575	0.149141	0.0427632	1763	1691	1105	1	0.386708	0.370915	0.242378	0.000219298
1679	2032	651	198	0.384915	0.465841	0.149243	0.0434211	1762	1695	1102	1	0.386488	0.371792	0.24172	0.000219298
1681	2039	642	198	0.385374	0.467446	0.14718	0.0434211	1755	1695	1109	1	0.384953	0.371792	0.243255	0.000219298
1679	2047	634	200	0.385092	0.469495	0.145413	0.0438596	1760	1694	1105	1	0.38605	0.371573	0.242378	0.000219298
1673	2044	643	200	0.383716	0.468807	0.147477	0.0438596	1753	1696	1110	1	0.384514	0.372011	0.243474	0.000219298
1664	2046	648	202	0.381827	0.469481	0.148692	0.0442982	1751	1702	1106	1	0.384075	0.373327	0.242597	0.000219298
1655	2044	657	204	0.379936	0.469238	0.150826	0.0447368	1751	1704	1104	1	0.384075	0.373766	0.242158	0.000219298
1658	2053	644	205	0.380712	0.471412	0.147876	0.0449561	1752	1705	1102	1	0.384295	0.373986	0.24172	0.000219298
1656	2056	641	207	0.380427	0.472318	0.147255	0.0453947	1754	1713	1092	1	0.384733	0.37574	0.239526	0.000219298
1655	2055	640	210	0.38046	0.472414	0.147126	0.0460526	1760	1719	1080	1	0.38605	0.377056	0.236894	0.000219298
1653	2049	644	214	0.38035	0.471468	0.148182	0.0469298	1763	1716	1080	1	0.386708	0.376398	0.236894	0.000219298
1649	2051	644	216	0.379604	0.472145	0.14825	0.0473684	1765	1725	1069	1	0.387146	0.378372	0.234481	0.000219298
1649	2054	639	218	0.379779	0.473054	0.147167	0.047807	1760	1722	1077	1	0.38605	0.377714	0.236236	0.000219298
1644	2056	640	220	0.378802	0.473733	0.147465	0.0482456	1756	1722	1081	1	0.385172	0.377714	0.237113	0.000219298
1644	2053	641	222	0.378976	0.47326	0.147764	0.0486842	1756	1725	1078	1	0.385172	0.378372	0.236455	0.000219298
1637	2059	640	224	0.377537	0.474862	0.147601	0.0491228	1755	1738	1066	1	0.384953	0.381224	0.233823	0.000219298
1632	2062	641	225	0.376471	0.475663	0.147866	0.0493421	1754	1737	1068	1	0.384733	0.381005	0.234262	0.000219298
1632	2062	638	228	0.376731	0.475993	0.147276	0.05	1753	1742	1064	1	0.384514	0.382101	0.233385	0.000219298
1634	2058	635	233	0.377629	0.475618	0.146753	0.0510965	1752	1744	1063	1	0.384295	0.38254	0.233165	0.000219298
1629	2060	634	237	0.376822	0.476521	0.146657	0.0519737	1751	1745	1063	1	0.384075	0.382759	0.233165	0.000219298
1625	2055	641	239	0.37607	0.475584	0.148345	0.0524123	1755	1749	1055	1	0.384953	0.383637	0.23141	0.000219298
1627	2058	633	242	0.376795	0.47661	0.146596	0.0530702	1755	1751	1053	1	0.384953	0.384075	0.230972	0.000219298
1624	2061	629	246	0.376449	0.477747	0.145804	0.0539474	1753	1751	1055	1	0.384514	0.384075	0.23141	0.000219298
1617	2053	640	250	0.375174	0.476334	0.148492	0.0548246	1752	1752	1055	1	0.384295	0.384295	0.23141	0.000219298
1619	2054	635	252	0.375812	0.476787	0.1474	0.0552632	1751	1750	1058	1	0.384075	0.383856	0.232068	0.000219298
1623	2056	628	253	0.376828	0.477362	0.145809	0.0554825	1744	1751	1064	1	0.38254	0.384075	0.233385	0.000219298
1622	2061	623	254	0.376684	0.478634	0.144682	0.0557018	1737	1750	1072	1	0.381005	0.383856	0.235139	0.000219298
1618	2062	623	257	0.376017	0.479201	0.144783	0.0563596	1742	1751	1066	1	0.382101	0.384075	0.233823	0.000219298
1623	2061	617	259	0.377354	0.479191	0.143455	0.0567982	1746	1758	1055	1	0.382979	0.385611	0.23141	0.000219298
1615	2065	619	261	0.375669	0.480344	0.143987	0.0572368	1753	1763	1043	1	0.384514	0.386708	0.228778	0.000219298
1614	2062	619	265	0.375786	0.480093	0.144121	0.058114	1756	1762	1041	1	0.385172	0.386488	0.22834	0.000219298
1610	2056	628	266	0.374942	0.478808	0.146251	0.0583333	1755	1762	1042	1	0.384953	0.386488	0.228559	0.000219298
1604	2054	633	269	0.373806	0.478676	0.147518	0.0589912	1745	1762	1052	1	0.382759	0.386488	0.230752	0.000219298
1597	2057	632	274	0.372608	0.479935	0.147457	0.0600877	1740	1760	1059	1	0.381663	0.38605	0.232288	0.000219298
1592	2059	634	275	0.371529	0.480513	0.147958	0.060307	1740	1761	1058	1	0.381663	0.386269	0.232068	0.000219298
1591	2064	628	277	0.371469	0.481905	0.146626	0.0607456	1741	1767	1051	1	0.381882	0.387585	0.230533	0.000219298
1593	2061	626	280	0.372196	0.481542	0.146262	0.0614035	1745	1763	1051	1	0.382759	0.386708	0.230533	0.000219298
1592	2066	621	281	0.37205	0.482823	0.145127	0.0616228	1738	1766	1055	1	0.381224	0.387366	0.23141	0.000219298
1592	2068	615	285	0.372398	0.483743	0.14386	0.0625	1739	1767	1053	1	0.381443	0.387585	0.230972	0.000219298
1594	2065	612	289	0.373215	0.483493	0.143292	0.0633772	1740	1773	1046	1	0.381663	0.388901	0.229436	0.000219298
1588	2066	612	294	0.372246	0.484294	0.14346	0.0644737	1739	1778	1042	1	0.381443	0.389998	0.228559	0.000219298
1589	2061	613	297	0.372742	0.483462	0.143795	0.0651316	1738	1776	1045	1	0.381224	0.389559	0.229217	0.000219298
1585	2064	612	299	0.371978	0.484393	0.143628	0.0655702	1739	1773	1047	1	0.381443	0.388901	0.229656	0.000219298
1585	2063	610	302	0.37224	0.4845	0.14326	0.0662281	1735	1772	1052	1	0.380566	0.388682	0.230752	0.000219298
1586	2060	609	305	0.372738	0.484136	0.143126	0.066886	1732	1774	1053	1	0.379908	0.38912	0.230972	0.000219298
1585	2061	608	306	0.372591	0.484485	0.142924	0.0671053	1734	1782	1043	1	0.380347	0.390875	0.228778	0.000219298
1585	2062	604	309	0.372853	0.485062	0.142084	0.0677632	1735	1787	1037	1	0.380566	0.391972	0.227462	0.000219298
1583	2069	597	311	0.372558	0.486938	0.140504	0.0682018	1733	1791	1035	1	0.380127	0.392849	0.227023	0.000219298
1576	2070	596	318	0.371523	0.487977	0.1405	0.0697368	1730	1787	1042	1	0.379469	0.391972	0.228559	0.000219298
1566	2067	605	322	0.369514	0.48773	0.142756	0.070614	1730	1787	1042	1	0.379469	0.391972	0.228559	0.000219298
1569	2063	603	325	0.370484	0.487131	0.142385	0.0712719	1734	1790	1035	1	0.380347	0.39263	0.227023	0.000219298
1569	2062	600	329	0.370834	0.487355	0.14181	0.0721491	1728	1795	1036	1	0.37903	0.393727	0.227243	0.000219298
1572	2060	596	332	0.371807	0.487228	0.140965	0.072807	1727	1803	1029	1	0.378811	0.395481	0.225707	0.000219298
1571	2061	594	334	0.371746	0.487695	0.140558	0.0732456	1722	1807	1030	1	0.377714	0.396359	0.225927	0.000219298
1571	2064	588	337	0.37201	0.488752	0.139238	0.0739035	1721	1814	1024	1	0.377495	0.397894	0.224611	0.000219298
1573	2067	579	341	0.372837	0.489927	0.137236	0.0747807	1720	1815	1024	1	0.377276	0.398114	0.224611	0.000219298
1575	2068	573	344	0.373577	0.490512	0.135911	0.0754386	1718	1822	1019	1	0.376837	0.399649	0.223514	0.000219298
1568	2072	575	345	0.372005	0.491578	0.136418	0.0756579	1715	1825	1018	2	0.376262	0.400395	0.223344	0.000438596
1568	2073	567	352	0.372624	0.492633	0.134743	0.077193	1704	1825	1029	2	0.373848	0.400395	0.225757	0.000438596
1565	2068	572	355	0.372176	0.491795	0.136029	0.0778509	1705	1826	1027	2	0.374068	0.400614	0.225318	0.000438596
1562	2071	571	356	0.371551	0.492626	0.135823	0.0780702	1701	1829	1028	2	0.37319	0.401272	0.225538	0.000438596
1557	2071	570	362	0.370891	0.49333	0.135779	0.079386	1698	1832	1028	2	0.372532	0.401931	0.225538	0.000438596
1552	2067	561	380	0.371292	0.494498	0.134211	0.0833333	1699	1836	1023	2	0.372751	0.402808	0.224441	0.000438596
1551	2069	553	387	0.371675	0.495806	0.132519	0.0848684	1701	1845	1012	2	0.37319	0.404783	0.222027	0.000438596
1550	2067	553	390	0.371703	0.495683	0.132614	0.0855263	1697	1848	1013	2	0.372312	0.405441	0.222247	0.000438596
1551	2057	559	393	0.37221	0.493641	0.134149	0.0861842	1691	1849	1018	2	0.370996	0.40566	0.223344	0.000438596
1547	2058	561	394	0.371339	0.493999	0.134662	0.0864035	1691	1848	1019	2	0.370996	0.405441	0.223563	0.000438596
1546	2062	555	397	0.371367	0.495316	0.133317	0.0870614	1691	1848	1019	2	0.370996	0.405441	0.223563	0.000438596
1550	2061	551	398	0.372417	0.495195	0.132388	0.0872807	1689	1850	1019	2	0.370557	0.40588	0.223563	0.000438596
1546	2057	556	401	0.371724	0.49459	0.133686	0.0879386	1685	1849	1024	2	0.36968	0.40566	0.22466	0.000438596
1548	2055	553	404	0.372474	0.494466	0.133061	0.0885965	1686	1850	1022	2	0.369899	0.40588	0.224221	0.000438596
1544	2052	558	406	0.37169	0.493982	0.134328	0.0890351	1679	1853	1026	2	0.368363	0.406538	0.225099	0.000438596
1541	2050	561	408	0.371146	0.493738	0.135116	0.0894737	1672	1853	1033	2	0.366828	0.406538	0.226634	0.000438596
1537	2046	564	413	0.370629	0.493369	0.136002	0.0905702	1670	1851	1037	2	0.366389	0.406099	0.227512	0.000438596
1535	2040	567	418	0.370594	0.492516	0.13689	0.0916667	1669	1852	1037	2	0.366169	0.406319	0.227512	0.000438596
1533	2039	567	421	0.370379	0.492631	0.13699	0.0923246	1672	1848	1038	2	0.366828	0.405441	0.227731	0.000438596
1534	2035	569	422	0.37071	0.491783	0.137506	0.0925439	1669	1846	1043	2	0.366169	0.405002	0.228828	0.000438596
1532	2031	570	427	0.370675	0.491411	0.137914	0.0936404	1665	1847	1046	2	0.365292	0.405222	0.229487	0.000438596
1529	2031	569	431	0.370308	0.491887	0.137806	0.0945175	1666	1847	1045	2	0.365511	0.405222	0.229267	0.000438596
1524	2028	576	432	0.369186	0.491279	0.139535	0.0947368	1668	1844	1046	2	0.36595	0.404563	0.229487	0.000438596
1519	2026	579	436	0.368332	0.491271	0.140398	0.095614	1665	1845	1048	2	0.365292	0.404783	0.229925	0.000438596
1516	2023	583	438	0.367783	0.490781	0.141436	0.0960526	1665	1842	1051	2	0.365292	0.404125	0.230584	0.000438596
1512	2024	579	445	0.367436	0.491859	0.140705	0.0975877	1660	1849	1049	2	0.364195	0.40566	0.230145	0.000438596
1514	2021	575	450	0.36837	0.491727	0.139903	0.0986842	1655	1849	1054	2	0.363098	0.40566	0.231242	0.000438596
1517	2021	569	453	0.369369	0.492087	0.138544	0.0993421	1659	1852	1047	2	0.363975	0.406319	0.229706	0.000438596
1514	2022	570	454	0.368729	0.49245	0.138821	0.0995614	1656	1859	1043	2	0.363317	0.407854	0.228828	0.000438596
1513	2020	569	458	0.368844	0.492443	0.138713	0.100439	1648	1856	1054	2	0.361562	0.407196	0.231242	0.000438596
1514	2020	566	460	0.369268	0.492683	0.138049	0.100877	1647	1848	1063	2	0.361343	0.405441	0.233216	0.000438596
1513	2018	566	463	0.369295	0.492556	0.13815	0.101535	1644	1856	1058	2	0.360685	0.407196	0.232119	0.000438596
1509	2019	565	467	0.368678	0.493281	0.138041	0.102412	1642	1857	1059	2	0.360246	0.407416	0.232339	0.000438596
1505	2016	566	473	0.368241	0.493271	0.138488	0.103728	1644	1857	1057	2	0.360685	0.407416	0.2319	0.000438596
1502	2019	562	477	0.367867	0.494489	0.137644	0.104605	1647	1854	1057	2	0.361343	0.406757	0.2319	0.000438596
1497	2018	564	481	0.367002	0.494729	0.138269	0.105482	1643	1854	1061	2	0.360465	0.406757	0.232778	0.000438596
1495	2017	565	483	0.366691	0.494727	0.138582	0.105921	1641	1852	1065	2	0.360026	0.406319	0.233655	0.000438596
1493	2019	564	484	0.36629	0.495339	0.138371	0.10614	1641	1854	1063	2	0.360026	0.406757	0.233216	0.000438596
1494	2027	553	486	0.366716	0.497545	0.135739	0.106579	1638	1855	1065	2	0.359368	0.406977	0.233655	0.000438596
1495	2026	547	492	0.367502	0.498033	0.134464	0.107895	1641	1856	1061	2	0.360026	0.407196	0.232778	0.000438596
1496	2024	547	493	0.367839	0.497664	0.134497	0.108114	1637	1853	1067	3	0.359228	0.406627	0.234145	0.000657895
1494	2026	543	497	0.367709	0.498646	0.133645	0.108991	1634	1854	1069	3	0.358569	0.406847	0.234584	0.000657895
1491	2017	551	501	0.367332	0.49692	0.135748	0.109868	1636	1853	1068	3	0.359008	0.406627	0.234365	0.000657895
1491	2020	546	503	0.367513	0.497905	0.134582	0.110307	1638	1860	1059	3	0.359447	0.408163	0.23239	0.000657895
1489	2017	548	506	0.367292	0.497533	0.135175	0.110965	1645	1865	1047	3	0.360983	0.40926	0.229756	0.000657895
1487	2006	556	511	0.367251	0.495431	0.137318	0.112061	1641	1863	1053	3	0.360105	0.408822	0.231073	0.000657895
1490	2001	552	517	0.368538	0.49493	0.136532	0.113377	1636	1868	1053	3	0.359008	0.409919	0.231073	0.000657895
1493	1993	553	521	0.369646	0.493439	0.136915	0.114254	1640	1877	1040	3	0.359886	0.411894	0.22822	0.000657895
1490	1991	555	524	0.369177	0.49331	0.137512	0.114912	1638	1876	1043	3	0.359447	0.411674	0.228879	0.000657895
1489	1988	556	527	0.369204	0.492933	0.137863	0.11557	1639	1880	1038	3	0.359666	0.412552	0.227781	0.000657895
1489	1988	553	530	0.369479	0.4933	0.137221	0.116228	1642	1883	1032	3	0.360325	0.41321	0.226465	0.000657895
1483	1987	555	535	0.368447	0.493665	0.137888	0.117325	1643	1887	1027	3	0.360544	0.414088	0.225368	0.000657895
1483	1984	550	543	0.369181	0.493901	0.136918	0.119079	1637	1893	1027	3	0.359228	0.415405	0.225368	0.000657895
1477	1981	557	545	0.36787	0.4934	0.13873	0.119518	1638	1895	1024	3	0.359447	0.415844	0.224709	0.000657895
1479	1976	557	548	0.368644	0.492522	0.138833	0.120175	1640	1898	1019	3	0.359886	0.416502	0.223612	0.000657895
1475	1976	555	554	0.368198	0.49326	0.138542	0.121491	1639	1903	1015	3	0.359666	0.417599	0.222734	0.000657895
1475	1984	544	557	0.368474	0.495628	0.135898	0.122149	1637	1909	1011	3	0.359228	0.418916	0.221856	0.000657895
1471	1979	544	566	0.368302	0.495493	0.136204	0.124123	1634	1922	1001	3	0.358569	0.421769	0.219662	0.000657895
1471	1973	544	572	0.368857	0.494734	0.136409	0.125439	1638	1925	994	3	0.359447	0.422427	0.218126	0.000657895
1470	1970	542	578	0.369161	0.494726	0.136113	0.126754	1635	1932	990	3	0.358789	0.423963	0.217248	0.000657895
1467	1968	539	586	0.369149	0.495219	0.135632	0.128509	1631	1934	992	3	0.357911	0.424402	0.217687	0.000657895
1466	1964	542	588	0.369084	0.494461	0.136455	0.128947	1633	1939	985	3	0.35835	0.425499	0.216151	0.000657895
1470	1957	540	593	0.370557	0.49332	0.136123	0.130044	1639	1940	978	3	0.359666	0.425719	0.214615	0.000657895
1466	1953	544	597	0.369922	0.492808	0.13727	0.130921	1644	1942	971	3	0.360764	0.426158	0.213079	0.000657895
1466	1949	546	599	0.370109	0.492047	0.137844	0.13136	1645	1946	966	3	0.360983	0.427035	0.211982	0.000657895
1468	1948	541	603	0.370988	0.492292	0.13672	0.132237	1647	1950	960	3	0.361422	0.427913	0.210665	0.000657895
1466	1945	540	609	0.371045	0.49228	0.136674	0.133553	1644	1960	953	3	0.360764	0.430108	0.209129	0.000657895
1464	1945	536	615	0.371103	0.493029	0.135868	0.134868	1641	1956	960	3	0.360105	0.42923	0.210665	0.000657895
1466	1942	531	621	0.372176	0.493019	0.134806	0.136184	1635	1955	967	3	0.358789	0.42901	0.212201	0.000657895
1467	1941	528	624	0.372713	0.49314	0.134146	0.136842	1630	1954	973	3	0.357691	0.428791	0.213518	0.000657895
1466	1937	527	630	0.373028	0.492875	0.134097	0.138158	1632	1962	963	3	0.35813	0.430546	0.211323	0.000657895
1460	1931	530	639	0.372354	0.492476	0.13517	0.140132	1625	1964	968	3	0.356594	0.430985	0.21242	0.000657895
1460	1926	529	645	0.372925	0.491954	0.135121	0.141447	1624	1967	966	3	0.356375	0.431644	0.211982	0.000657895
1462	1921	530	647	0.373626	0.490928	0.135446	0.141886	1626	1967	964	3	0.356814	0.431644	0.211543	0.000657895
1457	1918	532	653	0.37292	0.490914	0.136166	0.143202	1625	1969	963	3	0.356594	0.432083	0.211323	0.000657895
1455	1908	540	657	0.37279	0.488855	0.138355	0.144079	1622	1972	963	3	0.355936	0.432741	0.211323	0.000657895
1455	1909	535	661	0.373173	0.489613	0.137215	0.144956	1619	1972	966	3	0.355278	0.432741	0.211982	0.000657895
1451	1901	540	668	0.372816	0.488438	0.138746	0.146491	1621	1970	966	3	0.355716	0.432302	0.211982	0.000657895
1447	1897	543	673	0.372267	0.488037	0.139696	0.147588	1617	1963	977	3	0.354839	0.430766	0.214395	0.000657895
1436	1903	544	677	0.369817	0.490085	0.140098	0.148465	1616	1966	975	3	0.354619	0.431424	0.213957	0.000657895
1436	1901	542	681	0.370199	0.490075	0.139727	0.149342	1623	1968	966	3	0.356155	0.431863	0.211982	0.000657895
1434	1893	547	686	0.37016	0.488642	0.141198	0.150439	1622	1965	970	3	0.355936	0.431205	0.212859	0.000657895
1432	1894	544	690	0.370026	0.489406	0.140568	0.151316	1618	1972	967	3	0.355058	0.432741	0.212201	0.000657895
1434	1890	542	694	0.370926	0.488877	0.140197	0.152193	1621	1973	963	3	0.355716	0.43296	0.211323	0.000657895
1435	1889	538	698	0.371569	0.489125	0.139306	0.15307	1618	1968	971	3	0.355058	0.431863	0.213079	0.000657895
1432	1885	540	703	0.371273	0.488722	0.140005	0.154167	1621	1968	968	3	0.355716	0.431863	0.21242	0.000657895
1431	1886	535	708	0.371495	0.489616	0.138889	0.155263	1621	1976	960	3	0.355716	0.433619	0.210665	0.000657895
1432	1882	536	710	0.371948	0.488831	0.139221	0.155702	1620	1980	957	3	0.355497	0.434496	0.210007	0.000657895
1427	1875	541	717	0.371324	0.4879	0.140775	0.157237	1620	1981	956	3	0.355497	0.434716	0.209787	0.000657895
1433	1871	535	721	0.373274	0.487367	0.139359	0.158114	1612	1976	969	3	0.353741	0.433619	0.21264	0.000657895
1432	1870	533	725	0.373403	0.487614	0.138983	0.158991	1607	1979	971	3	0.352644	0.434277	0.213079	0.000657895
1438	1869	526	727	0.375163	0.487608	0.137229	0.15943	1602	1978	977	3	0.351547	0.434057	0.214395	0.000657895
1435	1868	524	733	0.374967	0.488111	0.136922	0.160746	1598	1980	979	3	0.350669	0.434496	0.214834	0.000657895
1438	1865	519	738	0.376243	0.487964	0.135793	0.161842	1597	1982	978	3	0.35045	0.434935	0.214615	0.000657895
1436	1864	517	743	0.376212	0.488342	0.135447	0.162939	1592	1979	986	3	0.349353	0.434277	0.21637	0.000657895
1430	1862	523	745	0.374836	0.488073	0.13709	0.163377	1585	1977	995	3	0.347817	0.433838	0.218345	0.000657895
1428	1858	522	752	0.375	0.48792	0.13708	0.164912	1584	1981	992	3	0.347597	0.434716	0.217687	0.000657895
1424	1855	524	757	0.374441	0.487773	0.137786	0.166009	1584	1981	992	3	0.347597	0.434716	0.217687	0.000657895
1420	1848	527	765	0.374177	0.486957	0.138867	0.167763	1584	1979	994	3	0.347597	0.434277	0.218126	0.000657895
1417	1847	526	770	0.373879	0.487335	0.138786	0.16886	1578	1978	1001	3	0.34628	0.434057	0.219662	0.000657895
1414	1845	527	774	0.373481	0.487322	0.139197	0.169737	1576	1978	1003	3	0.345842	0.434057	0.220101	0.000657895
1416	1836	527	781	0.374702	0.485843	0.139455	0.171272	1574	1981	1002	3	0.345403	0.434716	0.219882	0.000657895
1419	1838	518	785	0.375894	0.486887	0.137219	0.172149	1573	1983	1001	3	0.345183	0.435155	0.219662	0.000657895
1417	1833	521	789	0.375762	0.486078	0.13816	0.173026	1568	1981	1008	3	0.344086	0.434716	0.221198	0.000657895
1414	1827	525	794	0.375465	0.48513	0.139405	0.174123	1570	1975	1012	3	0.344525	0.433399	0.222076	0.000657895
1418	1824	521	797	0.376827	0.48472	0.138453	0.174781	1569	1981	1007	3	0.344305	0.434716	0.220979	0.000657895
1422	1813	523	802	0.378393	0.482437	0.13917	0.175877	1564	1982	1011	3	0.343208	0.434935	0.221856	0.000657895
1429	1811	514	806	0.380661	0.482419	0.136921	0.176754	1562	1987	1008	3	0.342769	0.436032	0.221198	0.000657895
1429	1805	517	809	0.380965	0.481205	0.13783	0.177412	1560	1985	1012	3	0.34233	0.435594	0.222076	0.000657895
1428	1804	516	812	0.381003	0.481323	0.137673	0.17807	1559	1989	1009	3	0.342111	0.436471	0.221418	0.000657895
1427	1803	516	814	0.38094	0.481313	0.137747	0.178509	1560	1991	1006	3	0.34233	0.43691	0.220759	0.000657895
1428	1800	512	820	0.381818	0.481283	0.136898	0.179825	1558	1998	1001	3	0.341892	0.438446	0.219662	0.000657895
1425	1799	514	822	0.38122	0.481273	0.137507	0.180263	1556	1994	1007	3	0.341453	0.437569	0.220979	0.000657895
1425	1790	517	828	0.381833	0.479636	0.138532	0.181579	1561	1995	1001	3	0.34255	0.437788	0.219662	0.000657895
1424	1784	519	833	0.382077	0.478669	0.139254	0.182675	1557	1991	1009	3	0.341672	0.43691	0.221418	0.000657895
1424	1783	517	836	0.382385	0.478786	0.138829	0.183333	1556	1988	1013	3	0.341453	0.436252	0.222295	0.000657895
1421	1781	515	843	0.382298	0.47915	0.138553	0.184868	1565	1986	1006	3	0.343428	0.435813	0.220759	0.000657895
1415	1778	519	848	0.381196	0.478987	0.139817	0.185965	1561	1983	1013	3	0.34255	0.435155	0.222295	0.000657895
1410	1780	520	850	0.380054	0.479784	0.140162	0.186404	1560	1984	1013	3	0.34233	0.435374	0.222295	0.000657895
1411	1775	518	856	0.38094	0.479212	0.139849	0.187719	1559	1978	1020	3	0.342111	0.434057	0.223831	0.000657895
1416	1772	514	858	0.382496	0.47866	0.138844	0.188158	1561	1974	1022	3	0.34255	0.43318	0.22427	0.000657895
1408	1771	516	865	0.381055	0.479296	0.139648	0.189693	1562	1979	1016	3	0.342769	0.434277	0.222954	0.000657895
1406	1765	519	870	0.38103	0.47832	0.14065	0.190789	1564	1974	1019	3	0.343208	0.43318	0.223612	0.000657895
1411	1760	514	875	0.382904	0.477612	0.139484	0.191886	1563	1971	1023	3	0.342989	0.432521	0.22449	0.000657895
1412	1763	509	876	0.383279	0.478556	0.138165	0.192105	1560	1965	1032	3	0.34233	0.431205	0.226465	0.000657895
1414	1754	508	884	0.384657	0.477149	0.138194	0.19386	1565	1973	1019	3	0.343428	0.43296	0.223612	0.000657895
1412	1752	507	889	0.384636	0.477254	0.13811	0.194956	1563	1978	1016	3	0.342989	0.434057	0.222954	0.000657895
1414	1757	494	895	0.385812	0.4794	0.134789	0.196272	1567	1980	1010	3	0.343867	0.434496	0.221637	0.000657895
1408	1758	495	899	0.384594	0.480197	0.135209	0.197149	1566	1985	1006	3	0.343647	0.435594	0.220759	0.000657895
1412	1756	490	902	0.386003	0.480044	0.133953	0.197807	1563	1985	1009	3	0.342989	0.435594	0.221418	0.000657895
1411	1761	482	906	0.386152	0.481938	0.13191	0.198684	1553	1984	1019	4	0.340869	0.43547	0.223661	0.000877193
1401	1751	494	914	0.384257	0.480252	0.135491	0.200439	1554	1983	1019	4	0.341089	0.43525	0.223661	0.000877193
1397	1746	494	923	0.384108	0.480066	0.135826	0.202412	1551	1978	1027	4	0.34043	0.434153	0.225417	0.000877193
1394	1730	503	933	0.38434	0.476978	0.138682	0.204605	1549	1972	1035	4	0.339991	0.432836	0.227173	0.000877193
1387	1717	511	945	0.383679	0.474965	0.141355	0.207237	1547	1973	1036	4	0.339552	0.433055	0.227392	0.000877193
1383	1713	516	948	0.38289	0.474252	0.142857	0.207895	1553	1970	1033	4	0.340869	0.432397	0.226734	0.000877193
1380	1704	516	960	0.383333	0.473333	0.143333	0.210526	1554	1968	1034	4	0.341089	0.431958	0.226953	0.000877193
1378	1704	512	966	0.383417	0.474124	0.14246	0.211842	1550	1970	1036	4	0.340211	0.432397	0.227392	0.000877193
1380	1696	513	971	0.384508	0.472555	0.142937	0.212939	1555	1969	1031	5	0.341383	0.432272	0.226345	0.00109649
1374	1687	514	985	0.384336	0.471888	0.143776	0.216009	1554	1975	1026	5	0.341164	0.433589	0.225247	0.00109649
1374	1683	513	990	0.384874	0.471429	0.143697	0.217105	1554	1973	1028	5	0.341164	0.43315	0.225686	0.00109649
1376	1681	510	993	0.385758	0.471264	0.142977	0.217763	1557	1980	1018	5	0.341822	0.434687	0.223491	0.00109649
1373	1680	508	999	0.385566	0.471778	0.142657	0.219079	1556	1988	1011	5	0.341603	0.436443	0.221954	0.00109649
1374	1673	510	1003	0.386281	0.47034	0.143379	0.219956	1559	1991	1005	5	0.342261	0.437102	0.220637	0.00109649
1370	1672	507	1011	0.386024	0.471119	0.142857	0.221711	1558	1988	1009	5	0.342042	0.436443	0.221515	0.00109649
1376	1670	498	1016	0.388262	0.471219	0.140519	0.222807	1556	1995	1004	5	0.341603	0.43798	0.220417	0.00109649
1373	1668	500	1019	0.387744	0.471053	0.141203	0.223465	1550	1999	1006	5	0.340285	0.438858	0.220856	0.00109649
1371	1667	494	1028	0.388165	0.471971	0.139864	0.225439	1549	2003	1002	6	0.340141	0.439833	0.220026	0.00131579
1368	1664	496	1032	0.387755	0.471655	0.14059	0.226316	1549	1998	1007	6	0.340141	0.438735	0.221124	0.00131579
1369	1660	493	1038	0.3887	0.471323	0.139977	0.227632	1553	2004	997	6	0.341019	0.440053	0.218928	0.00131579
1373	1653	487	1047	0.390834	0.470538	0.138628	0.229605	1553	2004	997	6	0.341019	0.440053	0.218928	0.00131579
1368	1647	490	1055	0.3903	0.4699	0.1398	0.23136	1555	2002	997	6	0.341458	0.439614	0.218928	0.00131579
1368	1644	486	1062	0.391081	0.469983	0.138937	0.232895	1556	1998	1000	6	0.341678	0.438735	0.219587	0.00131579
1365	1637	489	1069	0.391005	0.46892	0.140074	0.23443	1554	1997	1003	6	0.341238	0.438516	0.220246	0.00131579
1363	1634	487	1076	0.391217	0.469001	0.139782	0.235965	1551	2001	1002	6	0.34058	0.439394	0.220026	0.00131579
1360	1628	491	1081	0.390917	0.467951	0.141133	0.237061	1550	2001	1003	6	0.34036	0.439394	0.220246	0.00131579
1363	1629	486	1082	0.391892	0.468373	0.139735	0.237281	1546	2000	1008	6	0.339482	0.439174	0.221344	0.00131579
1358	1624	488	1090	0.391354	0.468012	0.140634	0.239035	1548	2006	1000	6	0.339921	0.440492	0.219587	0.00131579
1361	1617	484	1098	0.393125	0.467071	0.139804	0.240789	1551	2010	992	7	0.340655	0.441467	0.217878	0.00153509
1354	1610	490	1106	0.392009	0.466126	0.141865	0.242544	1556	2012	985	7	0.341753	0.441906	0.216341	0.00153509
1350	1605	491	1114	0.391759	0.465757	0.142484	0.244298	1557	2014	982	7	0.341972	0.442346	0.215682	0.00153509
1348	1602	486	1124	0.392317	0.46624	0.141444	0.246491	1550	2014	989	7	0.340435	0.442346	0.217219	0.00153509
1352	1595	483	1130	0.394169	0.465015	0.140816	0.247807	1546	2017	990	7	0.339556	0.443005	0.217439	0.00153509
1352	1594	475	1139	0.395206	0.465946	0.138848	0.249781	1543	2020	990	7	0.338897	0.443664	0.217439	0.00153509
1349	1583	479	1149	0.395485	0.464087	0.140428	0.251974	1541	2021	991	7	0.338458	0.443883	0.217659	0.00153509
1351	1580	472	1157	0.397003	0.464296	0.138701	0.253728	1539	2022	991	8	0.338093	0.4442	0.217707	0.00175439
1347	1569	481	1163	0.396526	0.461878	0.141596	0.255044	1538	2022	992	8	0.337873	0.4442	0.217926	0.00175439
1342	1563	484	1171	0.395987	0.461198	0.142815	0.256798	1540	2022	990	8	0.338313	0.4442	0.217487	0.00175439
1335	1560	485	1180	0.39497	0.461538	0.143491	0.258772	1544	2014	994	8	0.339192	0.442443	0.218366	0.00175439
1333	1559	480	1188	0.395314	0.462337	0.142349	0.260526	1544	2012	996	8	0.339192	0.442004	0.218805	0.00175439
1331	1550	483	1196	0.39566	0.460761	0.143579	0.262281	1547	2007	998	8	0.339851	0.440905	0.219244	0.00175439
1334	1551	474	1201	0.397142	0.461745	0.141113	0.263377	1543	2009	1000	8	0.338972	0.441344	0.219684	0.00175439
1331	1544	478	1207	0.396958	0.460483	0.142559	0.264693	1544	2008	1000	8	0.339192	0.441125	0.219684	0.00175439
1324	1539	479	1218	0.39617	0.460503	0.143327	0.267105	1544	2010	998	8	0.339192	0.441564	0.219244	0.00175439
1326	1536	474	1224	0.397482	0.460432	0.142086	0.268421	1547	2008	997	8	0.339851	0.441125	0.219025	0.00175439
1327	1530	475	1228	0.398259	0.459184	0.142557	0.269298	1543	2012	997	8	0.338972	0.442004	0.219025	0.00175439
1327	1523	474	1236	0.399218	0.458183	0.142599	0.271053	1545	2017	990	8	0.339411	0.443102	0.217487	0.00175439
1329	1518	470	1243	0.400663	0.457642	0.141694	0.272588	1544	2016	992	8	0.339192	0.442882	0.217926	0.00175439
1326	1512	470	1252	0.400846	0.457074	0.14208	0.274561	1547	2014	991	8	0.339851	0.442443	0.217707	0.00175439
1325	1508	469	1258	0.401272	0.456693	0.142035	0.275877	1546	2011	995	8	0.339631	0.441784	0.218585	0.00175439
1324	1505	465	1266	0.401943	0.456891	0.141166	0.277632	1546	2013	993	8	0.339631	0.442223	0.218146	0.00175439
1322	1504	465	1269	0.401702	0.457004	0.141294	0.278289	1547	2014	991	8	0.339851	0.442443	0.217707	0.00175439
1320	1500	465	1275	0.401826	0.456621	0.141553	0.279605	1547	2009	995	9	0.339925	0.441441	0.218633	0.00197368
1318	1493	473	1276	0.40134	0.454629	0.144032	0.279825	1541	2007	1003	9	0.338607	0.441002	0.220391	0.00197368
1317	1491	469	1283	0.401892	0.454989	0.143119	0.28136	1540	2009	1002	9	0.338387	0.441441	0.220171	0.00197368
1316	1485	469	1290	0.402446	0.454128	0.143425	0.282895	1539	2004	1008	9	0.338167	0.440343	0.22149	0.00197368
1313	1477	473	1297	0.40239	0.452651	0.144959	0.28443	1535	2003	1013	9	0.337289	0.440123	0.222588	0.00197368
1313	1466	474	1307	0.403627	0.450661	0.145712	0.286623	1540	1998	1013	9	0.338387	0.439024	0.222588	0.00197368
1313	1460	473	1314	0.404498	0.449784	0.145718	0.288158	1541	1998	1012	9	0.338607	0.439024	0.222369	0.00197368
1311	1461	466	1322	0.40488	0.451204	0.143916	0.289912	1536	1994	1021	9	0.337508	0.438145	0.224346	0.00197368
1309	1457	469	1325	0.404637	0.450386	0.144977	0.29057	1540	1990	1021	9	0.338387	0.437267	0.224346	0.00197368
1313	1450	463	1334	0.407006	0.449473	0.143521	0.292544	1537	1989	1025	9	0.337728	0.437047	0.225225	0.00197368
1313	1442	462	1343	0.408144	0.448244	0.143612	0.294518	1540	1993	1018	9	0.338387	0.437926	0.223687	0.00197368
1311	1434	461	1354	0.408921	0.447286	0.143793	0.29693	1545	1997	1009	9	0.339486	0.438805	0.22171	0.00197368
1305	1433	461	1361	0.40794	0.447952	0.144108	0.298465	1547	1996	1008	9	0.339925	0.438585	0.22149	0.00197368
1304	1429	457	1370	0.408777	0.447962	0.14326	0.300439	1546	1998	1007	9	0.339706	0.439024	0.22127	0.00197368
1302	1426	459	1373	0.408535	0.447443	0.144023	0.301096	1545	1998	1008	9	0.339486	0.439024	0.22149	0.00197368
1304	1425	455	1376	0.409548	0.44755	0.142902	0.301754	1545	2001	1004	10	0.33956	0.43978	0.220659	0.00219298
1299	1421	459	1381	0.408619	0.446996	0.144385	0.302851	1553	1998	999	10	0.341319	0.439121	0.21956	0.00219298
1293	1419	464	1384	0.407116	0.446788	0.146096	0.303509	1552	1998	1000	10	0.341099	0.439121	0.21978	0.00219298
1294	1417	460	1389	0.408073	0.446862	0.145065	0.304605	1549	1997	1004	10	0.34044	0.438901	0.220659	0.00219298
1293	1411	462	1394	0.408402	0.445673	0.145925	0.305702	1550	1999	1001	10	0.340659	0.439341	0.22	0.00219298
1289	1403	463	1405	0.408558	0.444691	0.146751	0.308114	1553	1994	1003	10	0.341319	0.438242	0.22044	0.00219298
1289	1398	462	1411	0.409336	0.44395	0.146713	0.30943	1551	1996	1003	10	0.340879	0.438681	0.22044	0.00219298
1287	1398	458	1417	0.409481	0.444798	0.145721	0.310746	1550	1996	1004	10	0.340659	0.438681	0.220659	0.00219298
1287	1394	455	1424	0.410395	0.444515	0.145089	0.312281	1551	1998	1001	10	0.340879	0.439121	0.22	0.00219298
1283	1391	457	1429	0.409773	0.444267	0.14596	0.313377	1551	1996	1003	10	0.340879	0.438681	0.22044	0.00219298
1283	1393	450	1434	0.410429	0.445617	0.143954	0.314474	1546	1989	1015	10	0.33978	0.437143	0.223077	0.00219298
1280	1383	456	1441	0.410388	0.443411	0.146201	0.316009	1543	1991	1016	10	0.339121	0.437582	0.223297	0.00219298
1274	1377	463	1446	0.40912	0.442197	0.148683	0.317105	1547	1989	1014	10	0.34	0.437143	0.222857	0.00219298
1275	1370	461	1454	0.410496	0.441082	0.148422	0.31886	1541	1991	1018	10	0.338681	0.437582	0.223736	0.00219298
1278	1364	460	1458	0.411992	0.439716	0.148291	0.319737	1540	1990	1020	10	0.338462	0.437363	0.224176	0.00219298
1277	1365	458	1460	0.411935	0.440323	0.147742	0.320175	1538	1988	1024	10	0.338022	0.436923	0.225055	0.00219298
1275	1363	453	1469	0.412488	0.440958	0.146555	0.322149	1541	1995	1014	10	0.338681	0.438462	0.222857	0.00219298
1265	1358	464	1473	0.409783	0.439909	0.150308	0.323026	1537	1991	1022	10	0.337802	0.437582	0.224615	0.00219298
1264	1353	463	1480	0.41039	0.439286	0.150325	0.324561	1534	1989	1027	10	0.337143	0.437143	0.225714	0.00219298
1264	1351	457	1488	0.411458	0.439779	0.148763	0.326316	1535	1991	1024	10	0.337363	0.437582	0.225055	0.00219298
1261	1342	461	1496	0.411554	0.43799	0.150457	0.32807	1536	1996	1018	10	0.337582	0.438681	0.223736	0.00219298
1254	1340	460	1506	0.410609	0.438769	0.150622	0.330263	1531	1990	1029	10	0.336484	0.437363	0.226154	0.00219298
1256	1332	457	1515	0.412479	0.437438	0.150082	0.332237	1532	1985	1033	10	0.336703	0.436264	0.227033	0.00219298
1253	1324	458	1525	0.41285	0.436244	0.150906	0.33443	1530	1985	1035	10	0.336264	0.436264	0.227473	0.00219298
1247	1322	460	1531	0.411687	0.436448	0.151865	0.335746	1530	1984	1036	10	0.336264	0.436044	0.227692	0.00219298
1248	1313	458	1541	0.413382	0.434912	0.151706	0.337939	1529	1986	1035	10	0.336044	0.436484	0.227473	0.00219298
1244	1310	460	1546	0.412741	0.434638	0.152621	0.339035	1527	1989	1034	10	0.335604	0.437143	0.227253	0.00219298
1243	1304	459	1554	0.413506	0.433799	0.152695	0.340789	1524	1982	1044	10	0.334945	0.435604	0.229451	0.00219298
1236	1303	461	1560	0.412	0.434333	0.153667	0.342105	1529	1986	1035	10	0.336044	0.436484	0.227473	0.00219298
1238	1299	458	1565	0.413356	0.433723	0.152922	0.343202	1526	1986	1038	10	0.335385	0.436484	0.228132	0.00219298
1232	1290	463	1575	0.41273	0.432161	0.155109	0.345395	1527	1987	1036	10	0.335604	0.436703	0.227692	0.00219298
1232	1287	459	1582	0.4137	0.432169	0.15413	0.34693	1526	1984	1040	10	0.335385	0.436044	0.228571	0.00219298
1226	1283	460	1591	0.412934	0.432132	0.154934	0.348904	1519	1988	1042	11	0.33392	0.437019	0.229061	0.00241228
1224	1273	464	1599	0.413374	0.429922	0.156704	0.350658	1519	1989	1041	11	0.33392	0.437239	0.228842	0.00241228
1222	1266	470	1602	0.413117	0.427992	0.158891	0.351316	1521	1987	1041	11	0.334359	0.436799	0.228842	0.00241228
1221	1268	465	1606	0.413338	0.429248	0.157414	0.352193	1519	1990	1040	11	0.33392	0.437459	0.228622	0.00241228
1221	1268	459	1612	0.414179	0.430122	0.155699	0.353509	1521	1994	1034	11	0.334359	0.438338	0.227303	0.00241228
1218	1260	460	1622	0.414568	0.428863	0.156569	0.355702	1524	1990	1035	11	0.335019	0.437459	0.227523	0.00241228
1216	1257	454	1633	0.415442	0.42945	0.155108	0.358114	1525	1987	1037	11	0.335239	0.436799	0.227962	0.00241228
1212	1252	455	1641	0.415211	0.428914	0.155875	0.359868	1523	1983	1043	11	0.334799	0.43592	0.229281	0.00241228
1209	1249	454	1648	0.415179	0.428915	0.155907	0.361404	1523	1975	1051	11	0.334799	0.434161	0.23104	0.00241228
1205	1239	454	1662	0.415804	0.427536	0.15666	0.364474	1524	1971	1054	11	0.335019	0.433282	0.231699	0.00241228
1204	1234	456	1666	0.416033	0.426399	0.157567	0.365351	1523	1971	1055	11	0.334799	0.433282	0.231919	0.00241228
1202	1233	454	1671	0.416061	0.426791	0.157148	0.366447	1529	1974	1046	11	0.336118	0.433942	0.229941	0.00241228
1200	1233	450	1677	0.416233	0.42768	0.156087	0.367763	1529	1973	1046	12	0.336192	0.433817	0.229991	0.00263158
1198	1229	451	1682	0.416261	0.427033	0.156706	0.36886	1530	1975	1043	12	0.336412	0.434257	0.229332	0.00263158
1194	1228	449	1689	0.415883	0.427726	0.156392	0.370395	1530	1969	1049	12	0.336412	0.432938	0.230651	0.00263158
1194	1224	445	1697	0.417045	0.427524	0.155431	0.372149	1532	1967	1048	13	0.336925	0.432593	0.230482	0.00285088
1193	1219	447	1701	0.417279	0.426373	0.156348	0.373026	1526	1964	1057	13	0.335606	0.431933	0.232461	0.00285088
1196	1216	439	1709	0.419502	0.426517	0.153981	0.374781	1530	1961	1055	14	0.33656	0.431368	0.232072	0.00307018
1195	1208	438	1719	0.420627	0.425202	0.154171	0.376974	1525	1965	1056	14	0.33546	0.432248	0.232292	0.00307018
1190	1206	437	1727	0.420049	0.425697	0.154253	0.378728	1524	1958	1064	14	0.33524	0.430708	0.234052	0.00307018
1185	1201	439	1735	0.419469	0.425133	0.155398	0.380482	1524	1957	1065	14	0.33524	0.430488	0.234272	0.00307018
1181	1201	438	1740	0.418794	0.425887	0.155319	0.381579	1524	1953	1069	14	0.33524	0.429608	0.235152	0.00307018
1177	1193	440	1750	0.418861	0.424555	0.156584	0.383772	1523	1951	1072	14	0.33502	0.429168	0.235812	0.00307018
1176	1185	443	1756	0.419401	0.422611	0.157989	0.385088	1521	1949	1076	14	0.33458	0.428729	0.236692	0.00307018
1170	1182	439	1769	0.419205	0.423504	0.157291	0.387939	1526	1955	1065	14	0.33568	0.430048	0.234272	0.00307018
1169	1172	432	1787	0.421565	0.422647	0.155788	0.391886	1529	1955	1062	14	0.33634	0.430048	0.233612	0.00307018
1160	1171	437	1792	0.419075	0.423049	0.157876	0.392982	1526	1958	1062	14	0.33568	0.430708	0.233612	0.00307018
1157	1164	440	1799	0.419051	0.421586	0.159363	0.394518	1522	1965	1059	14	0.3348	0.432248	0.232952	0.00307018
1156	1162	436	1806	0.419753	0.421932	0.158315	0.396053	1523	1971	1052	14	0.33502	0.433568	0.231412	0.00307018
1158	1158	433	1811	0.421244	0.421244	0.157512	0.397149	1521	1971	1054	14	0.33458	0.433568	0.231852	0.00307018
1159	1155	430	1816	0.422376	0.420918	0.156706	0.398246	1517	1968	1060	15	0.333773	0.433003	0.233223	0.00328947
1155	1154	426	1825	0.422303	0.421938	0.155759	0.400219	1517	1967	1061	15	0.333773	0.432783	0.233443	0.00328947
1156	1156	419	1829	0.423288	0.423288	0.153424	0.401096	1518	1969	1058	15	0.333993	0.433223	0.232783	0.00328947
1160	1151	415	1834	0.425532	0.42223	0.152238	0.402193	1514	1968	1063	15	0.333113	0.433003	0.233883	0.00328947
1156	1149	416	1839	0.424844	0.422271	0.152885	0.403289	1512	1970	1063	15	0.332673	0.433443	0.233883	0.00328947
1153	1143	417	1847	0.424991	0.421305	0.153704	0.405044	1514	1971	1060	15	0.333113	0.433663	0.233223	0.00328947
1149	1136	422	1853	0.424455	0.419653	0.155892	0.40636	1511	1962	1072	15	0.332453	0.431683	0.235864	0.00328947
1145	1134	420	1861	0.424231	0.420156	0.155613	0.408114	1515	1963	1067	15	0.333333	0.431903	0.234763	0.00328947
1137	1131	422	1870	0.422677	0.420446	0.156877	0.410088	1514	1964	1067	15	0.333113	0.432123	0.234763	0.00328947
1134	1132	420	1874	0.422189	0.421445	0.156366	0.410965	1506	1963	1076	15	0.331353	0.431903	0.236744	0.00328947
1128	1129	421	1882	0.42121	0.421583	0.157207	0.412719	1505	1963	1077	15	0.331133	0.431903	0.236964	0.00328947
1124	1128	420	1888	0.420659	0.422156	0.157186	0.414035	1504	1960	1081	15	0.330913	0.431243	0.237844	0.00328947
1128	1125	415	1892	0.422789	0.421664	0.155547	0.414912	1507	1957	1081	15	0.331573	0.430583	0.237844	0.00328947
1125	1120	415	1900	0.422932	0.421053	0.156015	0.416667	1506	1958	1081	15	0.331353	0.430803	0.237844	0.00328947
1119	1113	424	1904	0.42131	0.419051	0.159639	0.417544	1508	1957	1080	15	0.331793	0.430583	0.237624	0.00328947
1114	1103	424	1919	0.42181	0.417645	0.160545	0.420833	1507	1955	1083	15	0.331573	0.430143	0.238284	0.00328947
1109	1097	423	1931	0.421833	0.417269	0.160898	0.423465	1511	1952	1082	15	0.332453	0.429483	0.238064	0.00328947
1099	1094	427	1940	0.419466	0.417557	0.162977	0.425439	1517	1951	1077	15	0.333773	0.429263	0.236964	0.00328947
1100	1090	425	1945	0.42065	0.416826	0.162524	0.426535	1516	1948	1081	15	0.333553	0.428603	0.237844	0.00328947
1095	1090	423	1952	0.419862	0.417945	0.162193	0.42807	1516	1947	1082	15	0.333553	0.428383	0.238064	0.00328947
1094	1089	423	1954	0.4198	0.417882	0.162318	0.428509	1518	1947	1080	15	0.333993	0.428383	0.237624	0.00328947
1090	1083	422	1965	0.420039	0.417341	0.16262	0.430921	1520	1941	1084	15	0.334433	0.427063	0.238504	0.00328947
1085	1081	420	1974	0.419567	0.41802	0.162413	0.432895	1517	1942	1086	15	0.333773	0.427283	0.238944	0.00328947
1081	1079	420	1980	0.418992	0.418217	0.162791	0.434211	1521	1942	1082	15	0.334653	0.427283	0.238064	0.00328947
1078	1076	418	1988	0.419129	0.418351	0.162519	0.435965	1529	1942	1073	16	0.336488	0.427377	0.236136	0.00350877
1072	1072	418	1998	0.418423	0.418423	0.163154	0.438158	1525	1937	1082	16	0.335607	0.426276	0.238116	0.00350877
1070	1067	420	2003	0.418459	0.417286	0.164255	0.439254	1529	1941	1074	16	0.336488	0.427157	0.236356	0.00350877
1063	1069	417	2011	0.417026	0.41938	0.163594	0.441009	1527	1935	1082	16	0.336048	0.425836	0.238116	0.00350877
1061	1068	411	2020	0.417717	0.420472	0.161811	0.442982	1530	1935	1079	16	0.336708	0.425836	0.237456	0.00350877
1056	1067	409	2028	0.417062	0.421406	0.161532	0.444737	1521	1938	1085	16	0.334727	0.426496	0.238776	0.00350877
1053	1064	411	2032	0.416535	0.420886	0.162579	0.445614	1520	1939	1085	16	0.334507	0.426717	0.238776	0.00350877
1049	1062	415	2034	0.415281	0.420428	0.164291	0.446053	1517	1933	1094	16	0.333847	0.425396	0.240757	0.00350877
1052	1055	410	2043	0.417958	0.41915	0.162892	0.448026	1513	1935	1095	17	0.33304	0.42593	0.24103	0.00372807
1050	1052	406	2052	0.41866	0.419458	0.161882	0.45	1516	1930	1097	17	0.3337	0.424829	0.24147	0.00372807
1048	1048	406	2058	0.418865	0.418865	0.16227	0.451316	1519	1928	1096	17	0.334361	0.424389	0.24125	0.00372807
1043	1039	409	2069	0.418707	0.417102	0.164191	0.453728	1513	1928	1102	17	0.33304	0.424389	0.242571	0.00372807
1050	1037	401	2072	0.422026	0.416801	0.161174	0.454386	1511	1926	1106	17	0.3326	0.423949	0.243451	0.00372807
1049	1033	400	2078	0.422643	0.416197	0.16116	0.455702	1514	1930	1099	17	0.33326	0.424829	0.241911	0.00372807
1054	1034	391	2081	0.425171	0.417104	0.157725	0.45636	1519	1934	1090	17	0.334361	0.42571	0.23993	0.00372807
1052	1032	389	2087	0.425394	0.417307	0.157299	0.457675	1524	1936	1083	17	0.335461	0.42615	0.238389	0.00372807
1047	1032	390	2091	0.424058	0.417983	0.157959	0.458553	1523	1937	1083	17	0.335241	0.42637	0.238389	0.00372807
1047	1031	387	2095	0.424746	0.418256	0.156998	0.45943	1520	1935	1088	17	0.334581	0.42593	0.239489	0.00372807
1050	1026	382	2102	0.427177	0.417413	0.155411	0.460965	1520	1934	1089	17	0.334581	0.42571	0.239709	0.00372807
1048	1021	382	2109	0.427581	0.416565	0.155855	0.4625	1522	1936	1085	17	0.335021	0.42615	0.238829	0.00372807
1045	1016	382	2117	0.427753	0.415882	0.156365	0.464254	1519	1940	1083	18	0.334434	0.427125	0.238441	0.00394737
1043	1013	383	2121	0.427634	0.415334	0.157032	0.465132	1515	1937	1088	20	0.3337	0.426652	0.239648	0.00438596
1040	1008	383	2129	0.427807	0.414644	0.157548	0.466886	1514	1932	1094	20	0.33348	0.425551	0.240969	0.00438596
1037	1006	379	2138	0.428159	0.415359	0.156482	0.46886	1518	1928	1094	20	0.334361	0.42467	0.240969	0.00438596
1033	1003	380	2144	0.427566	0.415149	0.157285	0.470175	1522	1928	1090	20	0.335242	0.42467	0.240088	0.00438596
1033	1000	379	2148	0.428275	0.414594	0.157131	0.471053	1525	1934	1081	20	0.335903	0.425991	0.238106	0.00438596
1035	992	377	2156	0.430532	0.412646	0.156822	0.472807	1530	1933	1077	20	0.337004	0.425771	0.237225	0.00438596
1032	990	374	2164	0.430718	0.413189	0.156093	0.474561	1530	1930	1080	20	0.337004	0.42511	0.237885	0.00438596
1028	986	376	2170	0.430126	0.412552	0.157322	0.475877	1532	1939	1069	20	0.337445	0.427093	0.235463	0.00438596
1027	987	372	2174	0.430427	0.413663	0.155909	0.476754	1531	1933	1076	20	0.337225	0.425771	0.237004	0.00438596
1026	976	375	2183	0.431637	0.410602	0.157762	0.478728	1532	1929	1079	20	0.337445	0.42489	0.237665	0.00438596
1028	978	369	2185	0.432842	0.411789	0.155368	0.479167	1533	1927	1080	20	0.337665	0.424449	0.237885	0.00438596
1026	975	370	2189	0.432729	0.411219	0.156052	0.480044	1534	1918	1088	20	0.337885	0.422467	0.239648	0.00438596
1023	969	373	2195	0.432558	0.409725	0.157717	0.48136	1540	1912	1088	20	0.339207	0.421145	0.239648	0.00438596
1024	967	370	2199	0.433715	0.409572	0.156713	0.482237	1535	1914	1091	20	0.338106	0.421586	0.240308	0.00438596
1016	965	369	2210	0.43234	0.410638	0.157021	0.484649	1529	1913	1098	20	0.336784	0.421366	0.24185	0.00438596
1012	964	367	2217	0.431925	0.411438	0.156637	0.486184	1531	1908	1101	20	0.337225	0.420264	0.242511	0.00438596
1007	960	371	2222	0.43071	0.410607	0.158683	0.487281	1529	1913	1098	20	0.336784	0.421366	0.24185	0.00438596
1005	957	370	2228	0.430961	0.410377	0.158662	0.488596	1524	1912	1104	20	0.335683	0.421145	0.243172	0.00438596
999	954	370	2237	0.430047	0.410676	0.159277	0.49057	1525	1911	1104	20	0.335903	0.420925	0.243172	0.00438596
993	949	373	2245	0.428942	0.409935	0.161123	0.492325	1532	1916	1092	20	0.337445	0.422026	0.240529	0.00438596
991	942	376	2251	0.42919	0.407969	0.162841	0.49364	1528	1914	1098	20	0.336564	0.421586	0.24185	0.00438596
985	941	380	2254	0.427147	0.408066	0.164788	0.494298	1537	1907	1096	20	0.338546	0.420044	0.24141	0.00438596
978	935	382	2265	0.426144	0.407407	0.166449	0.496711	1535	1903	1102	20	0.338106	0.419163	0.242731	0.00438596
972	934	380	2274	0.425197	0.408574	0.166229	0.498684	1540	1904	1095	21	0.339282	0.419476	0.241243	0.00460526
971	931	381	2277	0.425318	0.407797	0.166886	0.499342	1543	1906	1090	21	0.339943	0.419916	0.240141	0.00460526
973	926	378	2283	0.427317	0.406675	0.166008	0.500658	1543	1903	1093	21	0.339943	0.419255	0.240802	0.00460526
973	920	379	2288	0.428257	0.40493	0.166813	0.501754	1541	1896	1102	21	0.339502	0.417713	0.242785	0.00460526
972	915	378	2295	0.429139	0.403974	0.166887	0.503289	1544	1890	1105	21	0.340163	0.416391	0.243446	0.00460526
969	912	379	2300	0.428761	0.40354	0.167699	0.504386	1545	1892	1102	21	0.340383	0.416832	0.242785	0.00460526
969	917	370	2304	0.429521	0.406472	0.164007	0.505263	1548	1890	1101	21	0.341044	0.416391	0.242564	0.00460526
965	916	367	2312	0.42927	0.407473	0.163256	0.507018	1551	1889	1099	21	0.341705	0.416171	0.242124	0.00460526
962	916	363	2319	0.429273	0.408746	0.161981	0.508553	1556	1894	1089	21	0.342807	0.417273	0.239921	0.00460526
954	920	363	2323	0.426464	0.411265	0.162271	0.50943	1559	1895	1085	21	0.343468	0.417493	0.239039	0.00460526
952	922	359	2327	0.426332	0.412897	0.16077	0.510307	1560	1892	1087	21	0.343688	0.416832	0.23948	0.00460526
948	918	360	2334	0.425876	0.412399	0.161725	0.511842	1561	1886	1092	21	0.343908	0.41551	0.240582	0.00460526
945	916	362	2337	0.425101	0.412056	0.162843	0.5125	1562	1890	1087	21	0.344129	0.416391	0.23948	0.00460526
947	914	358	2341	0.426769	0.411897	0.161334	0.513377	1561	1886	1092	21	0.343908	0.41551	0.240582	0.00460526
940	911	357	2352	0.425725	0.412591	0.161685	0.515789	1561	1888	1090	21	0.343908	0.415951	0.240141	0.00460526
937	909	354	2360	0.425909	0.413182	0.160909	0.517544	1560	1889	1090	21	0.343688	0.416171	0.240141	0.00460526
934	906	354	2366	0.425706	0.412944	0.161349	0.51886	1557	1890	1092	21	0.343027	0.416391	0.240582	0.00460526
934	899	354	2373	0.427069	0.411065	0.161866	0.520395	1553	1883	1102	22	0.342221	0.414941	0.242838	0.00482456
934	895	353	2378	0.428048	0.410174	0.161778	0.521491	1556	1880	1102	22	0.342882	0.414279	0.242838	0.00482456
933	892	353	2382	0.428375	0.40955	0.162075	0.522368	1557	1887	1094	22	0.343103	0.415822	0.241075	0.00482456
930	897	348	2385	0.427586	0.412414	0.16	0.523026	1558	1883	1097	22	0.343323	0.414941	0.241736	0.00482456
930	894	347	2389	0.428374	0.411792	0.159834	0.523904	1556	1884	1098	22	0.342882	0.415161	0.241957	0.00482456
929	890	347	2394	0.428901	0.410896	0.160203	0.525	1562	1885	1091	22	0.344204	0.415381	0.240414	0.00482456
929	889	342	2400	0.430093	0.411574	0.158333	0.526316	1560	1879	1099	22	0.343764	0.414059	0.242177	0.00482456
926	886	346	2402	0.429101	0.410565	0.160334	0.526754	1561	1876	1100	23	0.34406	0.413489	0.242451	0.00504386
928	879	344	2409	0.431427	0.408647	0.159926	0.528289	1558	1879	1100	23	0.343399	0.41415	0.242451	0.00504386
925	876	345	2414	0.431034	0.408201	0.160764	0.529386	1558	1872	1107	23	0.343399	0.412607	0.243994	0.00504386
917	870	353	2420	0.428505	0.406542	0.164953	0.530702	1557	1873	1107	23	0.343178	0.412828	0.243994	0.00504386
912	866	356	2426	0.427366	0.405811	0.166823	0.532018	1555	1869	1113	23	0.342737	0.411946	0.245316	0.00504386
908	866	350	2436	0.427495	0.407721	0.164783	0.534211	1556	1868	1113	23	0.342958	0.411726	0.245316	0.00504386
903	869	349	2439	0.425743	0.409712	0.164545	0.534868	1555	1871	1111	23	0.342737	0.412387	0.244875	0.00504386
899	869	346	2446	0.42526	0.411069	0.163671	0.536404	1554	1878	1105	23	0.342517	0.41393	0.243553	0.00504386
902	863	345	2450	0.427488	0.409005	0.163507	0.537281	1551	1878	1108	23	0.341856	0.41393	0.244214	0.00504386
896	861	348	2455	0.425653	0.409026	0.165321	0.538377	1553	1881	1103	23	0.342297	0.414591	0.243112	0.00504386
897	862	343	2458	0.426736	0.410086	0.163178	0.539035	1559	1874	1104	23	0.343619	0.413048	0.243333	0.00504386
894	860	344	2462	0.42612	0.409914	0.163966	0.539912	1563	1872	1102	23	0.344501	0.412607	0.242892	0.00504386
891	857	343	2469	0.426112	0.409852	0.164036	0.541447	1564	1874	1098	24	0.344797	0.413139	0.242063	0.00526316
888	855	344	2473	0.425491	0.409679	0.16483	0.542325	1558	1868	1110	24	0.343474	0.411817	0.244709	0.00526316
883	854	344	2479	0.424315	0.41038	0.165305	0.54364	1560	1867	1109	24	0.343915	0.411596	0.244489	0.00526316
886	849	338	2487	0.4274	0.409551	0.163049	0.545395	1565	1864	1107	24	0.345018	0.410935	0.244048	0.00526316
884	845	334	2497	0.428502	0.409598	0.1619	0.547588	1569	1868	1099	24	0.345899	0.411817	0.242284	0.00526316
884	840	335	2501	0.429335	0.407965	0.1627	0.548465	1570	1868	1098	24	0.34612	0.411817	0.242063	0.00526316
880	833	338	2509	0.429059	0.406143	0.164798	0.550219	1567	1865	1103	25	0.345535	0.411246	0.243219	0.00548246
876	825	342	2517	0.428781	0.403818	0.167401	0.551974	1567	1867	1101	25	0.345535	0.411687	0.242778	0.00548246
875	828	337	2520	0.428922	0.405882	0.165196	0.552632	1570	1862	1103	25	0.346196	0.410584	0.243219	0.00548246
871	827	336	2526	0.42822	0.406588	0.165192	0.553947	1570	1861	1104	25	0.346196	0.410364	0.24344	0.00548246
866	825	334	2535	0.427654	0.407407	0.164938	0.555921	1569	1860	1106	25	0.345976	0.410143	0.243881	0.00548246
866	820	334	2540	0.428713	0.405941	0.165347	0.557018	1563	1861	1111	25	0.344653	0.410364	0.244983	0.00548246
864	818	331	2547	0.42921	0.406359	0.164431	0.558553	1564	1860	1111	25	0.344873	0.410143	0.244983	0.00548246
861	817	329	2553	0.428999	0.407075	0.163926	0.559868	1568	1863	1103	26	0.345831	0.410895	0.243273	0.00570175
861	811	327	2561	0.430715	0.405703	0.163582	0.561623	1564	1865	1105	26	0.344949	0.411337	0.243714	0.00570175
857	809	325	2569	0.430437	0.406328	0.163235	0.563377	1567	1862	1105	26	0.345611	0.410675	0.243714	0.00570175
851	802	332	2575	0.428715	0.40403	0.167254	0.564693	1564	1861	1109	26	0.344949	0.410454	0.244596	0.00570175
849	800	332	2579	0.428571	0.403836	0.167592	0.56557	1563	1861	1110	26	0.344729	0.410454	0.244817	0.00570175
847	799	329	2585	0.428861	0.404557	0.166582	0.566886	1562	1865	1107	26	0.344508	0.411337	0.244155	0.00570175
847	797	329	2587	0.429295	0.403953	0.166751	0.567325	1560	1863	1111	26	0.344067	0.410895	0.245037	0.00570175
844	794	329	2593	0.42908	0.40366	0.16726	0.56864	1558	1860	1115	27	0.343702	0.410324	0.245974	0.00592105
838	797	327	2598	0.427115	0.406218	0.166667	0.569737	1550	1861	1122	27	0.341937	0.410545	0.247518	0.00592105
835	792	329	2604	0.426892	0.404908	0.1682	0.571053	1547	1853	1133	27	0.341275	0.40878	0.249945	0.00592105
831	793	328	2608	0.425717	0.40625	0.168033	0.57193	1549	1849	1135	27	0.341716	0.407898	0.250386	0.00592105
829	792	327	2612	0.425565	0.406571	0.167864	0.572807	1545	1844	1144	27	0.340834	0.406795	0.252371	0.00592105
830	792	324	2614	0.426516	0.406989	0.166495	0.573246	1547	1845	1141	27	0.341275	0.407015	0.25171	0.00592105
829	787	323	2621	0.42754	0.405879	0.166581	0.574781	1547	1845	1141	27	0.341275	0.407015	0.25171	0.00592105
827	785	321	2627	0.427832	0.406105	0.166063	0.576096	1552	1842	1139	27	0.342378	0.406353	0.251268	0.00592105
824	783	320	2633	0.427608	0.406331	0.166061	0.577412	1559	1842	1132	27	0.343922	0.406353	0.249724	0.00592105
829	782	314	2635	0.430649	0.406234	0.163117	0.577851	1555	1845	1133	27	0.34304	0.407015	0.249945	0.00592105
831	772	312	2645	0.433943	0.403133	0.162924	0.580044	1551	1845	1137	27	0.342158	0.407015	0.250827	0.00592105
829	774	309	2648	0.433577	0.404812	0.161611	0.580702	1553	1840	1140	27	0.342599	0.405912	0.251489	0.00592105
830	774	305	2651	0.434783	0.405448	0.15977	0.58136	1554	1837	1142	27	0.342819	0.40525	0.25193	0.00592105
833	777	298	2652	0.436583	0.407233	0.156184	0.581579	1556	1843	1134	27	0.343261	0.406574	0.250165	0.00592105
830	771	299	2660	0.436842	0.405789	0.157368	0.583333	1555	1842	1136	27	0.34304	0.406353	0.250607	0.00592105
828	764	301	2667	0.437401	0.403592	0.159007	0.584868	1558	1843	1132	27	0.343702	0.406574	0.249724	0.00592105
822	763	302	2673	0.435612	0.404346	0.160042	0.586184	1551	1845	1137	27	0.342158	0.407015	0.250827	0.00592105
819	759	301	2681	0.43587	0.403938	0.160192	0.587939	1557	1843	1133	27	0.343481	0.406574	0.249945	0.00592105
817	754	299	2690	0.436898	0.403209	0.159893	0.589912	1563	1844	1126	27	0.344805	0.406795	0.248401	0.00592105
814	752	296	2698	0.437164	0.403867	0.158969	0.591667	1562	1837	1134	27	0.344584	0.40525	0.250165	0.00592105
811	751	295	2703	0.436726	0.404416	0.158858	0.592763	1563	1841	1129	27	0.344805	0.406133	0.249062	0.00592105
806	751	292	2711	0.435911	0.406165	0.157923	0.594518	1564	1846	1123	27	0.345025	0.407236	0.247739	0.00592105
798	750	296	2716	0.432755	0.406725	0.160521	0.595614	1561	1845	1127	27	0.344364	0.407015	0.248621	0.00592105
794	747	297	2722	0.431991	0.40642	0.161589	0.59693	1555	1842	1136	27	0.34304	0.406353	0.250607	0.00592105
784	744	300	2732	0.428884	0.407002	0.164114	0.599123	1551	1839	1143	27	0.342158	0.405692	0.252151	0.00592105
777	742	300	2741	0.427158	0.407916	0.164926	0.601096	1554	1838	1141	27	0.342819	0.405471	0.25171	0.00592105
771	740	300	2749	0.425732	0.408614	0.165654	0.602851	1553	1840	1139	28	0.342674	0.406002	0.251324	0.00614035
774	742	291	2753	0.428334	0.410625	0.16104	0.603728	1553	1836	1143	28	0.342674	0.405119	0.252207	0.00614035
770	738	294	2758	0.427303	0.409545	0.163152	0.604825	1554	1837	1141	28	0.342895	0.40534	0.251765	0.00614035
770	738	291	2761	0.428016	0.410228	0.161757	0.605482	1550	1836	1145	29	0.342088	0.405209	0.252704	0.00635965
765	738	294	2763	0.42571	0.410684	0.163606	0.605921	1550	1832	1149	29	0.342088	0.404326	0.253586	0.00635965
768	735	287	2770	0.42905	0.410615	0.160335	0.607456	1549	1830	1152	29	0.341867	0.403884	0.254249	0.00635965
765	732	288	2775	0.428571	0.410084	0.161345	0.608553	1557	1827	1146	30	0.343709	0.403311	0.25298	0.00657895
763	725	290	2782	0.429134	0.407762	0.163105	0.610088	1560	1825	1145	30	0.344371	0.40287	0.252759	0.00657895
761	722	289	2788	0.429458	0.407449	0.163093	0.611404	1565	1820	1145	30	0.345475	0.401766	0.252759	0.00657895
760	722	286	2792	0.429864	0.408371	0.161765	0.612281	1566	1813	1151	30	0.345695	0.400221	0.254084	0.00657895
762	721	281	2796	0.431973	0.40873	0.159297	0.613158	1565	1817	1148	30	0.345475	0.401104	0.253422	0.00657895
762	724	277	2797	0.432218	0.410664	0.157119	0.613377	1559	1815	1156	30	0.34415	0.400662	0.255188	0.00657895
766	723	269	2802	0.435722	0.411263	0.153015	0.614474	1555	1816	1159	30	0.343267	0.400883	0.25585	0.00657895
764	721	268	2807	0.435824	0.411295	0.152881	0.61557	1555	1811	1164	30	0.343267	0.399779	0.256954	0.00657895
759	720	271	2810	0.433714	0.411429	0.154857	0.616228	1550	1806	1174	30	0.342163	0.398675	0.259161	0.00657895
759	720	270	2811	0.433962	0.411664	0.154374	0.616447	1553	1805	1172	30	0.342826	0.398455	0.25872	0.00657895
757	717	269	2817	0.434309	0.41136	0.154332	0.617763	1548	1801	1180	31	0.341797	0.39766	0.260543	0.00679825
752	717	269	2822	0.432681	0.412543	0.154776	0.61886	1546	1803	1180	31	0.341356	0.398101	0.260543	0.00679825
749	715	266	2830	0.432948	0.413295	0.153757	0.620614	1551	1804	1174	31	0.34246	0.398322	0.259218	0.00679825
744	712	270	2834	0.431054	0.412514	0.156431	0.621491	1549	1797	1183	31	0.342018	0.396776	0.261206	0.00679825
743	704	269	2844	0.432984	0.410256	0.15676	0.623684	1553	1795	1181	31	0.342901	0.396335	0.260764	0.00679825
741	702	267	2850	0.433333	0.410526	0.15614	0.625	1548	1795	1185	32	0.341873	0.396422	0.261705	0.00701754
737	699	271	2853	0.431752	0.40949	0.158758	0.625658	1550	1793	1185	32	0.342314	0.395981	0.261705	0.00701754
734	700	267	2859	0.431511	0.411523	0.156966	0.626974	1549	1791	1188	32	0.342094	0.395539	0.262367	0.00701754
731	699	268	2862	0.430506	0.411661	0.157833	0.627632	1548	1796	1184	32	0.341873	0.396643	0.261484	0.00701754
728	701	262	2869	0.430514	0.414548	0.154938	0.629167	1547	1791	1190	32	0.341652	0.395539	0.262809	0.00701754
727	697	261	2875	0.431454	0.41365	0.154896	0.630482	1549	1791	1188	32	0.342094	0.395539	0.262367	0.00701754
724	693	259	2884	0.431981	0.413484	0.154535	0.632456	1550	1789	1189	32	0.342314	0.395097	0.262588	0.00701754
723	691	257	2889	0.432675	0.413525	0.1538	0.633553	1551	1792	1185	32	0.342535	0.39576	0.261705	0.00701754
717	687	258	2898	0.431408	0.413357	0.155235	0.635526	1551	1789	1188	32	0.342535	0.395097	0.262367	0.00701754
715	684	255	2906	0.432285	0.413543	0.154172	0.637281	1553	1787	1186	34	0.343129	0.39483	0.262042	0.00745614
713	685	253	2909	0.431859	0.4149	0.15324	0.637939	1553	1785	1188	34	0.343129	0.394388	0.262483	0.00745614
710	678	256	2916	0.431873	0.412409	0.155718	0.639474	1553	1784	1188	35	0.343204	0.394254	0.262541	0.00767544
708	670	259	2923	0.432498	0.409285	0.158216	0.641009	1551	1782	1192	35	0.342762	0.393812	0.263425	0.00767544
710	664	259	2927	0.434783	0.406614	0.158604	0.641886	1553	1780	1192	35	0.343204	0.39337	0.263425	0.00767544
707	663	260	2930	0.433742	0.406748	0.159509	0.642544	1554	1777	1194	35	0.343425	0.392707	0.263867	0.00767544
709	656	259	2936	0.436576	0.403941	0.159483	0.64386	1552	1771	1202	35	0.342983	0.391381	0.265635	0.00767544
704	651	261	2944	0.435644	0.402847	0.16151	0.645614	1553	1770	1202	35	0.343204	0.39116	0.265635	0.00767544
703	652	260	2945	0.435294	0.403715	0.160991	0.645833	1554	1770	1201	35	0.343425	0.39116	0.265414	0.00767544
700	652	259	2949	0.434513	0.404718	0.16077	0.646711	1555	1767	1203	35	0.343646	0.390497	0.265856	0.00767544
702	652	255	2951	0.436296	0.405221	0.158484	0.647149	1562	1770	1193	35	0.345193	0.39116	0.263646	0.00767544
698	651	257	2954	0.43462	0.405355	0.160025	0.647807	1566	1769	1190	35	0.346077	0.390939	0.262983	0.00767544
695	647	256	2962	0.434919	0.404881	0.1602	0.649561	1566	1770	1188	36	0.346154	0.391247	0.262599	0.00789474
695	647	254	2964	0.435464	0.405388	0.159148	0.65	1564	1770	1189	37	0.345788	0.391333	0.262879	0.00811404
691	648	253	2968	0.434045	0.407035	0.15892	0.650877	1570	1765	1188	37	0.347115	0.390228	0.262658	0.00811404
693	645	250	2972	0.436398	0.406171	0.157431	0.651754	1571	1765	1187	37	0.347336	0.390228	0.262436	0.00811404
696	642	247	2975	0.439117	0.405047	0.155836	0.652412	1573	1767	1183	37	0.347778	0.39067	0.261552	0.00811404
692	637	249	2982	0.43853	0.403676	0.157795	0.653947	1574	1768	1181	37	0.347999	0.390891	0.26111	0.00811404
687	637	247	2989	0.437301	0.405474	0.157225	0.655482	1578	1766	1178	38	0.348961	0.390535	0.260504	0.00833333
684	633	248	2995	0.437061	0.404473	0.158466	0.656798	1586	1764	1172	38	0.35073	0.390093	0.259177	0.00833333
682	630	246	3002	0.437741	0.404365	0.157895	0.658333	1589	1764	1169	38	0.351393	0.390093	0.258514	0.00833333
681	626	249	3004	0.437661	0.402314	0.160026	0.658772	1598	1765	1158	39	0.353462	0.3904	0.256138	0.00855263
680	623	247	3010	0.43871	0.401935	0.159355	0.660088	1592	1759	1170	39	0.352134	0.389073	0.258792	0.00855263
679	619	245	3017	0.440052	0.401167	0.158782	0.661623	1592	1760	1169	39	0.352134	0.389294	0.258571	0.00855263
681	616	242	3021	0.442495	0.40026	0.157245	0.6625	1596	1759	1166	39	0.353019	0.389073	0.257908	0.00855263
678	616	242	3024	0.441406	0.401042	0.157552	0.663158	1597	1762	1162	39	0.35324	0.389737	0.257023	0.00855263
675	617	239	3029	0.440888	0.403005	0.156107	0.664254	1601	1762	1158	39	0.354125	0.389737	0.256138	0.00855263
670	616	238	3036	0.439633	0.404199	0.156168	0.665789	1599	1754	1168	39	0.353683	0.387967	0.25835	0.00855263
670	611	236	3043	0.441661	0.402769	0.15557	0.667325	1599	1760	1162	39	0.353683	0.389294	0.257023	0.00855263
670	608	234	3048	0.443122	0.402116	0.154762	0.668421	1597	1755	1169	39	0.35324	0.388188	0.258571	0.00855263
665	609	229	3057	0.442448	0.40519	0.152362	0.670395	1601	1751	1169	39	0.354125	0.387304	0.258571	0.00855263
664	608	224	3064	0.44385	0.406417	0.149733	0.67193	1600	1747	1174	39	0.353904	0.386419	0.259677	0.00855263
661	610	221	3068	0.443029	0.408847	0.148123	0.672807	1604	1745	1171	40	0.354867	0.386062	0.259071	0.00877193
659	612	217	3072	0.442876	0.41129	0.145833	0.673684	1605	1742	1173	40	0.355088	0.385398	0.259513	0.00877193
656	610	215	3079	0.442944	0.411884	0.145172	0.675219	1600	1738	1181	41	0.354061	0.384598	0.261341	0.00899123
654	609	212	3085	0.44339	0.412881	0.143729	0.676535	1602	1742	1175	41	0.354503	0.385484	0.260013	0.00899123
652	608	213	3087	0.442634	0.412763	0.144603	0.676974	1604	1739	1176	41	0.354946	0.38482	0.260235	0.00899123
647	607	212	3094	0.441337	0.414052	0.144611	0.678509	1608	1737	1173	42	0.35591	0.384462	0.259628	0.00921053
643	604	211	3102	0.441015	0.414266	0.144719	0.680263	1611	1735	1172	42	0.356574	0.384019	0.259407	0.00921053
640	601	211	3108	0.440771	0.413912	0.145317	0.681579	1613	1739	1166	42	0.357016	0.384905	0.258079	0.00921053
639	597	211	3113	0.441603	0.412578	0.145819	0.682675	1612	1746	1160	42	0.356795	0.386454	0.256751	0.00921053
635	592	213	3120	0.440972	0.411111	0.147917	0.684211	1607	1747	1163	43	0.355767	0.386761	0.257472	0.00942982
633	591	210	3126	0.441423	0.412134	0.146444	0.685526	1603	1742	1171	44	0.35496	0.38574	0.2593	0.00964912
632	590	209	3129	0.441649	0.412299	0.146052	0.686184	1607	1744	1164	45	0.355925	0.386268	0.257807	0.00986842
627	589	208	3136	0.440309	0.413624	0.146067	0.687719	1605	1742	1167	46	0.35556	0.385911	0.258529	0.0100877
622	590	208	3140	0.438028	0.415493	0.146479	0.688596	1604	1745	1165	46	0.355339	0.386575	0.258086	0.0100877
625	587	203	3145	0.441696	0.414841	0.143463	0.689693	1607	1746	1160	47	0.356082	0.386882	0.257035	0.010307
623	584	201	3152	0.442472	0.414773	0.142756	0.691228	1605	1743	1165	47	0.355639	0.386218	0.258143	0.010307
620	581	198	3161	0.443174	0.415297	0.14153	0.693202	1609	1742	1162	47	0.356526	0.385996	0.257478	0.010307
620	575	197	3168	0.445402	0.413075	0.141523	0.694737	1611	1739	1162	48	0.357048	0.385417	0.257535	0.0105263
619	570	196	3175	0.446931	0.411552	0.141516	0.696272	1610	1737	1165	48	0.356826	0.384973	0.2582	0.0105263
615	567	197	3181	0.445975	0.411168	0.142857	0.697588	1615	1738	1159	48	0.357934	0.385195	0.256871	0.0105263
614	565	196	3185	0.446545	0.410909	0.142545	0.698465	1616	1730	1165	49	0.358235	0.383507	0.258258	0.0107456
616	566	191	3187	0.448653	0.412236	0.139111	0.698904	1613	1733	1165	49	0.35757	0.384172	0.258258	0.0107456
614	563	190	3193	0.449159	0.411851	0.13899	0.700219	1616	1728	1166	50	0.358315	0.383149	0.258537	0.0109649
610	560	190	3200	0.448529	0.411765	0.139706	0.701754	1626	1720	1164	50	0.360532	0.381375	0.258093	0.0109649
605	557	192	3206	0.446824	0.411374	0.141802	0.70307	1627	1715	1168	50	0.360754	0.380266	0.25898	0.0109649
601	555	190	3214	0.446508	0.412333	0.141159	0.704825	1629	1715	1165	51	0.361277	0.38035	0.258372	0.0111842
600	554	189	3217	0.446761	0.412509	0.14073	0.705482	1623	1709	1176	52	0.360027	0.379104	0.26087	0.0114035
599	547	189	3225	0.448689	0.409738	0.141573	0.707237	1619	1709	1180	52	0.359139	0.379104	0.261757	0.0114035
598	545	186	3231	0.449962	0.410083	0.139955	0.708553	1624	1710	1173	53	0.360328	0.37941	0.260262	0.0116228
596	543	186	3235	0.449811	0.409811	0.140377	0.70943	1627	1711	1168	54	0.361074	0.379716	0.25921	0.0118421
594	541	184	3241	0.450341	0.410159	0.1395	0.710746	1628	1712	1165	55	0.361376	0.380022	0.258602	0.0120614
595	538	180	3247	0.453161	0.409749	0.137091	0.712061	1621	1707	1177	55	0.359822	0.378912	0.261265	0.0120614
594	538	177	3251	0.453782	0.411001	0.135218	0.712939	1624	1705	1176	55	0.360488	0.378468	0.261043	0.0120614
591	538	177	3254	0.452527	0.411945	0.135528	0.713596	1628	1706	1171	55	0.361376	0.37869	0.259933	0.0120614
591	537	175	3257	0.453569	0.412126	0.134305	0.714254	1635	1706	1164	55	0.36293	0.37869	0.25838	0.0120614
588	531	177	3264	0.453704	0.409722	0.136574	0.715789	1636	1700	1168	56	0.363233	0.377442	0.259325	0.0122807
585	530	176	3269	0.453137	0.410534	0.136328	0.716886	1640	1695	1169	56	0.364121	0.376332	0.259547	0.0122807
585	529	173	3273	0.454545	0.411033	0.134421	0.717763	1644	1700	1159	57	0.36509	0.377526	0.257384	0.0125
578	530	174	3278	0.450858	0.413417	0.135725	0.71886	1642	1699	1162	57	0.364646	0.377304	0.25805	0.0125
573	526	176	3285	0.449412	0.412549	0.138039	0.720395	1648	1696	1159	57	0.365978	0.376638	0.257384	0.0125
568	524	176	3292	0.44795	0.413249	0.138801	0.72193	1646	1697	1159	58	0.365615	0.376944	0.257441	0.0127193
568	522	176	3294	0.448657	0.412322	0.139021	0.722368	1651	1695	1156	58	0.366726	0.376499	0.256775	0.0127193
566	523	174	3297	0.448139	0.414093	0.137767	0.723026	1656	1684	1162	58	0.367837	0.374056	0.258108	0.0127193
564	521	175	3300	0.447619	0.413492	0.138889	0.723684	1659	1679	1164	58	0.368503	0.372945	0.258552	0.0127193
564	516	174	3306	0.449761	0.411483	0.138756	0.725	1656	1678	1167	59	0.367918	0.372806	0.259276	0.0129386
558	516	175	3311	0.446757	0.413131	0.140112	0.726096	1654	1679	1168	59	0.367474	0.373028	0.259498	0.0129386
556	514	173	3317	0.447305	0.413516	0.139179	0.727412	1654	1671	1176	59	0.367474	0.371251	0.261275	0.0129386
555	509	173	3323	0.448666	0.411479	0.139854	0.728728	1655	1673	1173	59	0.367696	0.371695	0.260609	0.0129386
553	507	170	3330	0.449593	0.412195	0.138211	0.730263	1658	1675	1168	59	0.368363	0.37214	0.259498	0.0129386
549	506	173	3332	0.447068	0.412052	0.140879	0.730702	1654	1671	1176	59	0.367474	0.371251	0.261275	0.0129386
546	500	171	3343	0.448644	0.410846	0.140509	0.733114	1647	1672	1182	59	0.365919	0.371473	0.262608	0.0129386
547	500	166	3347	0.450948	0.412201	0.136851	0.733991	1645	1676	1180	59	0.365474	0.372362	0.262164	0.0129386
545	498	167	3350	0.450413	0.41157	0.138017	0.734649	1646	1669	1185	60	0.365778	0.370889	0.263333	0.0131579
539	497	168	3356	0.447674	0.412791	0.139535	0.735965	1642	1666	1191	61	0.36497	0.370305	0.264725	0.0133772
540	492	168	3360	0.45	0.41	0.14	0.736842	1639	1663	1197	61	0.364303	0.369638	0.266059	0.0133772
538	491	169	3362	0.449082	0.40985	0.141068	0.737281	1638	1671	1189	62	0.364162	0.371498	0.26434	0.0135965
534	486	170	3370	0.448739	0.408403	0.142857	0.739035	1640	1665	1193	62	0.364606	0.370165	0.265229	0.0135965
533	485	170	3372	0.448653	0.408249	0.143098	0.739474	1641	1667	1190	62	0.364829	0.370609	0.264562	0.0135965
535	484	167	3374	0.451096	0.408094	0.140809	0.739912	1644	1666	1188	62	0.365496	0.370387	0.264117	0.0135965
532	483	170	3375	0.448945	0.407595	0.14346	0.740132	1643	1671	1181	65	0.365517	0.371746	0.262736	0.0142544
531	480	172	3377	0.448859	0.405748	0.145393	0.74057	1642	1660	1193	65	0.365295	0.369299	0.265406	0.0142544
529	476	175	3380	0.448305	0.40339	0.148305	0.741228	1647	1660	1187	66	0.366489	0.369381	0.26413	0.0144737
526	476	175	3383	0.446899	0.404418	0.148683	0.741886	1646	1654	1193	67	0.366348	0.368128	0.265524	0.014693
523	469	179	3389	0.446627	0.400512	0.152861	0.743202	1643	1651	1199	67	0.36568	0.36746	0.26686	0.014693
523	468	179	3390	0.447009	0.4	0.152991	0.743421	1641	1645	1207	67	0.365235	0.366125	0.26864	0.014693
519	465	181	3395	0.445494	0.399142	0.155365	0.744518	1643	1647	1202	68	0.365761	0.366652	0.267587	0.0149123
513	463	182	3402	0.443005	0.399827	0.157168	0.746053	1644	1649	1199	68	0.365984	0.367097	0.266919	0.0149123
512	459	181	3408	0.444444	0.398438	0.157118	0.747368	1640	1656	1196	68	0.365093	0.368655	0.266251	0.0149123
509	459	179	3413	0.443766	0.400174	0.156059	0.748465	1636	1654	1202	68	0.364203	0.36821	0.267587	0.0149123
507	460	177	3416	0.443182	0.402098	0.15472	0.749123	1635	1655	1202	68	0.36398	0.368433	0.267587	0.0149123
507	459	174	3420	0.444737	0.402632	0.152632	0.75	1641	1654	1197	68	0.365316	0.36821	0.266474	0.0149123
509	455	174	3422	0.447276	0.399824	0.1529	0.750439	1648	1656	1186	70	0.367038	0.36882	0.264143	0.0153509
506	457	172	3425	0.445815	0.402643	0.151542	0.751096	1651	1656	1183	70	0.367706	0.36882	0.263474	0.0153509
501	455	174	3430	0.443363	0.402655	0.153982	0.752193	1648	1656	1186	70	0.367038	0.36882	0.264143	0.0153509
503	454	172	3431	0.445527	0.402126	0.152347	0.752412	1650	1657	1183	70	0.367483	0.369042	0.263474	0.0153509
506	449	168	3437	0.450579	0.399822	0.149599	0.753728	1651	1659	1180	70	0.367706	0.369488	0.262806	0.0153509
503	449	167	3441	0.449508	0.401251	0.14924	0.754605	1647	1656	1187	70	0.366815	0.36882	0.264365	0.0153509
501	446	168	3445	0.449327	0.4	0.150673	0.755482	1645	1654	1190	71	0.366451	0.368456	0.265092	0.0155702
496	442	171	3451	0.44725	0.398557	0.154193	0.756798	1647	1658	1184	71	0.366897	0.369347	0.263756	0.0155702
494	441	170	3455	0.447059	0.399095	0.153846	0.757675	1651	1658	1180	71	0.367788	0.369347	0.262865	0.0155702
494	442	168	3456	0.447464	0.400362	0.152174	0.757895	1650	1652	1186	72	0.367647	0.368093	0.26426	0.0157895
493	440	167	3460	0.448182	0.4	0.151818	0.758772	1649	1652	1187	72	0.367424	0.368093	0.264483	0.0157895
490	439	166	3465	0.447489	0.400913	0.151598	0.759868	1650	1649	1189	72	0.367647	0.367424	0.264929	0.0157895
487	437	167	3469	0.446379	0.40055	0.153071	0.760746	1652	1647	1187	74	0.368257	0.367142	0.264601	0.0162281
482	435	169	3474	0.443831	0.400552	0.155617	0.761842	1653	1649	1184	74	0.36848	0.367588	0.263932	0.0162281
478	434	172	3476	0.440959	0.400369	0.158672	0.762281	1649	1642	1195	74	0.367588	0.366028	0.266384	0.0162281
478	433	171	3478	0.441774	0.400185	0.158041	0.762719	1649	1641	1196	74	0.367588	0.365805	0.266607	0.0162281
479	432	170	3479	0.443108	0.39963	0.157262	0.762939	1662	1640	1184	74	0.370486	0.365582	0.263932	0.0162281
475	428	174	3483	0.44104	0.3974	0.16156	0.763816	1663	1641	1181	75	0.370792	0.365886	0.263322	0.0164474
474	425	172	3489	0.442577	0.396825	0.160598	0.765132	1667	1642	1176	75	0.371683	0.366109	0.262207	0.0164474
468	419	178	3495	0.439437	0.393427	0.167136	0.766447	1664	1638	1183	75	0.371014	0.365217	0.263768	0.0164474
467	409	176	3508	0.443916	0.388783	0.1673	0.769298	1664	1639	1182	75	0.371014	0.36544	0.263545	0.0164474
470	409	172	3509	0.447193	0.389153	0.163654	0.769518	1667	1640	1178	75	0.371683	0.365663	0.262653	0.0164474
465	411	171	3513	0.444126	0.39255	0.163324	0.770395	1668	1645	1172	75	0.371906	0.366778	0.261315	0.0164474
463	409	171	3517	0.443912	0.392138	0.16395	0.771272	1667	1647	1171	75	0.371683	0.367224	0.261093	0.0164474
461	407	172	3520	0.443269	0.391346	0.165385	0.77193	1667	1646	1172	75	0.371683	0.367001	0.261315	0.0164474
456	407	173	3524	0.440154	0.392857	0.166988	0.772807	1668	1647	1170	75	0.371906	0.367224	0.26087	0.0164474
455	404	173	3528	0.440891	0.391473	0.167636	0.773684	1664	1647	1174	75	0.371014	0.367224	0.261761	0.0164474
453	407	170	3530	0.439806	0.395146	0.165049	0.774123	1667	1645	1173	75	0.371683	0.366778	0.261538	0.0164474
453	405	168	3534	0.44152	0.394737	0.163743	0.775	1664	1644	1177	75	0.371014	0.366555	0.26243	0.0164474
455	404	167	3534	0.44347	0.393762	0.162768	0.775	1663	1641	1181	75	0.370792	0.365886	0.263322	0.0164474
450	401	168	3541	0.441609	0.393523	0.164868	0.776535	1668	1641	1176	75	0.371906	0.365886	0.262207	0.0164474
446	399	169	3546	0.439842	0.393491	0.166667	0.777632	1670	1639	1176	75	0.372352	0.36544	0.262207	0.0164474
443	396	169	3552	0.439484	0.392857	0.167659	0.778947	1671	1642	1172	75	0.372575	0.366109	0.261315	0.0164474
440	393	170	3557	0.438684	0.391825	0.169492	0.780044	1675	1642	1168	75	0.373467	0.366109	0.260424	0.0164474
437	391	170	3562	0.437876	0.391784	0.170341	0.78114	1675	1647	1162	76	0.37355	0.367306	0.259144	0.0166667
437	387	168	3568	0.440524	0.390121	0.169355	0.782456	1677	1645	1160	78	0.374163	0.367024	0.258813	0.0171053
432	388	165	3575	0.438579	0.393909	0.167513	0.783991	1675	1637	1170	78	0.373717	0.365239	0.261044	0.0171053
430	385	165	3580	0.438776	0.392857	0.168367	0.785088	1668	1634	1179	79	0.372238	0.364651	0.263111	0.0173246
429	384	164	3583	0.439099	0.39304	0.167861	0.785746	1674	1638	1169	79	0.373577	0.365543	0.260879	0.0173246
428	384	162	3586	0.439425	0.394251	0.166324	0.786404	1677	1635	1169	79	0.374247	0.364874	0.260879	0.0173246
426	381	163	3590	0.439175	0.392784	0.168041	0.787281	1680	1630	1171	79	0.374916	0.363758	0.261326	0.0173246
423	382	161	3594	0.437888	0.395445	0.166667	0.788158	1683	1629	1169	79	0.375586	0.363535	0.260879	0.0173246
420	382	159	3599	0.437045	0.397503	0.165453	0.789254	1684	1630	1166	80	0.375893	0.363839	0.260268	0.0175439
420	384	156	3600	0.4375	0.4	0.1625	0.789474	1680	1633	1167	80	0.375	0.364509	0.260491	0.0175439
419	385	152	3604	0.438285	0.40272	0.158996	0.790351	1678	1631	1171	80	0.374554	0.364063	0.261384	0.0175439
418	385	152	3605	0.437696	0.403141	0.159162	0.79057	1679	1628	1173	80	0.374777	0.363393	0.26183	0.0175439
415	386	151	3608	0.435924	0.405462	0.158613	0.791228	1684	1623	1173	80	0.375893	0.362277	0.26183	0.0175439
414	384	149	3613	0.43717	0.405491	0.157339	0.792325	1685	1626	1169	80	0.376116	0.362946	0.260937	0.0175439
411	386	147	3616	0.435381	0.408898	0.15572	0.792982	1683	1627	1170	80	0.37567	0.36317	0.261161	0.0175439
407	386	149	3618	0.432059	0.409766	0.158174	0.793421	1685	1626	1169	80	0.376116	0.362946	0.260937	0.0175439
405	384	150	3621	0.43131	0.408946	0.159744	0.794079	1684	1629	1167	80	0.375893	0.363616	0.260491	0.0175439
404	381	151	3624	0.431624	0.407051	0.161325	0.794737	1687	1629	1164	80	0.376563	0.363616	0.259821	0.0175439
404	380	150	3626	0.432548	0.406852	0.1606	0.795175	1686	1631	1163	80	0.376339	0.364063	0.259598	0.0175439
399	377	151	3633	0.430421	0.406688	0.162891	0.796711	1681	1629	1170	80	0.375223	0.363616	0.261161	0.0175439
400	374	152	3634	0.431965	0.403888	0.164147	0.79693	1681	1625	1174	80	0.375223	0.362723	0.262054	0.0175439
396	374	151	3639	0.429967	0.40608	0.163952	0.798026	1684	1622	1173	81	0.375977	0.362134	0.261889	0.0177632
394	373	152	3641	0.428727	0.405876	0.165397	0.798465	1684	1620	1175	81	0.375977	0.361688	0.262335	0.0177632
393	368	155	3644	0.429039	0.401747	0.169214	0.799123	1685	1624	1170	81	0.3762	0.362581	0.261219	0.0177632
394	367	155	3644	0.430131	0.400655	0.169214	0.799123	1685	1618	1176	81	0.3762	0.361241	0.262559	0.0177632
396	366	152	3646	0.43326	0.400438	0.166302	0.799561	1687	1622	1170	81	0.376647	0.362134	0.261219	0.0177632
397	362	153	3648	0.435307	0.39693	0.167763	0.8	1690	1622	1167	81	0.377316	0.362134	0.260549	0.0177632
396	362	152	3650	0.435165	0.397802	0.167033	0.800439	1689	1623	1167	81	0.377093	0.362358	0.260549	0.0177632
393	361	154	3652	0.432819	0.397577	0.169604	0.800877	1691	1626	1162	81	0.37754	0.363027	0.259433	0.0177632
389	360	152	3659	0.431743	0.399556	0.168701	0.802412	1698	1626	1155	81	0.379102	0.363027	0.25787	0.0177632
391	358	150	3661	0.434928	0.39822	0.166852	0.802851	1697	1627	1155	81	0.378879	0.363251	0.25787	0.0177632
389	358	149	3664	0.434152	0.399554	0.166295	0.803509	1696	1626	1157	81	0.378656	0.363027	0.258317	0.0177632
389	359	146	3666	0.435123	0.401566	0.163311	0.803947	1694	1624	1161	81	0.378209	0.362581	0.25921	0.0177632
388	360	145	3667	0.43449	0.403135	0.162374	0.804167	1696	1622	1160	82	0.378741	0.362215	0.259044	0.0179825
388	360	144	3668	0.434978	0.403587	0.161435	0.804386	1699	1623	1156	82	0.37941	0.362439	0.258151	0.0179825
387	357	140	3676	0.437783	0.403846	0.158371	0.80614	1699	1617	1161	83	0.379495	0.361179	0.259325	0.0182018
385	357	137	3681	0.437998	0.406143	0.155859	0.807237	1701	1617	1159	83	0.379942	0.361179	0.258879	0.0182018
383	356	136	3685	0.437714	0.406857	0.155429	0.808114	1706	1611	1160	83	0.381059	0.359839	0.259102	0.0182018
382	358	134	3686	0.437071	0.409611	0.153318	0.808333	1704	1610	1161	85	0.380782	0.359777	0.259441	0.0186404
380	354	134	3692	0.437788	0.407834	0.154378	0.809649	1707	1616	1152	85	0.381453	0.361117	0.25743	0.0186404
380	355	131	3694	0.438799	0.409931	0.15127	0.810088	1704	1609	1161	86	0.380867	0.359633	0.259499	0.0188596
380	354	129	3697	0.440324	0.410197	0.149479	0.810746	1703	1608	1161	88	0.380814	0.359571	0.259615	0.0192982
374	349	134	3703	0.436406	0.407235	0.156359	0.812061	1704	1609	1159	88	0.381038	0.359794	0.259168	0.0192982
373	348	134	3705	0.436257	0.407018	0.156725	0.8125	1705	1608	1158	89	0.381346	0.359651	0.259002	0.0195175
369	345	135	3711	0.434629	0.40636	0.159011	0.813816	1707	1609	1155	89	0.381794	0.359875	0.258331	0.0195175
367	341	136	3716	0.434834	0.404028	0.161137	0.814912	1710	1605	1156	89	0.382465	0.35898	0.258555	0.0195175
363	340	136	3721	0.432658	0.405244	0.162098	0.816009	1709	1607	1155	89	0.382241	0.359427	0.258331	0.0195175
364	340	134	3722	0.434368	0.405728	0.159905	0.816228	1711	1604	1156	89	0.382688	0.358756	0.258555	0.0195175
365	338	131	3726	0.43765	0.405276	0.157074	0.817105	1715	1601	1153	91	0.383755	0.358246	0.258	0.0199561
362	335	133	3730	0.436145	0.403614	0.160241	0.817982	1716	1602	1151	91	0.383979	0.358469	0.257552	0.0199561
361	335	133	3731	0.435464	0.404101	0.160434	0.818202	1719	1604	1145	92	0.384736	0.358997	0.256267	0.0201754
357	334	133	3736	0.433252	0.40534	0.161408	0.819298	1717	1607	1144	92	0.384288	0.359669	0.256043	0.0201754
359	335	128	3738	0.43674	0.407543	0.155718	0.819737	1713	1607	1145	95	0.383651	0.35991	0.256439	0.0208333
359	334	127	3740	0.437805	0.407317	0.154878	0.820175	1714	1610	1141	95	0.383875	0.360582	0.255543	0.0208333
358	333	129	3740	0.436585	0.406098	0.157317	0.820175	1717	1604	1144	95	0.384546	0.359239	0.256215	0.0208333
356	331	129	3744	0.436275	0.405637	0.158088	0.821053	1722	1603	1140	95	0.385666	0.359015	0.255319	0.0208333
353	332	127	3748	0.434729	0.408867	0.156404	0.82193	1728	1604	1133	95	0.38701	0.359239	0.253751	0.0208333
353	330	126	3751	0.436341	0.407911	0.155748	0.822588	1728	1608	1129	95	0.38701	0.360134	0.252856	0.0208333
352	330	125	3753	0.436183	0.408922	0.154895	0.823026	1725	1605	1135	95	0.386338	0.359462	0.254199	0.0208333
352	328	123	3757	0.438356	0.408468	0.153176	0.823904	1729	1607	1129	95	0.387234	0.35991	0.252856	0.0208333
352	328	122	3758	0.438903	0.408978	0.15212	0.824123	1728	1607	1129	96	0.387097	0.359991	0.252912	0.0210526
350	326	122	3762	0.438596	0.408521	0.152882	0.825	1727	1607	1130	96	0.386873	0.359991	0.253136	0.0210526
347	322	127	3764	0.43593	0.404523	0.159548	0.825439	1724	1605	1135	96	0.386201	0.359543	0.254256	0.0210526
347	322	124	3767	0.437579	0.406053	0.156368	0.826096	1728	1602	1133	97	0.387184	0.358951	0.253865	0.0212719
345	321	125	3769	0.436157	0.405815	0.158028	0.826535	1730	1596	1137	97	0.387632	0.357607	0.254761	0.0212719
346	320	121	3773	0.439644	0.406607	0.153748	0.827412	1726	1598	1139	97	0.386735	0.358055	0.25521	0.0212719
347	318	118	3777	0.443167	0.40613	0.150702	0.828289	1727	1601	1135	97	0.386959	0.358727	0.254313	0.0212719
345	317	115	3783	0.444015	0.407979	0.148005	0.829605	1728	1595	1140	97	0.387184	0.357383	0.255434	0.0212719
343	317	113	3787	0.443726	0.410091	0.146184	0.830482	1724	1588	1151	97	0.386287	0.355814	0.257898	0.0212719
341	315	115	3789	0.442283	0.40856	0.149157	0.830921	1724	1585	1154	97	0.386287	0.355142	0.25857	0.0212719
337	314	118	3791	0.438231	0.408322	0.153446	0.83136	1725	1585	1153	97	0.386511	0.355142	0.258346	0.0212719
337	311	117	3795	0.440523	0.406536	0.152941	0.832237	1727	1584	1152	97	0.386959	0.354918	0.258122	0.0212719
338	308	114	3800	0.444737	0.405263	0.15	0.833333	1731	1580	1152	97	0.387856	0.354022	0.258122	0.0212719
337	306	113	3804	0.445767	0.404762	0.149471	0.834211	1730	1577	1155	98	0.387719	0.353429	0.258853	0.0214912
337	305	112	3806	0.44695	0.404509	0.148541	0.834649	1729	1578	1155	98	0.387494	0.353653	0.258853	0.0214912
335	304	112	3809	0.446072	0.404794	0.149134	0.835307	1724	1581	1157	98	0.386374	0.354325	0.259301	0.0214912
335	304	111	3810	0.446667	0.405333	0.148	0.835526	1725	1581	1156	98	0.386598	0.354325	0.259077	0.0214912
336	304	109	3811	0.448598	0.405874	0.145527	0.835746	1722	1577	1163	98	0.385926	0.353429	0.260645	0.0214912
335	302	108	3815	0.449664	0.405369	0.144966	0.836623	1724	1575	1163	98	0.386374	0.352981	0.260645	0.0214912
337	301	107	3815	0.452349	0.404027	0.143624	0.836623	1729	1578	1155	98	0.387494	0.353653	0.258853	0.0214912
336	297	108	3819	0.453441	0.40081	0.145749	0.8375	1725	1573	1163	99	0.386685	0.352612	0.260704	0.0217105
334	295	107	3824	0.453804	0.400815	0.14538	0.838596	1724	1573	1163	100	0.386547	0.352691	0.260762	0.0219298
334	293	106	3827	0.455662	0.399727	0.144611	0.839254	1726	1566	1167	101	0.387082	0.3512	0.261718	0.0221491
335	292	103	3830	0.458904	0.4	0.141096	0.839912	1724	1563	1172	101	0.386634	0.350527	0.262839	0.0221491
337	292	100	3831	0.462277	0.400549	0.137174	0.840132	1723	1562	1174	101	0.38641	0.350303	0.263288	0.0221491
336	291	100	3833	0.462173	0.400275	0.137552	0.84057	1721	1565	1173	101	0.385961	0.350976	0.263063	0.0221491
332	291	101	3836	0.458564	0.401934	0.139503	0.841228	1723	1566	1170	101	0.38641	0.3512	0.262391	0.0221491
330	291	102	3837	0.456432	0.40249	0.141079	0.841447	1725	1561	1173	101	0.386858	0.350078	0.263063	0.0221491
327	290	101	3842	0.455432	0.4039	0.140669	0.842544	1726	1554	1179	101	0.387082	0.348509	0.264409	0.0221491
329	288	99	3844	0.459497	0.402235	0.138268	0.842982	1721	1552	1186	101	0.385961	0.34806	0.265979	0.0221491
326	284	100	3850	0.459155	0.4	0.140845	0.844298	1721	1556	1181	102	0.386048	0.349035	0.264917	0.0223684
323	282	105	3850	0.45493	0.397183	0.147887	0.844298	1719	1556	1182	103	0.385685	0.349114	0.265201	0.0225877
321	279	105	3855	0.455319	0.395745	0.148936	0.845395	1721	1554	1182	103	0.386134	0.348665	0.265201	0.0225877
318	281	104	3857	0.452347	0.399716	0.147937	0.845833	1725	1548	1184	103	0.387032	0.347319	0.26565	0.0225877
314	280	105	3861	0.449213	0.400572	0.150215	0.846711	1726	1546	1185	103	0.387256	0.34687	0.265874	0.0225877
312	279	105	3864	0.448276	0.400862	0.150862	0.847368	1733	1541	1183	103	0.388827	0.345748	0.265425	0.0225877
312	275	105	3868	0.450867	0.397399	0.151734	0.848246	1731	1542	1184	103	0.388378	0.345973	0.26565	0.0225877
310	274	107	3869	0.448625	0.396527	0.154848	0.848465	1732	1543	1182	103	0.388602	0.346197	0.265201	0.0225877
307	274	106	3873	0.44687	0.398836	0.154294	0.849342	1728	1540	1189	103	0.387705	0.345524	0.266771	0.0225877
304	273	109	3874	0.443149	0.397959	0.158892	0.849561	1732	1543	1182	103	0.388602	0.346197	0.265201	0.0225877
303	272	109	3876	0.442982	0.397661	0.159357	0.85	1735	1545	1177	103	0.389275	0.346646	0.264079	0.0225877
302	272	109	3877	0.442167	0.398243	0.15959	0.850219	1740	1550	1167	103	0.390397	0.347768	0.261835	0.0225877
301	271	107	3881	0.443299	0.399116	0.157585	0.851096	1745	1553	1159	103	0.391519	0.348441	0.26004	0.0225877
300	271	107	3882	0.442478	0.399705	0.157817	0.851316	1746	1554	1156	104	0.391831	0.348743	0.259425	0.022807
298	273	106	3883	0.440177	0.40325	0.156573	0.851535	1748	1552	1156	104	0.39228	0.348294	0.259425	0.022807
300	271	105	3884	0.443787	0.400888	0.155325	0.851754	1747	1548	1161	104	0.392056	0.347397	0.260548	0.022807
298	270	104	3888	0.443452	0.401786	0.154762	0.852632	1752	1550	1154	104	0.393178	0.347846	0.258977	0.022807
297	271	103	3889	0.442623	0.403875	0.153502	0.852851	1747	1553	1156	104	0.392056	0.348519	0.259425	0.022807
294	269	103	3894	0.441441	0.403904	0.154655	0.853947	1753	1554	1149	104	0.393402	0.348743	0.257855	0.022807
293	267	102	3898	0.442598	0.403323	0.154079	0.854825	1743	1556	1156	105	0.391246	0.34927	0.259484	0.0230263
295	268	97	3900	0.44697	0.406061	0.14697	0.855263	1742	1554	1159	105	0.391021	0.348822	0.260157	0.0230263
295	269	96	3900	0.44697	0.407576	0.145455	0.855263	1745	1549	1161	105	0.391695	0.347699	0.260606	0.0230263
293	268	96	3903	0.445967	0.407915	0.146119	0.855921	1750	1548	1157	105	0.392817	0.347475	0.259708	0.0230263
293	268	95	3904	0.446646	0.408537	0.144817	0.85614	1751	1548	1156	105	0.393042	0.347475	0.259484	0.0230263
293	267	93	3907	0.448698	0.408882	0.14242	0.856798	1754	1552	1149	105	0.393715	0.348373	0.257912	0.0230263
293	264	92	3911	0.451464	0.40678	0.141757	0.857675	1759	1552	1143	106	0.394926	0.348451	0.256623	0.0232456
289	264	93	3914	0.447368	0.408669	0.143963	0.858333	1762	1554	1137	107	0.395688	0.348978	0.255333	0.0234649
287	263	92	3918	0.44704	0.409657	0.143302	0.859211	1766	1559	1128	107	0.396587	0.350101	0.253312	0.0234649
285	261	92	3922	0.446708	0.409091	0.144201	0.860088	1766	1562	1125	107	0.396587	0.350775	0.252639	0.0234649
284	260	91	3925	0.447244	0.409449	0.143307	0.860746	1767	1563	1122	108	0.3969	0.351078	0.252022	0.0236842
283	259	91	3927	0.447077	0.409163	0.14376	0.861184	1773	1567	1111	109	0.398337	0.352056	0.249607	0.0239035
283	257	93	3927	0.447077	0.406003	0.146919	0.861184	1773	1570	1108	109	0.398337	0.35273	0.248933	0.0239035
282	253	93	3932	0.449045	0.402866	0.148089	0.862281	1777	1570	1104	109	0.399236	0.35273	0.248034	0.0239035
282	251	93	3934	0.450479	0.400958	0.148562	0.862719	1781	1578	1091	110	0.400225	0.354607	0.245169	0.0241228
281	251	93	3935	0.4496	0.4016	0.1488	0.862939	1775	1578	1097	110	0.398876	0.354607	0.246517	0.0241228
280	252	92	3936	0.448718	0.403846	0.147436	0.863158	1778	1575	1097	110	0.399551	0.353933	0.246517	0.0241228
281	249	90	3940	0.453226	0.401613	0.145161	0.864035	1777	1572	1101	110	0.399326	0.353258	0.247416	0.0241228
281	248	90	3941	0.453958	0.400646	0.145396	0.864254	1780	1570	1100	110	0.4	0.352809	0.247191	0.0241228
278	248	90	3944	0.451299	0.402597	0.146104	0.864912	1782	1567	1099	112	0.400629	0.352293	0.247077	0.0245614
278	246	90	3946	0.452769	0.400651	0.14658	0.865351	1784	1567	1096	113	0.401169	0.352372	0.246458	0.0247807
274	246	92	3948	0.447712	0.401961	0.150327	0.865789	1785	1568	1094	113	0.401394	0.352597	0.246009	0.0247807
271	244	91	3954	0.447195	0.40264	0.150165	0.867105	1787	1567	1093	113	0.401844	0.352372	0.245784	0.0247807
269	243	91	3957	0.446103	0.402985	0.150912	0.867763	1790	1569	1088	113	0.402519	0.352822	0.244659	0.0247807
269	243	90	3958	0.446844	0.403654	0.149502	0.867982	1794	1573	1080	113	0.403418	0.353722	0.24286	0.0247807
266	244	89	3961	0.444073	0.407346	0.148581	0.86864	1796	1574	1077	113	0.403868	0.353946	0.242186	0.0247807
266	240	88	3966	0.447811	0.40404	0.148148	0.869737	1796	1574	1077	113	0.403868	0.353946	0.242186	0.0247807
267	238	87	3968	0.451014	0.402027	0.146959	0.870175	1795	1571	1081	113	0.403643	0.353272	0.243085	0.0247807
267	237	86	3970	0.452542	0.401695	0.145763	0.870614	1793	1570	1083	114	0.403284	0.353126	0.24359	0.025
268	236	85	3971	0.455008	0.400679	0.144312	0.870833	1794	1571	1081	114	0.403509	0.353351	0.24314	0.025
264	235	87	3974	0.450512	0.401024	0.148464	0.871491	1803	1572	1071	114	0.405533	0.353576	0.240891	0.025
265	234	85	3976	0.453767	0.400685	0.145548	0.87193	1802	1569	1074	115	0.405399	0.352981	0.24162	0.0252193
263	232	84	3981	0.454231	0.400691	0.145078	0.873026	1805	1568	1072	115	0.406074	0.352756	0.24117	0.0252193
261	232	85	3982	0.451557	0.401384	0.147059	0.873246	1808	1560	1077	115	0.406749	0.350956	0.242295	0.0252193
261	231	84	3984	0.453125	0.401042	0.145833	0.873684	1806	1558	1081	115	0.406299	0.350506	0.243195	0.0252193
260	230	84	3986	0.452962	0.400697	0.146341	0.874123	1802	1554	1089	115	0.405399	0.349606	0.244994	0.0252193
256	229	87	3988	0.447552	0.40035	0.152098	0.874561	1799	1556	1090	115	0.404724	0.350056	0.245219	0.0252193
255	227	87	3991	0.448155	0.398946	0.1529	0.875219	1791	1560	1093	116	0.403015	0.351035	0.24595	0.0254386
256	225	86	3993	0.451499	0.396825	0.151675	0.875658	1791	1557	1096	116	0.403015	0.35036	0.246625	0.0254386
254	226	85	3995	0.449558	0.4	0.150442	0.876096	1795	1557	1091	117	0.404006	0.350439	0.245555	0.0256579
252	222	85	4001	0.450805	0.397138	0.152057	0.877412	1794	1553	1095	118	0.403872	0.349617	0.246511	0.0258772
251	219	89	4001	0.449016	0.391771	0.159213	0.877412	1792	1558	1092	118	0.403422	0.350743	0.245835	0.0258772
251	218	88	4003	0.450628	0.391382	0.157989	0.877851	1796	1562	1084	118	0.404322	0.351643	0.244034	0.0258772
247	218	88	4007	0.446655	0.394213	0.159132	0.878728	1792	1562	1088	118	0.403422	0.351643	0.244935	0.0258772
246	217	88	4009	0.446461	0.393829	0.15971	0.879167	1786	1557	1098	119	0.402162	0.350597	0.247242	0.0260965
246	216	89	4009	0.446461	0.392015	0.161525	0.879167	1786	1557	1098	119	0.402162	0.350597	0.247242	0.0260965
248	216	87	4009	0.450091	0.392015	0.157895	0.879167	1787	1553	1101	119	0.402387	0.349696	0.247917	0.0260965
249	215	86	4010	0.452727	0.390909	0.156364	0.879386	1781	1552	1107	120	0.401126	0.34955	0.249324	0.0263158
250	214	85	4011	0.455373	0.3898	0.154827	0.879605	1780	1547	1113	120	0.400901	0.348423	0.250676	0.0263158
250	215	83	4012	0.456204	0.392336	0.15146	0.879825	1787	1548	1103	122	0.402659	0.348806	0.248535	0.0267544
250	215	83	4012	0.456204	0.392336	0.15146	0.879825	1795	1549	1094	122	0.404461	0.349031	0.246507	0.0267544
246	214	83	4017	0.453039	0.394107	0.152855	0.880921	1800	1548	1090	122	0.405588	0.348806	0.245606	0.0267544
246	214	82	4018	0.453875	0.394834	0.151292	0.88114	1799	1548	1091	122	0.405363	0.348806	0.245831	0.0267544
245	213	81	4021	0.454545	0.395176	0.150278	0.881798	1798	1545	1095	122	0.405137	0.34813	0.246733	0.0267544
246	213	80	4021	0.456401	0.395176	0.148423	0.881798	1799	1544	1095	122	0.405363	0.347904	0.246733	0.0267544
241	210	83	4026	0.451311	0.393258	0.155431	0.882895	1802	1549	1087	122	0.406039	0.349031	0.24493	0.0267544
242	209	82	4027	0.454034	0.39212	0.153846	0.883114	1806	1554	1078	122	0.40694	0.350158	0.242902	0.0267544
239	207	85	4029	0.450094	0.389831	0.160075	0.883553	1805	1558	1074	123	0.406806	0.351138	0.242055	0.0269737
238	207	83	4032	0.450758	0.392045	0.157197	0.884211	1802	1552	1083	123	0.40613	0.349786	0.244084	0.0269737
238	206	83	4033	0.451613	0.390892	0.157495	0.88443	1802	1548	1085	125	0.406313	0.349042	0.244645	0.0274123
238	205	82	4035	0.453333	0.390476	0.15619	0.884868	1804	1553	1078	125	0.406764	0.350169	0.243067	0.0274123
237	208	78	4037	0.453155	0.397706	0.14914	0.885307	1803	1547	1085	125	0.406539	0.348816	0.244645	0.0274123
237	208	77	4038	0.454023	0.398467	0.14751	0.885526	1802	1548	1085	125	0.406313	0.349042	0.244645	0.0274123
235	207	78	4040	0.451923	0.398077	0.15	0.885965	1804	1544	1087	125	0.406764	0.34814	0.245096	0.0274123
236	205	77	4042	0.455598	0.395753	0.148649	0.886404	1802	1546	1087	125	0.406313	0.348591	0.245096	0.0274123
236	205	77	4042	0.455598	0.395753	0.148649	0.886404	1802	1544	1089	125	0.406313	0.34814	0.245547	0.0274123
236	203	76	4045	0.458252	0.394175	0.147573	0.887061	1804	1542	1089	125	0.406764	0.347689	0.245547	0.0274123
236	202	76	4046	0.459144	0.392996	0.14786	0.887281	1805	1539	1091	125	0.40699	0.347012	0.245998	0.0274123
239	202	73	4046	0.464981	0.392996	0.142023	0.887281	1808	1537	1089	126	0.407758	0.34664	0.245602	0.0276316
237	202	72	4049	0.463796	0.395303	0.1409	0.887939	1806	1535	1093	126	0.407307	0.346189	0.246504	0.0276316
235	203	71	4051	0.46169	0.398821	0.139489	0.888377	1806	1525	1103	126	0.407307	0.343933	0.24876	0.0276316
236	203	70	4051	0.463654	0.398821	0.137525	0.888377	1805	1525	1104	126	0.407082	0.343933	0.248985	0.0276316
234	200	72	4054	0.462451	0.395257	0.142292	0.889035	1807	1527	1100	126	0.407533	0.344384	0.248083	0.0276316
231	196	75	4058	0.460159	0.390438	0.149402	0.889912	1810	1527	1097	126	0.408209	0.344384	0.247406	0.0276316
231	195	75	4059	0.461078	0.389222	0.149701	0.890132	1809	1530	1095	126	0.407984	0.345061	0.246955	0.0276316
229	197	73	4061	0.458918	0.39479	0.146293	0.89057	1814	1528	1091	127	0.409204	0.344688	0.246109	0.0278509
227	198	73	4062	0.455823	0.39759	0.146586	0.890789	1816	1526	1091	127	0.409655	0.344236	0.246109	0.0278509
225	198	75	4062	0.451807	0.39759	0.150602	0.890789	1814	1524	1095	127	0.409204	0.343785	0.247011	0.0278509
224	197	75	4064	0.451613	0.397177	0.15121	0.891228	1819	1528	1086	127	0.410332	0.344688	0.244981	0.0278509
224	195	76	4065	0.452525	0.393939	0.153535	0.891447	1818	1527	1088	127	0.410106	0.344462	0.245432	0.0278509
222	195	76	4067	0.450304	0.395538	0.154158	0.891886	1819	1528	1086	127	0.410332	0.344688	0.244981	0.0278509
220	194	77	4069	0.448065	0.395112	0.156823	0.892325	1821	1529	1083	127	0.410783	0.344913	0.244304	0.0278509
219	191	75	4075	0.451546	0.393814	0.154639	0.89364	1818	1529	1086	127	0.410106	0.344913	0.244981	0.0278509
216	191	76	4077	0.447205	0.395445	0.15735	0.894079	1815	1532	1086	127	0.409429	0.34559	0.244981	0.0278509
214	189	77	4080	0.445833	0.39375	0.160417	0.894737	1814	1533	1086	127	0.409204	0.345815	0.244981	0.0278509
212	188	75	4085	0.446316	0.395789	0.157895	0.895833	1817	1536	1079	128	0.409973	0.34657	0.243457	0.0280702
210	187	76	4087	0.443975	0.395349	0.160677	0.896272	1816	1531	1084	129	0.40984	0.34552	0.24464	0.0282895
210	187	75	4088	0.444915	0.396186	0.158898	0.896491	1816	1535	1080	129	0.40984	0.346423	0.243737	0.0282895
210	187	74	4089	0.44586	0.397028	0.157113	0.896711	1821	1538	1072	129	0.410968	0.3471	0.241932	0.0282895
211	186	73	4090	0.448936	0.395745	0.155319	0.89693	1826	1538	1067	129	0.412097	0.3471	0.240803	0.0282895
211	184	74	4091	0.449893	0.392324	0.157783	0.897149	1826	1531	1074	129	0.412097	0.34552	0.242383	0.0282895
212	183	73	4092	0.452991	0.391026	0.155983	0.897368	1829	1534	1068	129	0.412774	0.346197	0.241029	0.0282895
211	182	73	4094	0.45279	0.390558	0.156652	0.897807	1819	1532	1079	130	0.410609	0.345824	0.243567	0.0285088
210	179	73	4098	0.454545	0.387446	0.158009	0.898684	1820	1523	1085	132	0.411021	0.343948	0.245032	0.0289474
211	178	70	4101	0.459695	0.3878	0.152505	0.899342	1824	1518	1085	133	0.412017	0.342896	0.245087	0.0291667
208	176	72	4104	0.45614	0.385965	0.157895	0.9	1823	1518	1086	133	0.411791	0.342896	0.245313	0.0291667
207	175	72	4106	0.455947	0.385463	0.15859	0.900439	1828	1518	1080	134	0.413014	0.342973	0.244013	0.029386
207	174	71	4108	0.457965	0.384956	0.15708	0.900877	1824	1512	1090	134	0.41211	0.341618	0.246272	0.029386
208	172	70	4110	0.462222	0.382222	0.155556	0.901316	1825	1510	1090	135	0.412429	0.341243	0.246328	0.0296053
207	169	71	4113	0.463087	0.378076	0.158837	0.901974	1823	1512	1089	136	0.412071	0.341772	0.246157	0.0298246
206	169	70	4115	0.462921	0.379775	0.157303	0.902412	1829	1514	1081	136	0.413427	0.342224	0.244349	0.0298246
205	168	71	4116	0.461712	0.378378	0.15991	0.902632	1826	1509	1086	139	0.413029	0.341325	0.245646	0.0304825
203	169	70	4118	0.459276	0.382353	0.158371	0.90307	1824	1508	1088	140	0.41267	0.341176	0.246154	0.0307018
201	169	70	4120	0.456818	0.384091	0.159091	0.903509	1821	1509	1090	140	0.411991	0.341403	0.246606	0.0307018
203	168	68	4121	0.462415	0.382688	0.154897	0.903728	1814	1510	1096	140	0.410407	0.341629	0.247964	0.0307018
203	167	67	4123	0.464531	0.382151	0.153318	0.904167	1814	1509	1096	141	0.4105	0.34148	0.24802	0.0309211
201	161	73	4125	0.462069	0.370115	0.167816	0.904605	1813	1511	1095	141	0.410274	0.341933	0.247794	0.0309211
202	161	72	4125	0.464368	0.370115	0.165517	0.904605	1812	1515	1091	142	0.41014	0.342915	0.246944	0.0311404
202	159	73	4126	0.465438	0.366359	0.168203	0.904825	1815	1514	1088	143	0.410912	0.342767	0.246321	0.0313596
200	159	74	4127	0.461894	0.367206	0.170901	0.905044	1817	1512	1087	144	0.411458	0.342391	0.24615	0.0315789
198	159	75	4128	0.458333	0.368056	0.173611	0.905263	1817	1511	1088	144	0.411458	0.342165	0.246377	0.0315789
197	158	76	4129	0.457077	0.366589	0.176334	0.905482	1817	1513	1084	146	0.411645	0.342773	0.245582	0.0320175
194	157	77	4132	0.453271	0.366822	0.179907	0.90614	1819	1514	1081	146	0.412098	0.343	0.244903	0.0320175
195	155	74	4136	0.459906	0.365566	0.174528	0.907018	1820	1510	1084	146	0.412324	0.342093	0.245582	0.0320175
194	154	75	4137	0.458629	0.364066	0.177305	0.907237	1817	1510	1087	146	0.411645	0.342093	0.246262	0.0320175
194	153	75	4138	0.459716	0.362559	0.177725	0.907456	1825	1508	1081	146	0.413457	0.34164	0.244903	0.0320175
195	153	72	4140	0.464286	0.364286	0.171429	0.907895	1824	1506	1082	148	0.413418	0.341342	0.24524	0.0324561
195	152	72	4141	0.465394	0.362768	0.171838	0.908114	1825	1506	1081	148	0.413645	0.341342	0.245014	0.0324561
195	152	72	4141	0.465394	0.362768	0.171838	0.908114	1830	1504	1078	148	0.414778	0.340888	0.244334	0.0324561
195	155	69	4141	0.465394	0.369928	0.164678	0.908114	1839	1501	1072	148	0.416818	0.340209	0.242974	0.0324561
195	156	68	4141	0.465394	0.372315	0.162291	0.908114	1841	1504	1067	148	0.417271	0.340888	0.24184	0.0324561
196	153	69	4142	0.4689	0.366029	0.165072	0.908333	1841	1501	1069	149	0.417366	0.340286	0.242349	0.0326754
193	153	70	4144	0.463942	0.367788	0.168269	0.908772	1837	1498	1075	150	0.416553	0.339683	0.243764	0.0328947
192	153	69	4146	0.463768	0.369565	0.166667	0.909211	1834	1497	1077	152	0.416062	0.33961	0.244328	0.0333333
192	153	68	4147	0.464891	0.37046	0.164649	0.90943	1840	1494	1074	152	0.417423	0.338929	0.243648	0.0333333
191	153	68	4148	0.463592	0.371359	0.165049	0.909649	1839	1497	1072	152	0.417196	0.33961	0.243194	0.0333333
191	153	67	4149	0.46472	0.372263	0.163017	0.909868	1836	1498	1074	152	0.416515	0.339837	0.243648	0.0333333
193	155	63	4149	0.469586	0.377129	0.153285	0.909868	1833	1500	1075	152	0.415835	0.34029	0.243875	0.0333333
193	155	63	4149	0.469586	0.377129	0.153285	0.909868	1834	1503	1070	153	0.416156	0.341048	0.242796	0.0335526
192	155	62	4151	0.469438	0.378973	0.151589	0.910307	1833	1504	1068	155	0.416118	0.34143	0.242452	0.0339912
192	153	62	4153	0.471744	0.375921	0.152334	0.910746	1834	1504	1067	155	0.416345	0.34143	0.242225	0.0339912
190	154	62	4154	0.46798	0.37931	0.152709	0.910965	1833	1500	1071	156	0.416213	0.340599	0.243188	0.0342105
188	154	62	4156	0.465347	0.381188	0.153465	0.911404	1834	1503	1067	156	0.41644	0.341281	0.24228	0.0342105
188	154	61	4157	0.466501	0.382134	0.151365	0.911623	1833	1505	1065	157	0.416307	0.341812	0.241881	0.0344298
184	154	63	4159	0.458853	0.38404	0.157107	0.912061	1833	1506	1064	157	0.416307	0.34204	0.241653	0.0344298
184	153	63	4160	0.46	0.3825	0.1575	0.912281	1837	1504	1062	157	0.417216	0.341585	0.241199	0.0344298
184	154	62	4160	0.46	0.385	0.155	0.912281	1839	1507	1056	158	0.417765	0.342344	0.239891	0.0346491
185	155	59	4161	0.463659	0.388471	0.14787	0.9125	1839	1507	1056	158	0.417765	0.342344	0.239891	0.0346491
185	154	60	4161	0.463659	0.385965	0.150376	0.9125	1833	1507	1062	158	0.416402	0.342344	0.241254	0.0346491
185	154	59	4162	0.464824	0.386935	0.148241	0.912719	1838	1506	1058	158	0.417537	0.342117	0.240345	0.0346491
184	153	59	4164	0.464646	0.386364	0.14899	0.913158	1838	1503	1061	158	0.417537	0.341436	0.241027	0.0346491
185	153	58	4164	0.467172	0.386364	0.146465	0.913158	1840	1502	1060	158	0.417992	0.341209	0.2408	0.0346491
185	150	58	4167	0.470738	0.381679	0.147583	0.913816	1834	1501	1067	158	0.416629	0.340981	0.24239	0.0346491
185	153	55	4167	0.470738	0.389313	0.139949	0.913816	1836	1504	1061	159	0.417178	0.341741	0.241082	0.0348684
185	153	54	4168	0.471939	0.390306	0.137755	0.914035	1841	1508	1052	159	0.418314	0.342649	0.239037	0.0348684
183	151	55	4171	0.470437	0.388175	0.141388	0.914693	1841	1505	1055	159	0.418314	0.341968	0.239718	0.0348684
181	150	55	4174	0.468912	0.388601	0.142487	0.915351	1843	1505	1052	160	0.418864	0.342045	0.239091	0.0350877
179	149	56	4176	0.466146	0.388021	0.145833	0.915789	1844	1505	1050	161	0.419186	0.342123	0.238691	0.035307
179	149	56	4176	0.466146	0.388021	0.145833	0.915789	1846	1504	1049	161	0.419641	0.341896	0.238463	0.035307
181	149	54	4176	0.471354	0.388021	0.140625	0.915789	1851	1507	1041	161	0.420777	0.342578	0.236645	0.035307
181	147	54	4178	0.473822	0.384817	0.141361	0.916228	1855	1507	1037	161	0.421687	0.342578	0.235735	0.035307
179	146	56	4179	0.469816	0.383202	0.146982	0.916447	1860	1511	1028	161	0.422823	0.343487	0.233689	0.035307
178	147	55	4180	0.468421	0.386842	0.144737	0.916667	1862	1510	1027	161	0.423278	0.34326	0.233462	0.035307
177	147	55	4181	0.467018	0.387863	0.145119	0.916886	1861	1509	1029	161	0.423051	0.343033	0.233917	0.035307
178	148	52	4182	0.470899	0.391534	0.137566	0.917105	1859	1504	1036	161	0.422596	0.341896	0.235508	0.035307
179	147	51	4183	0.474801	0.38992	0.135279	0.917325	1858	1505	1035	162	0.422465	0.342201	0.235334	0.0355263
180	147	50	4183	0.477454	0.38992	0.132626	0.917325	1855	1502	1041	162	0.421783	0.341519	0.236698	0.0355263
177	146	51	4186	0.473262	0.390374	0.136364	0.917982	1856	1503	1039	162	0.42201	0.341746	0.236244	0.0355263
176	145	51	4188	0.473118	0.389785	0.137097	0.918421	1860	1502	1036	162	0.42292	0.341519	0.235562	0.0355263
179	144	48	4189	0.48248	0.38814	0.12938	0.91864	1859	1504	1034	163	0.422788	0.342051	0.23516	0.0357456
180	143	47	4190	0.486486	0.386486	0.127027	0.91886	1861	1505	1031	163	0.423243	0.342279	0.234478	0.0357456
181	142	46	4191	0.490515	0.384824	0.124661	0.919079	1867	1504	1025	164	0.424704	0.342129	0.233167	0.0359649
180	141	48	4191	0.487805	0.382114	0.130081	0.919079	1867	1501	1028	164	0.424704	0.341447	0.233849	0.0359649
181	141	46	4192	0.491848	0.383152	0.125	0.919298	1869	1500	1027	164	0.425159	0.341219	0.233621	0.0359649
179	140	47	4194	0.489071	0.382514	0.128415	0.919737	1865	1499	1031	165	0.424346	0.341069	0.234585	0.0361842
178	140	47	4195	0.487671	0.383562	0.128767	0.919956	1859	1494	1041	166	0.423077	0.340009	0.236914	0.0364035
178	139	46	4197	0.490358	0.38292	0.126722	0.920395	1856	1494	1044	166	0.422394	0.340009	0.237597	0.0364035
176	137	47	4200	0.488889	0.380556	0.130556	0.921053	1853	1492	1048	167	0.421807	0.339631	0.238561	0.0366228
175	138	46	4201	0.487465	0.384401	0.128134	0.921272	1845	1490	1057	168	0.420082	0.339253	0.240665	0.0368421
174	138	46	4202	0.486034	0.385475	0.128492	0.921491	1845	1493	1054	168	0.420082	0.339936	0.239982	0.0368421
173	137	46	4204	0.485955	0.384831	0.129213	0.92193	1844	1490	1058	168	0.419854	0.339253	0.240893	0.0368421
172	137	45	4206	0.485876	0.387006	0.127119	0.922368	1841	1493	1058	168	0.419171	0.339936	0.240893	0.0368421
171	138	45	4206	0.483051	0.389831	0.127119	0.922368	1839	1495	1058	168	0.418716	0.340392	0.240893	0.0368421
171	135	47	4207	0.484419	0.382436	0.133144	0.922588	1834	1499	1059	168	0.417577	0.341302	0.24112	0.0368421
171	135	45	4209	0.487179	0.384615	0.128205	0.923026	1835	1500	1054	171	0.418091	0.341763	0.240146	0.0375
172	135	43	4210	0.491429	0.385714	0.122857	0.923246	1840	1502	1047	171	0.41923	0.342219	0.238551	0.0375
171	135	43	4211	0.489971	0.386819	0.123209	0.923465	1842	1497	1049	172	0.419781	0.341158	0.239061	0.0377193
169	132	46	4213	0.487032	0.380403	0.132565	0.923904	1845	1496	1047	172	0.420465	0.34093	0.238605	0.0377193
168	132	47	4213	0.48415	0.380403	0.135447	0.923904	1846	1494	1048	172	0.420693	0.340474	0.238833	0.0377193
166	130	47	4217	0.483965	0.379009	0.137026	0.924781	1848	1497	1042	173	0.421245	0.341235	0.23752	0.0379386
167	131	44	4218	0.488304	0.383041	0.128655	0.925	1849	1499	1037	175	0.421665	0.341847	0.236488	0.0383772
167	131	44	4218	0.488304	0.383041	0.128655	0.925	1848	1495	1042	175	0.421437	0.340935	0.237628	0.0383772
167	134	41	4218	0.488304	0.391813	0.119883	0.925	1850	1493	1042	175	0.421893	0.340479	0.237628	0.0383772
167	133	42	4218	0.488304	0.388889	0.122807	0.925	1854	1491	1039	176	0.422901	0.3401	0.236998	0.0385965
166	133	42	4219	0.486804	0.390029	0.123167	0.925219	1850	1491	1043	176	0.421989	0.3401	0.237911	0.0385965
166	132	42	4220	0.488235	0.388235	0.123529	0.925439	1855	1486	1043	176	0.42313	0.33896	0.237911	0.0385965
164	132	43	4221	0.483776	0.389381	0.126844	0.925658	1861	1489	1034	176	0.424498	0.339644	0.235858	0.0385965
163	133	43	4221	0.480826	0.39233	0.126844	0.925658	1865	1488	1031	176	0.425411	0.339416	0.235173	0.0385965
162	135	41	4222	0.47929	0.399408	0.121302	0.925877	1862	1489	1032	177	0.424823	0.339722	0.235455	0.0388158
160	136	40	4224	0.47619	0.404762	0.119048	0.926316	1862	1492	1029	177	0.424823	0.340406	0.234771	0.0388158
159	134	42	4225	0.474627	0.4	0.125373	0.926535	1855	1493	1035	177	0.423226	0.340634	0.23614	0.0388158
157	132	43	4228	0.472892	0.39759	0.129518	0.927193	1851	1492	1038	179	0.422506	0.340562	0.236932	0.0392544
156	132	42	4230	0.472727	0.4	0.127273	0.927632	1850	1497	1033	180	0.422374	0.341781	0.235845	0.0394737
155	130	42	4233	0.474006	0.397554	0.12844	0.928289	1850	1496	1033	181	0.422471	0.341631	0.235899	0.039693
155	131	40	4234	0.47546	0.40184	0.122699	0.928509	1852	1494	1031	183	0.423121	0.34133	0.235549	0.0401316
156	132	38	4234	0.478528	0.404908	0.116564	0.928509	1851	1493	1032	184	0.422989	0.341179	0.235832	0.0403509
158	132	36	4234	0.484663	0.404908	0.110429	0.928509	1849	1494	1033	184	0.422532	0.341408	0.23606	0.0403509
158	132	36	4234	0.484663	0.404908	0.110429	0.928509	1850	1492	1033	185	0.422857	0.341029	0.236114	0.0405702
158	130	38	4234	0.484663	0.398773	0.116564	0.928509	1846	1486	1042	186	0.422039	0.339735	0.238226	0.0407895
158	131	37	4234	0.484663	0.40184	0.113497	0.928509	1846	1485	1042	187	0.422136	0.339584	0.23828	0.0410088
156	130	38	4236	0.481481	0.401235	0.117284	0.928947	1840	1481	1052	187	0.420764	0.338669	0.240567	0.0410088
158	129	37	4236	0.487654	0.398148	0.114198	0.928947	1840	1485	1047	188	0.42086	0.339661	0.239478	0.0412281
158	129	37	4236	0.487654	0.398148	0.114198	0.928947	1835	1484	1052	189	0.419812	0.33951	0.240677	0.0414474
158	129	36	4237	0.489164	0.399381	0.111455	0.929167	1836	1483	1052	189	0.420041	0.339282	0.240677	0.0414474
156	127	37	4240	0.4875	0.396875	0.115625	0.929825	1840	1485	1046	189	0.420956	0.339739	0.239305	0.0414474
154	126	39	4241	0.482759	0.394984	0.122257	0.930044	1838	1485	1047	190	0.420595	0.339817	0.239588	0.0416667
153	126	38	4243	0.48265	0.397476	0.119874	0.930482	1839	1485	1045	191	0.42092	0.339895	0.239185	0.041886
153	125	38	4244	0.484177	0.39557	0.120253	0.930702	1845	1482	1042	191	0.422293	0.339208	0.238499	0.041886
150	124	40	4246	0.477707	0.394904	0.127389	0.93114	1846	1483	1038	193	0.422716	0.339592	0.237692	0.0423246
150	124	40	4246	0.477707	0.394904	0.127389	0.93114	1847	1481	1039	193	0.422945	0.339134	0.237921	0.0423246
150	124	40	4246	0.477707	0.394904	0.127389	0.93114	1849	1480	1037	194	0.4235	0.338983	0.237517	0.0425439
151	124	38	4247	0.482428	0.396166	0.121406	0.93136	1850	1478	1038	194	0.423729	0.338525	0.237746	0.0425439
149	124	38	4249	0.4791	0.398714	0.122186	0.931798	1847	1476	1043	194	0.423042	0.338067	0.238891	0.0425439
148	122	38	4252	0.480519	0.396104	0.123377	0.932456	1848	1474	1043	195	0.423368	0.337686	0.238946	0.0427632
148	122	37	4253	0.482085	0.397394	0.120521	0.932675	1841	1475	1049	195	0.421764	0.337915	0.240321	0.0427632
145	123	36	4256	0.476974	0.404605	0.118421	0.933333	1845	1475	1044	196	0.422777	0.337993	0.23923	0.0429825
145	123	35	4257	0.478548	0.405941	0.115512	0.933553	1842	1475	1047	196	0.42209	0.337993	0.239918	0.0429825
146	123	34	4257	0.481848	0.405941	0.112211	0.933553	1840	1471	1052	197	0.421728	0.337153	0.241118	0.0432018
145	123	34	4258	0.480132	0.407285	0.112583	0.933772	1833	1471	1059	197	0.420124	0.337153	0.242723	0.0432018
143	121	35	4261	0.478261	0.404682	0.117057	0.93443	1832	1468	1062	198	0.419991	0.336543	0.243466	0.0434211
143	119	35	4263	0.481481	0.400673	0.117845	0.934868	1830	1466	1066	198	0.419532	0.336084	0.244383	0.0434211
144	119	34	4263	0.484848	0.400673	0.114478	0.934868	1835	1467	1060	198	0.420679	0.336314	0.243008	0.0434211
144	119	33	4264	0.486486	0.402027	0.111486	0.935088	1834	1466	1060	200	0.420642	0.336239	0.243119	0.0438596
143	118	33	4266	0.486395	0.401361	0.112245	0.935526	1838	1466	1055	201	0.421656	0.336316	0.242028	0.0440789
143	117	33	4267	0.488055	0.399317	0.112628	0.935746	1842	1464	1053	201	0.422574	0.335857	0.241569	0.0440789
142	116	34	4268	0.486301	0.39726	0.116438	0.935965	1832	1463	1062	203	0.420473	0.335782	0.243746	0.0445175
142	115	34	4269	0.487973	0.395189	0.116838	0.936184	1842	1467	1047	204	0.422865	0.336777	0.240358	0.0447368
143	114	33	4270	0.493103	0.393103	0.113793	0.936404	1838	1468	1050	204	0.421947	0.337006	0.241047	0.0447368
143	114	31	4272	0.496528	0.395833	0.107639	0.936842	1841	1474	1041	204	0.422635	0.338384	0.238981	0.0447368
141	114	30	4275	0.494737	0.4	0.105263	0.9375	1846	1471	1039	204	0.423783	0.337695	0.238522	0.0447368
140	114	30	4276	0.492958	0.401408	0.105634	0.937719	1844	1474	1038	204	0.423324	0.338384	0.238292	0.0447368
139	110	31	4280	0.496429	0.392857	0.110714	0.938596	1846	1474	1036	204	0.423783	0.338384	0.237833	0.0447368
133	111	32	4284	0.481884	0.402174	0.115942	0.939474	1841	1478	1037	204	0.422635	0.339302	0.238062	0.0447368
131	112	31	4286	0.478102	0.408759	0.113139	0.939912	1844	1478	1034	204	0.423324	0.339302	0.237374	0.0447368
130	112	31	4287	0.47619	0.410256	0.113553	0.940132	1841	1475	1039	205	0.422732	0.338691	0.238576	0.0449561
129	112	30	4289	0.476015	0.413284	0.110701	0.94057	1839	1476	1040	205	0.422273	0.338921	0.238806	0.0449561
128	112	30	4290	0.474074	0.414815	0.111111	0.940789	1845	1484	1026	205	0.423651	0.340758	0.235591	0.0449561
128	110	30	4292	0.477612	0.410448	0.11194	0.941228	1843	1485	1026	206	0.423289	0.341066	0.235645	0.0451754
125	111	30	4294	0.469925	0.417293	0.112782	0.941667	1843	1488	1023	206	0.423289	0.341755	0.234956	0.0451754
124	112	29	4295	0.467925	0.422642	0.109434	0.941886	1843	1486	1025	206	0.423289	0.341295	0.235416	0.0451754
126	112	26	4296	0.477273	0.424242	0.0984848	0.942105	1841	1487	1026	206	0.42283	0.341525	0.235645	0.0451754
126	111	26	4297	0.479087	0.422053	0.0988593	0.942325	1840	1488	1025	207	0.422697	0.341833	0.23547	0.0453947
126	111	26	4297	0.479087	0.422053	0.0988593	0.942325	1841	1486	1025	208	0.423024	0.341452	0.235524	0.045614
126	110	26	4298	0.480916	0.419847	0.0992366	0.942544	1846	1485	1021	208	0.424173	0.341222	0.234605	0.045614
124	110	27	4299	0.475096	0.421456	0.103448	0.942763	1844	1476	1031	209	0.423811	0.339232	0.236957	0.0458333
125	111	25	4299	0.478927	0.425287	0.0957854	0.942763	1848	1476	1025	211	0.424925	0.339388	0.235686	0.0462719
125	110	25	4300	0.480769	0.423077	0.0961538	0.942982	1848	1473	1027	212	0.425023	0.338776	0.236201	0.0464912
125	109	24	4302	0.484496	0.422481	0.0930233	0.943421	1852	1472	1024	212	0.425943	0.338546	0.235511	0.0464912
124	109	24	4303	0.48249	0.424125	0.0933852	0.94364	1851	1471	1026	212	0.425713	0.338316	0.235971	0.0464912
122	110	24	4304	0.476562	0.429688	0.09375	0.94386	1848	1472	1026	214	0.425219	0.338702	0.236079	0.0469298
125	109	21	4305	0.490196	0.427451	0.0823529	0.944079	1848	1475	1023	214	0.425219	0.339393	0.235389	0.0469298
125	110	19	4306	0.492126	0.433071	0.0748031	0.944298	1848	1472	1026	214	0.425219	0.338702	0.236079	0.0469298
126	109	17	4308	0.5	0.43254	0.0674603	0.944737	1850	1470	1026	214	0.425679	0.338242	0.236079	0.0469298
125	109	17	4309	0.498008	0.434263	0.0677291	0.944956	1852	1468	1025	215	0.426237	0.33786	0.235903	0.0471491
125	108	17	4310	0.5	0.432	0.068	0.945175	1853	1467	1024	216	0.426565	0.337707	0.235727	0.0473684
122	106	17	4315	0.497959	0.432653	0.0693878	0.946272	1848	1467	1029	216	0.425414	0.337707	0.236878	0.0473684
122	104	17	4317	0.502058	0.427984	0.0699588	0.946711	1847	1466	1030	217	0.425282	0.337555	0.237163	0.0475877
123	103	16	4318	0.508264	0.42562	0.0661157	0.94693	1851	1463	1029	217	0.426203	0.336864	0.236933	0.0475877
121	102	16	4321	0.506276	0.426778	0.0669456	0.947588	1843	1462	1037	218	0.424459	0.336711	0.23883	0.047807
121	101	16	4322	0.508403	0.42437	0.0672269	0.947807	1844	1459	1038	219	0.424787	0.336098	0.239115	0.0480263
121	100	17	4322	0.508403	0.420168	0.0714286	0.947807	1843	1461	1035	221	0.424752	0.336714	0.238534	0.0484649
121	99	18	4322	0.508403	0.415966	0.0756303	0.947807	1837	1464	1038	221	0.423369	0.337405	0.239226	0.0484649
121	99	18	4322	0.508403	0.415966	0.0756303	0.947807	1842	1463	1034	221	0.424522	0.337174	0.238304	0.0484649
121	99	18	4322	0.508403	0.415966	0.0756303	0.947807	1845	1463	1031	221	0.425213	0.337174	0.237612	0.0484649
122	100	16	4322	0.512605	0.420168	0.0672269	0.947807	1844	1466	1029	221	0.424983	0.337866	0.237151	0.0484649
119	100	17	4324	0.504237	0.423729	0.0720339	0.948246	1840	1462	1036	222	0.424159	0.337022	0.23882	0.0486842
118	100	17	4325	0.502128	0.425532	0.0723404	0.948465	1840	1462	1035	223	0.424256	0.337099	0.238644	0.0489035
115	99	18	4328	0.49569	0.426724	0.0775862	0.949123	1836	1460	1041	223	0.423334	0.336638	0.240028	0.0489035
115	99	17	4329	0.497835	0.428571	0.0735931	0.949342	1837	1465	1034	224	0.423662	0.337869	0.238469	0.0491228
112	98	17	4333	0.493392	0.431718	0.0748899	0.950219	1837	1463	1036	224	0.423662	0.337408	0.23893	0.0491228
112	96	16	4336	0.5	0.428571	0.0714286	0.950877	1840	1467	1028	225	0.424452	0.338408	0.23714	0.0493421
112	96	15	4337	0.502242	0.430493	0.0672646	0.951096	1842	1460	1033	225	0.424913	0.336794	0.238293	0.0493421
112	95	15	4338	0.504505	0.427928	0.0675676	0.951316	1838	1458	1038	226	0.424089	0.33641	0.239502	0.0495614
112	94	15	4339	0.506787	0.425339	0.0678733	0.951535	1843	1459	1032	226	0.425242	0.336641	0.238117	0.0495614
113	93	13	4341	0.515982	0.424658	0.0593607	0.951974	1843	1458	1031	228	0.425439	0.336565	0.237996	0.05
112	93	12	4343	0.516129	0.428571	0.0552995	0.952412	1844	1456	1031	229	0.425768	0.336181	0.238051	0.0502193
113	91	11	4345	0.525581	0.423256	0.0511628	0.952851	1846	1458	1027	229	0.42623	0.336643	0.237128	0.0502193
112	90	12	4346	0.523364	0.420561	0.0560748	0.95307	1842	1458	1030	230	0.425404	0.336721	0.237875	0.0504386
112	90	11	4347	0.525822	0.422535	0.0516432	0.953289	1840	1454	1036	230	0.424942	0.335797	0.239261	0.0504386
110	89	11	4350	0.52381	0.42381	0.052381	0.953947	1844	1453	1033	230	0.425866	0.335566	0.238568	0.0504386
110	87	11	4352	0.528846	0.418269	0.0528846	0.954386	1846	1451	1033	230	0.426328	0.335104	0.238568	0.0504386
109	86	11	4354	0.529126	0.417476	0.0533981	0.954825	1844	1455	1031	230	0.425866	0.336028	0.238106	0.0504386
109	85	11	4355	0.531707	0.414634	0.0536585	0.955044	1843	1461	1026	230	0.425635	0.337413	0.236952	0.0504386
109	85	10	4356	0.534314	0.416667	0.0490196	0.955263	1844	1463	1023	230	0.425866	0.337875	0.236259	0.0504386
109	85	10	4356	0.534314	0.416667	0.0490196	0.955263	1839	1463	1027	231	0.424809	0.337953	0.237237	0.0506579
108	84	10	4358	0.534653	0.415842	0.049505	0.955702	1841	1462	1026	231	0.425271	0.337722	0.237006	0.0506579
108	84	10	4358	0.534653	0.415842	0.049505	0.955702	1845	1464	1019	232	0.426294	0.338262	0.235444	0.0508772
107	84	10	4359	0.532338	0.41791	0.0497512	0.955921	1838	1459	1029	234	0.424873	0.337263	0.237864	0.0513158
106	84	10	4360	0.53	0.42	0.05	0.95614	1837	1458	1031	234	0.424642	0.337032	0.238326	0.0513158
105	84	10	4361	0.527638	0.422111	0.0502513	0.95636	1834	1454	1037	235	0.424046	0.336185	0.239769	0.0515351
105	82	11	4362	0.530303	0.414141	0.0555556	0.956579	1838	1453	1034	235	0.424971	0.335954	0.239075	0.0515351
104	80	11	4365	0.533333	0.410256	0.0564103	0.957237	1836	1458	1031	235	0.424509	0.33711	0.238382	0.0515351
101	80	11	4368	0.526042	0.416667	0.0572917	0.957895	1835	1458	1032	235	0.424277	0.33711	0.238613	0.0515351
100	79	11	4370	0.526316	0.415789	0.0578947	0.958333	1833	1461	1030	236	0.423913	0.337882	0.238205	0.0517544
100	79	11	4370	0.526316	0.415789	0.0578947	0.958333	1833	1457	1034	236	0.423913	0.336957	0.23913	0.0517544
100	79	11	4370	0.526316	0.415789	0.0578947	0.958333	1828	1458	1038	236	0.422757	0.337188	0.240056	0.0517544
101	79	10	4370	0.531579	0.415789	0.0526316	0.958333	1833	1454	1037	236	0.423913	0.336263	0.239824	0.0517544
100	79	10	4371	0.529101	0.417989	0.0529101	0.958553	1826	1458	1040	236	0.422294	0.337188	0.240518	0.0517544
100	79	10	4371	0.529101	0.417989	0.0529101	0.958553	1826	1458	1039	237	0.422392	0.337266	0.240342	0.0519737
100	79	9	4372	0.531915	0.420213	0.0478723	0.958772	1827	1462	1034	237	0.422623	0.338191	0.239186	0.0519737
99	79	9	4373	0.529412	0.42246	0.0481283	0.958991	1830	1460	1033	237	0.423317	0.337728	0.238954	0.0519737
99	78	8	4375	0.535135	0.421622	0.0432432	0.95943	1829	1456	1038	237	0.423086	0.336803	0.240111	0.0519737
99	78	8	4375	0.535135	0.421622	0.0432432	0.95943	1830	1458	1035	237	0.423317	0.337266	0.239417	0.0519737
98	78	8	4376	0.532609	0.423913	0.0434783	0.959649	1832	1461	1028	239	0.423976	0.338116	0.237908	0.0524123
99	78	7	4376	0.538043	0.423913	0.0380435	0.959649	1831	1461	1027	241	0.423941	0.338273	0.237787	0.0528509
98	76	7	4379	0.541436	0.41989	0.038674	0.960307	1831	1462	1025	242	0.424039	0.338583	0.237378	0.0530702
98	75	7	4380	0.544444	0.416667	0.0388889	0.960526	1832	1467	1019	242	0.42427	0.339741	0.235989	0.0530702
								1831	1463	1023	243	0.424137	0.338893	0.23697	0.0532895
								1831	1462	1023	244	0.424235	0.33874	0.237025	0.0535088
								1830	1459	1026	245	0.424102	0.338123	0.237775	0.0537281
								1833	1455	1027	245	0.424797	0.337196	0.238007	0.0537281
								1826	1452	1037	245	0.423175	0.336501	0.240324	0.0537281
								1830	1453	1032	245	0.424102	0.336732	0.239166	0.0537281
								1830	1452	1033	245	0.424102	0.336501	0.239397	0.0537281
								1828	1453	1033	246	0.423737	0.33681	0.239453	0.0539474
								1825	1455	1033	247	0.423139	0.337352	0.239508	0.0541667
								1825	1461	1026	248	0.423237	0.338822	0.237941	0.054386
								1824	1461	1026	249	0.423104	0.3389	0.237996	0.0546053
								1826	1457	1027	250	0.423666	0.338051	0.238283	0.0548246
								1832	1451	1027	250	0.425058	0.336659	0.238283	0.0548246
								1826	1447	1037	250	0.423666	0.335731	0.240603	0.0548246
								1829	1453	1028	250	0.424362	0.337123	0.238515	0.0548246
								1835	1455	1019	251	0.425853	0.337665	0.236482	0.0550439
								1835	1458	1016	251	0.425853	0.338362	0.235786	0.0550439
								1837	1456	1016	251	0.426317	0.337897	0.235786	0.0550439
								1838	1458	1013	251	0.426549	0.338362	0.235089	0.0550439
								1839	1452	1018	251	0.426781	0.336969	0.23625	0.0550439
								1843	1448	1018	251	0.427709	0.336041	0.23625	0.0550439
								1840	1450	1018	252	0.427112	0.336583	0.236305	0.0552632
								1840	1444	1022	254	0.427311	0.335346	0.237343	0.0557018
								1844	1441	1020	255	0.428339	0.334727	0.236934	0.0559211
								1844	1442	1019	255	0.428339	0.334959	0.236702	0.0559211
								1851	1441	1013	255	0.429965	0.334727	0.235308	0.0559211
								1854	1444	1005	257	0.430862	0.33558	0.233558	0.0563596
								1851	1447	1003	259	0.430365	0.336433	0.233202	0.0567982
								1854	1450	997	259	0.431063	0.337131	0.231807	0.0567982
								1857	1444	1000	259	0.43176	0.335736	0.232504	0.0567982
								1859	1449	993	259	0.432225	0.336898	0.230877	0.0567982
								1858	1451	991	260	0.432093	0.337442	0.230465	0.0570175
								1858	1456	985	261	0.432194	0.338683	0.229123	0.0572368
								1862	1460	977	261	0.433124	0.339614	0.227262	0.0572368
								1865	1460	971	264	0.434125	0.339851	0.226024	0.0578947
								1866	1457	972	265	0.434459	0.339232	0.22631	0.058114
								1863	1457	974	266	0.433861	0.339311	0.226828	0.0583333
								1862	1455	977	266	0.433628	0.338845	0.227527	0.0583333
								1861	1456	977	266	0.433395	0.339078	0.227527	0.0583333
								1862	1452	980	266	0.433628	0.338146	0.228225	0.0583333
								1864	1450	979	267	0.434195	0.337759	0.228046	0.0585526
								1864	1448	981	267	0.434195	0.337293	0.228512	0.0585526
								1864	1448	979	269	0.434398	0.33745	0.228152	0.0589912
								1861	1446	984	269	0.433698	0.336984	0.229317	0.0589912
								1858	1445	986	271	0.433201	0.336908	0.22989	0.0594298
								1857	1447	985	271	0.432968	0.337375	0.229657	0.0594298
								1851	1442	996	271	0.431569	0.336209	0.232222	0.0594298
								1851	1443	994	272	0.43167	0.336521	0.23181	0.0596491
								1851	1443	993	273	0.43177	0.336599	0.231631	0.0598684
								1848	1440	998	274	0.431171	0.335978	0.232851	0.0600877
								1847	1445	992	276	0.431139	0.337302	0.231559	0.0605263
								1845	1447	992	276	0.430672	0.337768	0.231559	0.0605263
								1844	1451	989	276	0.430439	0.338702	0.230859	0.0605263
								1848	1453	983	276	0.431373	0.339169	0.229458	0.0605263
								1839	1455	988	278	0.429472	0.339794	0.230733	0.0609649
								1836	1457	987	280	0.428972	0.340421	0.230607	0.0614035
								1831	1460	988	281	0.427904	0.341201	0.230895	0.0616228
								1831	1458	990	281	0.427904	0.340734	0.231362	0.0616228
								1832	1458	987	283	0.428338	0.340893	0.230769	0.0620614
								1832	1463	982	283	0.428338	0.342062	0.2296	0.0620614
								1830	1462	985	283	0.42787	0.341828	0.230302	0.0620614
								1831	1462	981	286	0.428404	0.342068	0.229527	0.0627193
								1830	1463	981	286	0.42817	0.342302	0.229527	0.0627193
								1828	1467	979	286	0.427702	0.343238	0.229059	0.0627193
								1823	1469	981	287	0.426632	0.343787	0.229581	0.0629386
								1824	1468	980	288	0.426966	0.343633	0.229401	0.0631579
								1827	1466	979	288	0.427669	0.343165	0.229167	0.0631579
								1826	1467	978	289	0.427535	0.343479	0.228986	0.0633772
								1827	1462	980	291	0.427969	0.342469	0.229562	0.0638158
								1830	1466	973	291	0.428672	0.343406	0.227922	0.0638158
								1830	1465	974	291	0.428672	0.343172	0.228156	0.0638158
								1828	1458	982	292	0.428304	0.341612	0.230084	0.0640351
								1829	1457	982	292	0.428538	0.341378	0.230084	0.0640351
								1832	1453	983	292	0.429241	0.34044	0.230319	0.0640351
								1829	1445	994	292	0.428538	0.338566	0.232896	0.0640351
								1824	1447	995	294	0.427567	0.339194	0.23324	0.0644737
								1824	1451	991	294	0.427567	0.340131	0.232302	0.0644737
								1827	1447	991	295	0.42837	0.339273	0.232356	0.064693
								1827	1446	989	298	0.428672	0.339277	0.232051	0.0653509
								1824	1448	987	301	0.42827	0.339986	0.231745	0.0660088
								1825	1446	988	301	0.428504	0.339516	0.231979	0.0660088
								1827	1445	986	302	0.429075	0.339361	0.231564	0.0662281
								1830	1449	979	302	0.429779	0.340301	0.22992	0.0662281
								1832	1444	980	304	0.430451	0.339286	0.230263	0.0666667
								1828	1441	985	306	0.429713	0.33874	0.231547	0.0671053
								1826	1439	987	308	0.429445	0.338429	0.232126	0.0675439
								1824	1438	990	308	0.428975	0.338194	0.232832	0.0675439
								1824	1443	985	308	0.428975	0.33937	0.231656	0.0675439
								1821	1446	985	308	0.428269	0.340075	0.231656	0.0675439
								1824	1445	983	308	0.428975	0.33984	0.231185	0.0675439
								1824	1445	982	309	0.429076	0.33992	0.231004	0.0677632
								1824	1446	980	310	0.429176	0.340235	0.230588	0.0679825
								1821	1446	982	311	0.428571	0.340315	0.231113	0.0682018
								1823	1442	984	311	0.429042	0.339374	0.231584	0.0682018
								1820	1438	991	311	0.428336	0.338433	0.233231	0.0682018
								1822	1441	986	311	0.428807	0.339139	0.232055	0.0682018
								1823	1444	981	312	0.429143	0.339925	0.230932	0.0684211
								1821	1442	985	312	0.428672	0.339454	0.231874	0.0684211
								1817	1447	983	313	0.427831	0.340711	0.231457	0.0686404
								1812	1446	989	313	0.426654	0.340476	0.23287	0.0686404
								1814	1447	985	314	0.427226	0.340791	0.231983	0.0688596
								1810	1450	986	314	0.426284	0.341498	0.232219	0.0688596
								1809	1450	987	314	0.426048	0.341498	0.232454	0.0688596
								1808	1446	992	314	0.425813	0.340556	0.233632	0.0688596
								1808	1445	992	315	0.425913	0.3404	0.233687	0.0690789
								1803	1445	997	315	0.424735	0.3404	0.234865	0.0690789
								1805	1446	993	316	0.425306	0.340716	0.233977	0.0692982
								1801	1449	994	316	0.424364	0.341423	0.234213	0.0692982
								1809	1451	984	316	0.426249	0.341894	0.231857	0.0692982
								1810	1454	980	316	0.426484	0.342601	0.230914	0.0692982
								1811	1453	979	317	0.426821	0.342446	0.230733	0.0695175
								1807	1458	977	318	0.425978	0.343706	0.230316	0.0697368
								1805	1458	979	318	0.425507	0.343706	0.230787	0.0697368
								1810	1464	968	318	0.426686	0.34512	0.228194	0.0697368
								1810	1466	966	318	0.426686	0.345592	0.227723	0.0697368
								1808	1466	967	319	0.426315	0.345673	0.228012	0.0699561
								1803	1466	972	319	0.425136	0.345673	0.229191	0.0699561
								1804	1467	969	320	0.425472	0.345991	0.228538	0.0701754
								1803	1468	968	321	0.425336	0.346308	0.228356	0.0703947
								1804	1466	968	322	0.425672	0.345918	0.22841	0.070614
								1807	1461	968	324	0.426582	0.344901	0.228517	0.0710526
								1810	1460	965	325	0.427391	0.344746	0.227863	0.0712719
								1807	1458	970	325	0.426682	0.344274	0.229044	0.0712719
								1803	1460	972	325	0.425738	0.344746	0.229516	0.0712719
								1803	1462	969	326	0.425838	0.3453	0.228862	0.0714912
								1803	1459	972	326	0.425838	0.344591	0.22957	0.0714912
								1799	1464	970	327	0.424994	0.345854	0.229152	0.0717105
								1799	1464	970	327	0.424994	0.345854	0.229152	0.0717105
								1800	1469	964	327	0.42523	0.347035	0.227734	0.0717105
								1799	1470	963	328	0.425095	0.347353	0.227552	0.0719298
								1802	1468	962	328	0.425803	0.346881	0.227316	0.0719298
								1796	1468	967	329	0.424486	0.346963	0.228551	0.0721491
								1797	1468	966	329	0.424722	0.346963	0.228315	0.0721491
								1796	1471	962	331	0.424687	0.347836	0.227477	0.0725877
								1788	1469	972	331	0.422795	0.347363	0.229842	0.0725877
								1789	1465	975	331	0.423031	0.346418	0.230551	0.0725877
								1788	1466	973	333	0.422995	0.346818	0.230187	0.0730263
								1788	1469	968	335	0.423195	0.347692	0.229112	0.0734649
								1783	1468	972	337	0.422212	0.34762	0.230168	0.0739035
								1786	1467	970	337	0.422922	0.347383	0.229695	0.0739035
								1785	1468	968	339	0.422886	0.347785	0.22933	0.0743421
								1786	1468	967	339	0.423122	0.347785	0.229093	0.0743421
								1787	1470	964	339	0.423359	0.348259	0.228382	0.0743421
								1779	1471	971	339	0.421464	0.348496	0.23004	0.0743421
								1771	1471	978	340	0.419668	0.348578	0.231754	0.0745614
								1768	1474	977	341	0.419057	0.349372	0.231571	0.0747807
								1771	1473	973	343	0.419967	0.3493	0.230733	0.0752193
								1766	1478	972	344	0.41888	0.350569	0.23055	0.0754386
								1762	1479	973	346	0.41813	0.350973	0.230897	0.0758772
								1760	1481	973	346	0.417655	0.351448	0.230897	0.0758772
								1759	1481	974	346	0.417418	0.351448	0.231134	0.0758772
								1754	1479	980	347	0.41633	0.351056	0.232613	0.0760965
								1758	1480	975	347	0.41728	0.351294	0.231427	0.0760965
								1757	1481	974	348	0.417142	0.351614	0.231244	0.0763158
								1761	1481	970	348	0.418091	0.351614	0.230294	0.0763158
								1757	1478	975	350	0.41734	0.351069	0.231591	0.0767544
								1754	1478	978	350	0.416627	0.351069	0.232304	0.0767544
								1754	1476	980	350	0.416627	0.350594	0.232779	0.0767544
								1756	1476	978	350	0.417102	0.350594	0.232304	0.0767544
								1758	1474	978	350	0.417577	0.350119	0.232304	0.0767544
								1758	1469	983	350	0.417577	0.348931	0.233492	0.0767544
								1757	1468	985	350	0.41734	0.348694	0.233967	0.0767544
								1757	1466	985	352	0.417538	0.348384	0.234078	0.077193
								1755	1463	989	353	0.417162	0.347754	0.235084	0.0774123
								1753	1471	983	353	0.416686	0.349655	0.233658	0.0774123
								1755	1474	977	354	0.417261	0.350452	0.232287	0.0776316
								1756	1478	971	355	0.417598	0.351486	0.230916	0.0778509
								1756	1478	970	356	0.417697	0.35157	0.230733	0.0780702
								1756	1479	968	357	0.417797	0.351892	0.230312	0.0782895
								1752	1476	974	358	0.416944	0.351261	0.231794	0.0785088
								1752	1477	972	359	0.417044	0.351583	0.231373	0.0787281
								1752	1473	975	360	0.417143	0.350714	0.232143	0.0789474
								1752	1476	970	362	0.417342	0.351596	0.231062	0.079386
								1747	1478	972	363	0.41625	0.352156	0.231594	0.0796053
								1743	1475	979	363	0.415297	0.351442	0.233262	0.0796053
								1743	1470	984	363	0.415297	0.35025	0.234453	0.0796053
								1744	1471	982	363	0.415535	0.350488	0.233977	0.0796053
								1742	1471	984	363	0.415058	0.350488	0.234453	0.0796053
								1743	1469	985	363	0.415297	0.350012	0.234691	0.0796053
								1744	1464	988	364	0.415634	0.348904	0.235462	0.0798246
								1739	1470	987	364	0.414442	0.350334	0.235224	0.0798246
								1740	1476	979	365	0.414779	0.351847	0.233373	0.0800439
								1738	1482	973	367	0.4145	0.353446	0.232053	0.0804825
								1735	1481	977	367	0.413785	0.353208	0.233007	0.0804825
								1730	1482	981	367	0.412592	0.353446	0.233961	0.0804825
								1729	1483	981	367	0.412354	0.353685	0.233961	0.0804825
								1726	1492	975	367	0.411638	0.355831	0.23253	0.0804825
								1716	1496	979	369	0.409449	0.356955	0.233596	0.0809211
								1714	1499	975	372	0.409265	0.357927	0.232808	0.0815789
								1715	1499	973	373	0.409601	0.358013	0.232386	0.0817982
								1712	1495	979	374	0.408982	0.357143	0.233875	0.0820175
								1707	1492	986	375	0.407885	0.356511	0.235603	0.0822368
								1705	1493	987	375	0.407407	0.35675	0.235842	0.0822368
								1702	1490	993	375	0.406691	0.356033	0.237276	0.0822368
								1699	1492	994	375	0.405974	0.356511	0.237515	0.0822368
								1691	1487	1006	376	0.404159	0.355402	0.24044	0.0824561
								1692	1486	1006	376	0.404398	0.355163	0.24044	0.0824561
								1689	1479	1016	376	0.403681	0.353489	0.24283	0.0824561
								1688	1481	1015	376	0.403442	0.353967	0.242591	0.0824561
								1689	1481	1014	376	0.403681	0.353967	0.242352	0.0824561
								1687	1484	1013	376	0.403203	0.354685	0.242113	0.0824561
								1689	1488	1007	376	0.403681	0.355641	0.240679	0.0824561
								1689	1489	1005	377	0.403777	0.355965	0.240258	0.0826754
								1694	1488	1001	377	0.404973	0.355726	0.239302	0.0826754
								1700	1485	998	377	0.406407	0.355008	0.238585	0.0826754
								1699	1485	998	378	0.406265	0.355093	0.238642	0.0828947
								1696	1481	1005	378	0.405548	0.354137	0.240316	0.0828947
								1696	1482	1003	379	0.405645	0.354461	0.239895	0.083114
								1697	1483	1001	379	0.405884	0.3547	0.239416	0.083114
								1696	1486	999	379	0.405645	0.355417	0.238938	0.083114
								1702	1487	992	379	0.40708	0.355657	0.237264	0.083114
								1700	1485	995	380	0.406699	0.355263	0.238038	0.0833333
								1700	1484	994	382	0.406893	0.355194	0.237913	0.0837719
								1697	1481	997	385	0.406467	0.354731	0.238802	0.0844298
								1693	1480	1001	386	0.405606	0.354576	0.239818	0.0846491
								1685	1481	1007	387	0.403786	0.354901	0.241313	0.0848684
								1683	1484	1005	388	0.403404	0.355705	0.240892	0.0850877
								1680	1485	1006	389	0.402781	0.35603	0.241189	0.085307
								1678	1482	1010	390	0.402398	0.355396	0.242206	0.0855263
								1674	1483	1013	390	0.401439	0.355635	0.242926	0.0855263
								1674	1482	1012	392	0.401631	0.355566	0.242802	0.0859649
								1668	1490	1010	392	0.400192	0.357486	0.242322	0.0859649
								1667	1489	1012	392	0.399952	0.357246	0.242802	0.0859649
								1668	1491	1009	392	0.400192	0.357726	0.242083	0.0859649
								1663	1486	1018	393	0.399088	0.356611	0.2443	0.0861842
								1662	1485	1020	393	0.398848	0.356371	0.24478	0.0861842
								1658	1483	1025	394	0.397984	0.355977	0.246039	0.0864035
								1657	1478	1031	394	0.397744	0.354777	0.24748	0.0864035
								1655	1478	1033	394	0.397264	0.354777	0.24796	0.0864035
								1658	1480	1028	394	0.397984	0.355257	0.246759	0.0864035
								1657	1481	1028	394	0.397744	0.355497	0.246759	0.0864035
								1654	1477	1035	394	0.397024	0.354537	0.24844	0.0864035
								1659	1482	1025	394	0.398224	0.355737	0.246039	0.0864035
								1655	1485	1025	395	0.397359	0.356543	0.246098	0.0866228
								1657	1485	1022	396	0.397935	0.356628	0.245437	0.0868421
								1654	1485	1023	398	0.397405	0.3568	0.245795	0.0872807
								1650	1479	1032	399	0.396539	0.355443	0.248017	0.0875
								1654	1479	1027	400	0.397596	0.355529	0.246875	0.0877193
								1655	1478	1027	400	0.397837	0.355288	0.246875	0.0877193
								1656	1476	1026	402	0.398268	0.354978	0.246753	0.0881579
								1657	1474	1027	402	0.398509	0.354497	0.246994	0.0881579
								1658	1474	1025	403	0.398845	0.354583	0.246572	0.0883772
								1658	1476	1021	405	0.399037	0.355235	0.245728	0.0888158
								1658	1477	1018	407	0.399229	0.355647	0.245124	0.0892544
								1659	1477	1017	407	0.39947	0.355647	0.244883	0.0892544
								1657	1479	1016	408	0.399085	0.356214	0.244701	0.0894737
								1660	1478	1013	409	0.399904	0.356059	0.244038	0.089693
								1661	1475	1015	409	0.400145	0.355336	0.244519	0.089693
								1662	1479	1008	411	0.400578	0.356471	0.24295	0.0901316
								1661	1479	1009	411	0.400337	0.356471	0.243191	0.0901316
								1666	1471	1011	412	0.401639	0.354629	0.243732	0.0903509
								1667	1470	1011	412	0.40188	0.354388	0.243732	0.0903509
								1666	1471	1011	412	0.401639	0.354629	0.243732	0.0903509
								1659	1468	1018	415	0.400241	0.354162	0.245597	0.0910088
								1662	1467	1016	415	0.400965	0.35392	0.245115	0.0910088
								1665	1472	1007	416	0.401786	0.355212	0.243002	0.0912281
								1665	1477	1000	418	0.40198	0.356591	0.241429	0.0916667
								1664	1479	999	418	0.401738	0.357074	0.241188	0.0916667
								1664	1481	995	420	0.401932	0.357729	0.240338	0.0921053
								1664	1478	998	420	0.401932	0.357005	0.241063	0.0921053
								1668	1476	996	420	0.402899	0.356522	0.24058	0.0921053
								1672	1478	989	421	0.403962	0.357091	0.238947	0.0923246
								1673	1481	985	421	0.404204	0.357816	0.23798	0.0923246
								1670	1482	987	421	0.403479	0.358058	0.238463	0.0923246
								1671	1487	981	421	0.403721	0.359266	0.237014	0.0923246
								1668	1488	980	424	0.403288	0.359768	0.236944	0.0929825
								1666	1489	980	425	0.402902	0.360097	0.237001	0.0932018
								1661	1487	986	426	0.40179	0.3597	0.23851	0.0934211
								1660	1487	987	426	0.401548	0.3597	0.238752	0.0934211
								1661	1489	984	426	0.40179	0.360184	0.238026	0.0934211
								1660	1491	983	426	0.401548	0.360668	0.237784	0.0934211
								1660	1495	979	426	0.401548	0.361635	0.236817	0.0934211
								1656	1492	986	426	0.400581	0.36091	0.23851	0.0934211
								1662	1495	975	428	0.402227	0.36181	0.235963	0.0938596
								1659	1495	978	428	0.4015	0.36181	0.236689	0.0938596
								1666	1499	966	429	0.403292	0.362866	0.233842	0.0940789
								1667	1498	966	429	0.403534	0.362624	0.233842	0.0940789
								1672	1499	960	429	0.404745	0.362866	0.232389	0.0940789
								1673	1498	958	431	0.405183	0.3628	0.232017	0.0945175
								1669	1496	961	434	0.404508	0.362579	0.232913	0.0951754
								1666	1498	962	434	0.403781	0.363063	0.233156	0.0951754
								1671	1500	954	435	0.405091	0.363636	0.231273	0.0953947
								1669	1498	958	435	0.404606	0.363152	0.232242	0.0953947
								1677	1498	949	436	0.406644	0.36324	0.230116	0.095614
								1675	1494	955	436	0.406159	0.36227	0.231571	0.095614
								1676	1496	952	436	0.406402	0.362755	0.230844	0.095614
								1671	1495	958	436	0.405189	0.362512	0.232299	0.095614
								1671	1499	954	436	0.405189	0.363482	0.231329	0.095614
								1672	1496	955	437	0.40553	0.362843	0.231627	0.0958333
								1673	1499	951	437	0.405772	0.36357	0.230657	0.0958333
								1670	1495	956	439	0.405241	0.362776	0.231983	0.0962719
								1671	1492	957	440	0.405583	0.362136	0.232282	0.0964912
								1671	1491	956	442	0.40578	0.362069	0.232152	0.0969298
								1671	1490	955	444	0.405977	0.362002	0.232021	0.0973684
								1669	1495	950	446	0.405688	0.363393	0.230919	0.097807
								1671	1492	951	446	0.406174	0.362664	0.231162	0.097807
								1675	1491	947	447	0.407245	0.362509	0.230246	0.0980263
								1679	1493	941	447	0.408218	0.362995	0.228787	0.0980263
								1685	1496	931	448	0.409776	0.363813	0.226411	0.0982456
								1683	1495	932	450	0.409489	0.363747	0.226764	0.0986842
								1687	1493	930	450	0.410462	0.36326	0.226277	0.0986842
								1687	1489	933	451	0.410562	0.362375	0.227063	0.0989035
								1687	1481	940	452	0.410662	0.360516	0.228822	0.0991228
								1693	1483	932	452	0.412123	0.361003	0.226874	0.0991228
								1696	1476	934	454	0.413054	0.359474	0.227472	0.0995614
								1695	1475	936	454	0.412811	0.35923	0.227959	0.0995614
								1699	1478	929	454	0.413785	0.359961	0.226254	0.0995614
								1695	1482	927	456	0.413012	0.361111	0.225877	0.1
								1694	1478	931	457	0.412869	0.360224	0.226907	0.100219
								1693	1482	927	458	0.412725	0.361287	0.225987	0.100439
								1696	1483	922	459	0.413558	0.361619	0.224823	0.100658
								1697	1484	919	460	0.413902	0.361951	0.224146	0.100877
								1701	1482	917	460	0.414878	0.361463	0.223659	0.100877
								1702	1488	910	460	0.415122	0.362927	0.221951	0.100877
								1701	1488	911	460	0.414878	0.362927	0.222195	0.100877
								1702	1485	912	461	0.415223	0.362283	0.222493	0.101096
								1701	1481	917	461	0.414979	0.361308	0.223713	0.101096
								1699	1479	921	461	0.414491	0.36082	0.224689	0.101096
								1700	1479	920	461	0.414735	0.36082	0.224445	0.101096
								1698	1480	919	463	0.41445	0.36124	0.22431	0.101535
								1706	1481	910	463	0.416402	0.361484	0.222114	0.101535
								1707	1478	912	463	0.416646	0.360752	0.222602	0.101535
								1709	1475	913	463	0.417134	0.36002	0.222846	0.101535
								1706	1480	911	463	0.416402	0.36124	0.222358	0.101535
								1707	1485	905	463	0.416646	0.36246	0.220893	0.101535
								1704	1483	910	463	0.415914	0.361972	0.222114	0.101535
								1708	1478	910	464	0.416992	0.36084	0.222168	0.101754
								1711	1473	912	464	0.417725	0.359619	0.222656	0.101754
								1711	1478	907	464	0.417725	0.36084	0.221436	0.101754
								1715	1482	899	464	0.418701	0.361816	0.219482	0.101754
								1715	1488	891	466	0.418906	0.363459	0.217636	0.102193
								1716	1484	894	466	0.41915	0.362482	0.218368	0.102193
								1714	1486	894	466	0.418661	0.36297	0.218368	0.102193
								1714	1484	896	466	0.418661	0.362482	0.218857	0.102193
								1714	1485	893	468	0.418866	0.362903	0.218231	0.102632
								1716	1483	893	468	0.419355	0.362414	0.218231	0.102632
								1713	1485	893	469	0.418724	0.362992	0.218284	0.102851
								1711	1488	892	469	0.418235	0.363725	0.21804	0.102851
								1710	1486	895	469	0.417991	0.363236	0.218773	0.102851
								1710	1489	890	471	0.418195	0.364148	0.217657	0.103289
								1711	1484	894	471	0.41844	0.362925	0.218635	0.103289
								1717	1485	887	471	0.419907	0.363169	0.216923	0.103289
								1711	1487	891	471	0.41844	0.363659	0.217902	0.103289
								1708	1483	896	473	0.41791	0.362858	0.219232	0.103728
								1711	1484	891	474	0.418747	0.363191	0.218062	0.103947
								1711	1484	891	474	0.418747	0.363191	0.218062	0.103947
								1706	1482	898	474	0.417523	0.362702	0.219775	0.103947
								1701	1476	908	475	0.416401	0.361322	0.222277	0.104167
								1696	1480	908	476	0.415279	0.36239	0.222331	0.104386
								1697	1476	910	477	0.415626	0.361499	0.222875	0.104605
								1696	1474	913	477	0.415381	0.361009	0.22361	0.104605
								1703	1470	910	477	0.417095	0.360029	0.222875	0.104605
								1701	1470	911	478	0.416707	0.360118	0.223175	0.104825
								1698	1465	919	478	0.415973	0.358893	0.225135	0.104825
								1698	1463	920	479	0.416074	0.358491	0.225435	0.105044
								1708	1464	909	479	0.418525	0.358736	0.22274	0.105044
								1706	1462	913	479	0.418035	0.358246	0.22372	0.105044
								1709	1465	906	480	0.418873	0.359069	0.222059	0.105263
								1705	1464	911	480	0.417892	0.358824	0.223284	0.105263
								1710	1457	912	481	0.41922	0.357195	0.223584	0.105482
								1707	1460	912	481	0.418485	0.357931	0.223584	0.105482
								1706	1455	918	481	0.41824	0.356705	0.225055	0.105482
								1704	1450	924	482	0.417852	0.355566	0.226582	0.105702
								1705	1450	923	482	0.418097	0.355566	0.226336	0.105702
								1704	1450	924	482	0.417852	0.355566	0.226582	0.105702
								1709	1452	917	482	0.419078	0.356057	0.224865	0.105702
								1711	1451	915	483	0.419671	0.355899	0.22443	0.105921
								1710	1448	918	484	0.419529	0.35525	0.225221	0.10614
								1714	1446	916	484	0.42051	0.35476	0.22473	0.10614
								1712	1449	915	484	0.42002	0.355496	0.224485	0.10614
								1713	1446	915	486	0.420471	0.354934	0.224595	0.106579
								1718	1440	914	488	0.421906	0.353635	0.22446	0.107018
								1717	1436	919	488	0.42166	0.352652	0.225688	0.107018
								1716	1436	920	488	0.421415	0.352652	0.225933	0.107018
								1717	1439	915	489	0.421764	0.353476	0.224761	0.107237
								1713	1439	919	489	0.420781	0.353476	0.225743	0.107237
								1716	1439	916	489	0.421518	0.353476	0.225006	0.107237
								1712	1441	918	489	0.420535	0.353967	0.225497	0.107237
								1711	1443	916	490	0.420393	0.354545	0.225061	0.107456
								1708	1437	925	490	0.419656	0.353071	0.227273	0.107456
								1713	1434	922	491	0.420988	0.352421	0.226591	0.107675
								1708	1430	931	491	0.419759	0.351438	0.228803	0.107675
								1713	1434	922	491	0.420988	0.352421	0.226591	0.107675
								1716	1432	921	491	0.421725	0.351929	0.226346	0.107675
								1715	1428	926	491	0.421479	0.350946	0.227574	0.107675
								1715	1428	926	491	0.421479	0.350946	0.227574	0.107675
								1715	1419	934	492	0.421583	0.34882	0.229597	0.107895
								1717	1422	929	492	0.422075	0.349558	0.228368	0.107895
								1716	1419	933	492	0.421829	0.34882	0.229351	0.107895
								1720	1415	933	492	0.422812	0.347837	0.229351	0.107895
								1719	1415	934	492	0.422566	0.347837	0.229597	0.107895
								1718	1421	929	492	0.422321	0.349312	0.228368	0.107895
								1716	1422	930	492	0.421829	0.349558	0.228614	0.107895
								1715	1421	932	492	0.421583	0.349312	0.229105	0.107895
								1716	1419	932	493	0.421933	0.348906	0.229162	0.108114
								1719	1423	925	493	0.42267	0.349889	0.22744	0.108114
								1715	1428	924	493	0.421687	0.351119	0.227194	0.108114
								1714	1429	922	495	0.421648	0.351538	0.226814	0.108553
								1713	1425	925	497	0.42161	0.350726	0.227664	0.108991
								1712	1428	922	498	0.421467	0.351551	0.226982	0.109211
								1711	1429	922	498	0.421221	0.351797	0.226982	0.109211
								1713	1428	921	498	0.421713	0.351551	0.226736	0.109211
								1710	1429	922	499	0.421079	0.351884	0.227038	0.10943
								1705	1425	931	499	0.419847	0.350899	0.229254	0.10943
								1704	1428	929	499	0.419601	0.351638	0.228761	0.10943
								1702	1425	934	499	0.419109	0.350899	0.229993	0.10943
								1703	1423	934	500	0.419458	0.350493	0.230049	0.109649
								1703	1425	932	500	0.419458	0.350985	0.229557	0.109649
								1700	1423	936	501	0.418822	0.350579	0.230599	0.109868
								1699	1421	939	501	0.418576	0.350086	0.231338	0.109868
								1701	1417	940	502	0.419172	0.349187	0.231641	0.110088
								1703	1419	936	502	0.419665	0.34968	0.230655	0.110088
								1706	1416	936	502	0.420404	0.34894	0.230655	0.110088
								1705	1415	937	503	0.420261	0.34878	0.230959	0.110307
								1705	1416	935	504	0.420365	0.349112	0.230523	0.110526
								1701	1415	938	506	0.419586	0.349038	0.231376	0.110965
								1703	1413	938	506	0.420079	0.348545	0.231376	0.110965
								1704	1414	935	507	0.420429	0.348877	0.230693	0.111184
								1701	1414	936	509	0.419896	0.34905	0.231054	0.111623
								1703	1418	930	509	0.42039	0.350037	0.229573	0.111623
								1702	1420	929	509	0.420143	0.350531	0.229326	0.111623
								1699	1422	930	509	0.419403	0.351024	0.229573	0.111623
								1694	1424	933	509	0.418168	0.351518	0.230314	0.111623
								1693	1425	932	510	0.418025	0.351852	0.230123	0.111842
								1696	1425	929	510	0.418765	0.351852	0.229383	0.111842
								1693	1423	932	512	0.418231	0.351532	0.230237	0.112281
								1695	1424	928	513	0.418829	0.351866	0.229306	0.1125
								1692	1424	931	513	0.418087	0.351866	0.230047	0.1125
								1698	1422	927	513	0.41957	0.351371	0.229059	0.1125
								1695	1424	928	513	0.418829	0.351866	0.229306	0.1125
								1699	1423	925	513	0.419817	0.351618	0.228564	0.1125
								1701	1427	917	515	0.420519	0.352781	0.2267	0.112939
								1704	1427	914	515	0.421261	0.352781	0.225958	0.112939
								1703	1422	919	516	0.421118	0.351632	0.22725	0.113158
								1704	1421	919	516	0.421365	0.351385	0.22725	0.113158
								1709	1421	914	516	0.422601	0.351385	0.226014	0.113158
								1712	1418	914	516	0.423343	0.350643	0.226014	0.113158
								1711	1421	912	516	0.423096	0.351385	0.225519	0.113158
								1712	1425	907	516	0.423343	0.352374	0.224283	0.113158
								1708	1421	915	516	0.422354	0.351385	0.226261	0.113158
								1712	1422	909	517	0.423448	0.351719	0.224833	0.113377
								1712	1423	907	518	0.423553	0.352053	0.224394	0.113596
								1716	1424	902	518	0.424542	0.352301	0.223157	0.113596
								1717	1423	902	518	0.42479	0.352053	0.223157	0.113596
								1716	1417	908	519	0.424647	0.350656	0.224697	0.113816
								1714	1419	907	520	0.424257	0.351238	0.224505	0.114035
								1710	1419	911	520	0.423267	0.351238	0.225495	0.114035
								1710	1418	911	521	0.423372	0.351077	0.225551	0.114254
								1713	1417	909	521	0.424115	0.350829	0.225056	0.114254
								1713	1416	909	522	0.42422	0.350669	0.225111	0.114474
								1713	1414	911	522	0.42422	0.350173	0.225607	0.114474
								1713	1411	912	524	0.42443	0.349604	0.225966	0.114912
								1714	1414	906	526	0.424888	0.350521	0.224591	0.115351
								1712	1415	905	528	0.424603	0.350942	0.224454	0.115789
								1716	1419	897	528	0.425595	0.351935	0.22247	0.115789
								1716	1417	898	529	0.425701	0.351526	0.222774	0.116009
								1713	1417	900	530	0.425062	0.351613	0.223325	0.116228
								1715	1425	890	530	0.425558	0.353598	0.220844	0.116228
								1710	1422	895	533	0.424634	0.353116	0.22225	0.116886
								1705	1422	900	533	0.423392	0.353116	0.223491	0.116886
								1708	1425	893	534	0.424242	0.353949	0.221808	0.117105
								1703	1424	895	538	0.423421	0.354053	0.222526	0.117982
								1700	1426	895	539	0.42278	0.354638	0.222581	0.118202
								1692	1425	903	540	0.420896	0.354478	0.224627	0.118421
								1687	1427	906	540	0.419652	0.354975	0.225373	0.118421
								1690	1428	902	540	0.420398	0.355224	0.224378	0.118421
								1691	1429	900	540	0.420647	0.355473	0.223881	0.118421
								1691	1431	897	541	0.420751	0.356059	0.22319	0.11864
								1684	1430	905	541	0.41901	0.35581	0.22518	0.11864
								1680	1430	908	542	0.418118	0.355898	0.225983	0.11886
								1681	1430	906	543	0.418471	0.355987	0.225541	0.119079
								1678	1429	909	544	0.417829	0.355827	0.226345	0.119298
								1678	1423	914	545	0.417933	0.354421	0.227646	0.119518
								1675	1423	917	545	0.417186	0.354421	0.228394	0.119518
								1674	1423	916	547	0.417144	0.354598	0.228258	0.119956
								1676	1421	915	548	0.417747	0.354187	0.228066	0.120175
								1675	1417	920	548	0.417498	0.35319	0.229312	0.120175
								1673	1414	924	549	0.417103	0.352531	0.230366	0.120395
								1675	1417	919	549	0.417602	0.353278	0.22912	0.120395
								1676	1416	918	550	0.417955	0.353117	0.228928	0.120614
								1675	1418	917	550	0.417706	0.353616	0.228678	0.120614
								1675	1421	914	550	0.417706	0.354364	0.22793	0.120614
								1676	1414	918	552	0.418164	0.352794	0.229042	0.121053
								1673	1415	919	553	0.417519	0.353132	0.229349	0.121272
								1673	1415	918	554	0.417624	0.35322	0.229156	0.121491
								1670	1413	923	554	0.416875	0.352721	0.230404	0.121491
								1669	1408	927	556	0.416833	0.351648	0.231518	0.12193
								1670	1408	926	556	0.417083	0.351648	0.231269	0.12193
								1672	1411	920	557	0.417687	0.352486	0.229828	0.122149
								1671	1406	926	557	0.417437	0.351237	0.231327	0.122149
								1668	1410	925	557	0.416687	0.352236	0.231077	0.122149
								1669	1416	918	557	0.416937	0.353735	0.229328	0.122149
								1669	1417	917	557	0.416937	0.353985	0.229078	0.122149
								1668	1415	920	557	0.416687	0.353485	0.229828	0.122149
								1668	1419	916	557	0.416687	0.354484	0.228828	0.122149
								1666	1423	913	558	0.416292	0.355572	0.228136	0.122368
								1667	1421	913	559	0.416646	0.355161	0.228193	0.122588
								1666	1416	916	562	0.416708	0.354177	0.229115	0.123246
								1669	1417	910	564	0.417668	0.354605	0.227728	0.123684
[truncated: 8,001 more rows]

## Sheet: SourceData_Fig4
V1	subj	cond	genc	selfc	genprop	gazebias	lategazebias
1	1	Low	49	31	0.6125	-0.00336538	-0.165202
2	1	High	40	37	0.519481	-0.202142	-0.147675
3	2	Low	45	35	0.5625	0.394187	0.0363055
4	2	High	39	39	0.5	0.738986	0.00587366
5	3	Low	28	51	0.35443	-0.650918	0.149051
6	3	High	14	60	0.189189	-0.625787	0.325254
7	4	Low	46	33	0.582278	-0.00926573	0.079497
8	4	High	41	36	0.532468	0.511451	-0.541601
9	5	Low	49	31	0.6125	0.174126	-0.259396
10	5	High	37	36	0.506849	0.146984	-0.104001
11	6	Low	47	33	0.5875	0.465559	-0.0817709
12	6	High	36	36	0.5	0.42382	-0.145441
13	7	Low	46	34	0.575	0.236407	0.0916538
14	7	High	42	36	0.538462	0.244362	-0.00533823
15	8	Low	16	64	0.2	-0.408872	0.112795
16	8	High	18	59	0.233766	-0.425524	0.353542
17	9	Low	54	25	0.683544	-0.337893	-0.156906
18	9	High	38	33	0.535211	-0.0506954	-0.122611
19	10	Low	38	42	0.475	0.69257	-0.0191152
20	10	High	39	41	0.4875	0.558042	-0.797176
21	11	Low	2	78	0.025	0.251879	0.36356
22	11	High	1	78	0.0126582	0.609965	0.54633
23	12	Low	17	63	0.2125	0.0519668	0.372839
24	12	High	17	51	0.25	0.59799	0.146599
25	13	Low	31	49	0.3875	0.516565	0.117114
26	13	High	38	37	0.506667	0.501442	-0.349997
27	14	Low	5	75	0.0625	0.619668	0.115
28	14	High	2	77	0.0253165	0.716346	-0.395921
29	15	Low	53	27	0.6625	0.475568	0.0859901
30	15	High	47	28	0.626667	0.729589	0.0148297
31	16	Low	19	61	0.2375	-0.0965909	0.0961757
32	16	High	11	68	0.139241	0.501792	0.158256
33	18	Low	34	44	0.435897	0.388374	-0.0168779
34	18	High	49	30	0.620253	0.734747	-0.622818
35	19	Low	37	43	0.4625	0.424213	0.225929
36	19	High	29	50	0.367089	0.613855	-0.497123
37	20	Low	6	74	0.075	-0.0695804	0.0624172
38	20	High	16	57	0.219178	0.0556818	0.0521097
39	21	Low	5	74	0.0632911	0.160052	-0.118596
40	21	High	5	71	0.0657895	0.501836	0.0901337
41	22	Low	34	45	0.43038	0.373689	0.140296
42	22	High	29	43	0.402778	0.741783	0.0814507
43	23	Low	58	22	0.725	-0.247465	-0.226811
44	23	High	60	15	0.8	-0.356075	0.168938
45	24	Low	3	76	0.0379747	0.494668	0.375714
46	24	High	4	76	0.05	0.848601	0.867468
47	25	Low	37	43	0.4625	-0.384965	-0.246158
48	25	High	35	39	0.472973	-0.561757	0.00338534
49	26	Low	20	59	0.253165	0.342963	-0.191922
50	26	High	10	68	0.128205	0.602185	-0.524234
51	27	Low	36	44	0.45	0.0523601	0.441826
52	27	High	29	45	0.391892	0.393925	0.100192
53	28	Low	44	36	0.55	-0.31049	0.212728
54	28	High	47	30	0.61039	-0.674738	0.653753
55	29	Low	39	41	0.4875	0.650481	0.212713
56	29	High	36	44	0.45	0.810271	-0.623988
57	30	Low	53	27	0.6625	0.331731	-0.164269
58	30	High	40	38	0.512821	0.359266	-0.898981
59	31	Low	46	34	0.575	-0.901486	-0.323906
60	31	High	46	33	0.582278	-0.871285	0.601422
61	32	Low	34	45	0.43038	0.0698427	0.075174
62	32	High	37	42	0.468354	0.434878	-0.240267
63	33	Low	45	35	0.5625	0.888418	0.265759
64	33	High	36	42	0.461538	0.784572	0.012485
65	35	Low	19	61	0.2375	0.0697115	0.141173
66	35	High	8	69	0.103896	0.801355	0.295149
67	36	Low	46	34	0.575	-0.180857	0.0682852
68	36	High	42	38	0.525	0.381698	-0.262984
69	38	Low	41	39	0.5125	0.383392	-0.0668415
70	38	High	38	28	0.575758	0.495367	-0.0948514
71	39	Low	48	32	0.6	-0.143531	0.0190434
72	39	High	43	32	0.573333	0.1875	-0.125485
73	40	Low	36	44	0.45	-0.787369	0.0563416
74	40	High	35	42	0.454545	-0.859091	0.34343
75	41	Low	42	38	0.525	0.412194	-0.152016
76	41	High	35	43	0.448718	0.13785	-0.190584
77	42	Low	28	52	0.35	0.347247	0.0771757
78	42	High	11	60	0.15493	0.513593	-0.28134
79	43	Low	42	38	0.525	-0.644318	-0.0724676
80	43	High	41	37	0.525641	-0.481862	-0.00204279
81	44	Low	18	62	0.225	-0.685621	0.032662
82	44	High	16	63	0.202532	0.0920387	0.0117574
83	45	Low	45	35	0.5625	-0.160708	-0.0522412
84	45	High	41	33	0.554054	-0.413243	0.128978
85	46	Low	24	56	0.3	0.555463	0.0441706
86	46	High	6	72	0.0769231	0.940953	0.545635
87	47	Low	48	30	0.615385	-0.379808	-0.0136554
88	47	High	46	30	0.605263	-0.440385	0.149893
89	48	Low	35	45	0.4375	-0.0182255	0.070733
90	48	High	18	59	0.233766	0.296198	0.0682365
91	49	Low	3	76	0.0379747	0.395673	0.0912358
92	49	High	3	76	0.0379747	0.913462	0.784004
93	50	Low	33	47	0.4125	0.4434	0.00799398
94	50	High	22	57	0.278481	0.489117	-0.341336
95	51	Low	37	43	0.4625	0.458129	0.242048
96	51	High	30	48	0.384615	0.613593	-0.292343
97	52	Low	43	35	0.551282	-0.0509615	0.267001
98	52	High	39	32	0.549296	0.0462985	0.400099
99	53	Low	19	61	0.2375	0.379458	-0.0769491
100	53	High	16	57	0.219178	0.53785	-0.187594
101	54	Low	46	34	0.575	0.257037	-0.0524076
102	54	High	39	37	0.513158	0.390039	-0.277829
103	55	Low	37	42	0.468354	-0.102404	0.0737817
104	55	High	23	53	0.302632	0.482517	0.028262
105	56	Low	44	36	0.55	-0.191914	0.172437
106	56	High	39	35	0.527027	-0.23597	0.103014
107	57	Low	56	24	0.7	0.477885	-0.0899375
108	57	High	47	27	0.635135	0.639292	-0.254049
109	58	Low	5	75	0.0625	0.674825	0.182141
110	58	High	1	78	0.0126582	0.844318	-0.369914
111	59	Low	19	61	0.2375	0.248252	-0.00818929
112	59	High	5	75	0.0625	0.575845	-0.697592
113	60	Low	42	38	0.525	-0.48278	0.0452938
114	60	High	35	43	0.448718	-0.51875	0.316147

## Sheet: SourceData_Fig5a
V1	subj	ssimgen	lsimgen	subj1	sgen	lgen	changesimgen	changegen
1	2	0.494508	0.558781	2	0.5	0.5625	-0.0642729	-0.0625
2	3	0.230936	0.283017	3	0.189189	0.35443	-0.0520812	-0.165241
3	4	0.556498	0.596154	4	0.532468	0.582278	-0.039656	-0.0498109
4	5	0.501763	0.652391	5	0.506849	0.6125	-0.150629	-0.105651
5	6	0.493391	0.475895	6	0.5	0.5875	0.0174955	-0.0875
6	8	0.320485	0.308181	8	0.233766	0.2	0.0123042	0.0337662
7	10	0.512404	0.570942	10	0.4875	0.475	-0.0585385	0.0125
8	11	0.0887052	0.148178	11	0.0126582	0.025	-0.059473	-0.0123418
9	12	0.22572	0.298384	12	0.25	0.2125	-0.0726641	0.0375
10	13	0.578651	0.457377	13	0.506667	0.3875	0.121274	0.119167
11	14	0.0848448	0.135923	14	0.0253165	0.0625	-0.0510777	-0.0371835
12	16	0.182537	0.282296	16	0.139241	0.2375	-0.0997595	-0.0982595
13	18	0.624292	0.482195	18	0.620253	0.435897	0.142097	0.184356
14	19	0.468226	0.485894	19	0.367089	0.4625	-0.0176674	-0.0954114
15	20	0.283717	0.118571	20	0.219178	0.075	0.165145	0.144178
16	21	0.10014	0.1429	21	0.0657895	0.0632911	-0.0427605	0.00249833
17	22	0.457423	0.348209	22	0.402778	0.43038	0.109214	-0.027602
18	23	0.842106	0.728411	23	0.8	0.725	0.113695	0.075
19	24	0.135423	0.146446	24	0.05	0.0379747	-0.011023	0.0120253
20	25	0.467081	0.465505	25	0.472973	0.4625	0.00157634	0.010473
21	26	0.161429	0.247937	26	0.128205	0.253165	-0.0865078	-0.124959
22	27	0.490344	0.500016	27	0.391892	0.45	-0.00967198	-0.0581081
23	28	0.671921	0.58801	28	0.61039	0.55	0.083911	0.0603896
24	29	0.498726	0.529304	29	0.45	0.4875	-0.0305778	-0.0375
25	30	0.582971	0.591973	30	0.512821	0.6625	-0.00900159	-0.149679
26	31	0.554896	0.521245	31	0.582278	0.575	0.0336513	0.00727848
27	32	0.479109	0.439847	32	0.468354	0.43038	0.0392618	0.0379747
28	33	0.463698	0.532029	33	0.461538	0.5625	-0.0683312	-0.100962
29	35	0.24506	0.339199	35	0.103896	0.2375	-0.0941397	-0.133604
30	39	0.622226	0.572276	39	0.573333	0.6	0.0499499	-0.0266667
31	40	0.504512	0.481606	40	0.454545	0.45	0.0229053	0.00454545
32	41	0.515848	0.501766	41	0.448718	0.525	0.0140814	-0.0762821
33	42	0.182937	0.375269	42	0.15493	0.35	-0.192333	-0.19507
34	43	0.492859	0.493627	43	0.525641	0.525	-0.000768319	0.000641026
35	44	0.211252	0.266196	44	0.202532	0.225	-0.0549434	-0.0224684
36	45	0.600277	0.592841	45	0.554054	0.5625	0.00743576	-0.00844595
37	46	0.181413	0.338679	46	0.0769231	0.3	-0.157267	-0.223077
38	47	0.589513	0.563409	47	0.605263	0.615385	0.0261047	-0.0101215
39	48	0.283125	0.439338	48	0.233766	0.4375	-0.156213	-0.203734
40	49	0.154166	0.0954705	49	0.0379747	0.0379747	0.0586956	0
41	50	0.347335	0.457688	50	0.278481	0.4125	-0.110353	-0.134019
42	51	0.343453	0.436908	51	0.384615	0.4625	-0.0934544	-0.0778846
43	53	0.259332	0.310129	53	0.219178	0.2375	-0.0507965	-0.0183219
44	54	0.501881	0.564694	54	0.513158	0.575	-0.0628133	-0.0618421
45	55	0.367962	0.420093	55	0.302632	0.468354	-0.0521314	-0.165723
46	56	0.501111	0.583745	56	0.527027	0.55	-0.0826343	-0.022973
47	57	0.636251	0.683693	57	0.635135	0.7	-0.0474419	-0.0648649
48	58	0.0246082	0.163938	58	0.0126582	0.0625	-0.13933	-0.0498418
49	59	0.163908	0.302529	59	0.0625	0.2375	-0.138621	-0.175
50	60	0.532025	0.523655	60	0.448718	0.525	0.00837014	-0.0762821

## Sheet: SourceData_Fig5b
V1	subj	ssimrt	lsimrt	subj1	srt	lrt	changesimrt	changert
1	2	-0.103577	1.61602	2	-0.165166	1.59168	-1.7196	-1.75685
2	3	0.0215348	1.15562	3	0.0159942	1.00388	-1.13409	-0.987883
3	4	-0.0889929	1.26983	4	-0.175213	1.18049	-1.35882	-1.3557
4	5	-0.0314284	1.28123	5	-0.119233	1.24171	-1.31265	-1.36094
5	6	0.0267676	0.877738	6	-0.0160589	0.784595	-0.85097	-0.800653
6	8	0.0578215	0.994264	8	0.0587196	0.890054	-0.936443	-0.831335
7	10	-0.40106	1.31861	10	-0.453493	1.17766	-1.71967	-1.63115
8	11	-0.270405	1.37621	11	-0.361574	1.27447	-1.64662	-1.63605
9	12	0.0737078	0.987888	12	0.0578791	0.815487	-0.91418	-0.757608
10	13	-0.0840907	1.39852	13	-0.159276	1.31531	-1.48261	-1.47458
11	14	-0.262915	1.0954	14	-0.354395	1.1039	-1.35832	-1.45829
12	16	-0.207807	1.38755	16	-0.264916	1.33462	-1.59536	-1.59954
13	18	-0.199801	1.77358	18	-0.28127	1.92787	-1.97338	-2.20914
14	19	-0.115154	1.16136	19	-0.186445	1.09808	-1.27652	-1.28453
15	20	-0.0987092	0.957627	20	-0.148648	0.897415	-1.05634	-1.04606
16	21	-0.164344	1.46067	21	-0.21574	1.47525	-1.62501	-1.69099
17	22	0.000122674	1.43115	22	-0.0259826	1.32793	-1.43102	-1.35392
18	23	-0.0352295	1.24908	23	-0.0705214	1.17805	-1.28431	-1.24857
19	24	-0.483099	1.54044	24	-0.576136	1.51854	-2.02354	-2.09468
20	25	0.00302709	1.3188	25	-0.0187385	1.19383	-1.31578	-1.21257
21	26	-0.0739777	1.58817	26	-0.0731477	1.56754	-1.66214	-1.64069
22	27	-0.0272645	1.00698	27	-0.146375	0.975026	-1.03425	-1.1214
23	28	-0.0463008	0.872614	28	-0.108275	0.809971	-0.918915	-0.918247
24	29	-0.385391	1.17784	29	-0.420767	1.12308	-1.56324	-1.54385
25	30	-0.396225	1.30566	30	-0.429621	1.23196	-1.70189	-1.66158
26	31	-0.0477036	1.29629	31	-0.0869397	1.25038	-1.34399	-1.33732
27	32	-0.130295	1.64789	32	-0.204862	1.68399	-1.77818	-1.88885
28	33	-0.0425599	1.18792	33	-0.103189	1.17048	-1.23048	-1.27367
29	35	-0.250125	1.53174	35	-0.366495	1.47563	-1.78186	-1.84212
30	39	0.0543384	1.20409	39	0.0487198	1.10265	-1.14975	-1.05393
31	40	0.0322403	1.16203	40	0.0140803	1.11431	-1.12979	-1.10023
32	41	-0.0374427	1.09512	41	-0.0804948	1.0405	-1.13256	-1.12099
33	42	-0.0460051	1.52852	42	-0.101477	1.50887	-1.57452	-1.61035
34	43	-0.0389865	1.26112	43	-0.107492	1.28563	-1.30011	-1.39312
35	44	-0.193023	1.21747	44	-0.178991	1.19615	-1.41049	-1.37515
36	45	0.01764	1.57426	45	-0.0324858	1.53171	-1.55662	-1.5642
37	46	-0.317995	1.1926	46	-0.494619	1.17444	-1.5106	-1.66906
38	47	-0.0509881	1.18726	47	-0.0971115	1.01447	-1.23824	-1.11158
39	48	-0.0302908	1.4528	48	-0.0733447	1.37367	-1.48309	-1.44701
40	49	-0.388959	1.26547	49	-0.587049	1.11352	-1.65442	-1.70057
41	50	-0.29386	0.912941	50	-0.3399	0.877366	-1.2068	-1.21727
42	51	-0.229415	1.26163	51	-0.329093	1.19563	-1.49105	-1.52472
43	53	-0.0581536	1.07394	53	-0.114053	0.995205	-1.13209	-1.10926
44	54	-0.377385	1.24172	54	-0.175985	1.12838	-1.6191	-1.30437
45	55	-0.0448528	1.09737	55	-0.101155	0.778147	-1.14223	-0.879302
46	56	0.00721589	1.1546	56	-0.0497717	1.06604	-1.14739	-1.11581
47	57	0.00623742	0.977057	57	-0.0568154	0.861303	-0.970819	-0.918118
48	58	-0.222517	1.69527	58	-0.253648	1.76146	-1.91778	-2.01511
49	59	-0.501948	1.45138	59	-0.547783	1.4432	-1.95333	-1.99098
50	60	-0.0727837	1.19787	60	-0.0965885	1.20076	-1.27065	-1.29735

## Sheet: SourceData_Fig5c
V1	subj	cond	accquant	simaccept	accept
1	2	High	1	0.0003125	0
2	2	High	2	0.00726768	0
3	2	High	3	0.0209725	0
4	2	High	4	0.0864734	0.125
5	2	High	5	0.210133	0.142857
6	2	High	6	0.443047	0.75
7	2	High	7	0.61862	0.857143
8	2	High	8	0.809176	1
9	2	High	9	0.897644	1
10	2	High	10	0.944046	1
11	2	Low	1	0.0183609	0
12	2	Low	2	0.0457988	0
13	2	Low	3	0.0749801	0
14	2	Low	4	0.110816	0.125
15	2	Low	5	0.148076	0
16	2	Low	6	0.250753	0
17	2	Low	7	0.442257	0.125
18	2	Low	8	0.636143	0.75
19	2	Low	9	0.788821	0.875
20	2	Low	10	0.881301	0.875
21	3	High	1	0.0365812	0
22	3	High	2	0.125165	0
23	3	High	3	0.316025	0
24	3	High	4	0.447842	0.125
25	3	High	5	0.53483	0.125
26	3	High	6	0.608556	0.428571
27	3	High	7	0.796911	1
28	3	High	8	0.927258	0.875
29	3	High	9	0.971159	0.75
30	3	High	10	0.995528	1
31	3	Low	1	0.00121254	0
32	3	Low	2	0.00728932	0
33	3	Low	3	0.0406515	0
34	3	Low	4	0.16512	0
35	3	Low	5	0.367172	0
36	3	Low	6	0.436314	0.25
37	3	Low	7	0.559086	0.625
38	3	Low	8	0.787184	1
39	3	Low	9	0.977572	1
40	3	Low	10	0.996475	1
41	4	High	1	0.0647743	0
42	4	High	2	0.227814	0
43	4	High	3	0.305402	0.125
44	4	High	4	0.449831	0.25
45	4	High	5	0.618712	0.714286
46	4	High	6	0.772983	0.5
47	4	High	7	0.890468	1
48	4	High	8	0.949218	1
49	4	High	9	0.959934	1
50	4	High	10	0.991657	1
51	4	Low	1	0.0432671	0
52	4	Low	2	0.11071	0
53	4	Low	3	0.166765	0
54	4	Low	4	0.373414	0.5
55	4	Low	5	0.57605	0.857143
56	4	Low	6	0.681499	0.5
57	4	Low	7	0.821888	1
58	4	Low	8	0.923667	0.875
59	4	Low	9	0.966071	1
60	4	Low	10	0.986768	1
61	5	High	1	0.0852444	0
62	5	High	2	0.140703	0.125
63	5	High	3	0.216932	0.166667
64	5	High	4	0.273771	0.5
65	5	High	5	0.330101	0
66	5	High	6	0.388623	0.857143
67	5	High	7	0.434253	0.666667
68	5	High	8	0.483955	0.375
69	5	High	9	0.564897	0.714286
70	5	High	10	0.62831	0.875
71	5	Low	1	0.041575	0
72	5	Low	2	0.0722875	0
73	5	Low	3	0.1359	0
74	5	Low	4	0.179225	0
75	5	Low	5	0.22445	0
76	5	Low	6	0.2681	0.25
77	5	Low	7	0.327738	0.25
78	5	Low	8	0.405537	0.5
79	5	Low	9	0.471388	0.75
80	5	Low	10	0.592287	0.75
81	6	High	1	0.108081	0.25
82	6	High	2	0.165726	0
83	6	High	3	0.215931	0
84	6	High	4	0.302567	0.25
85	6	High	5	0.360207	0.142857
86	6	High	6	0.406283	0.2
87	6	High	7	0.463949	0.428571
88	6	High	8	0.499349	0.625
89	6	High	9	0.542239	0.571429
90	6	High	10	0.614187	0.75
91	6	Low	1	0.0209125	0
92	6	Low	2	0.0505875	0
93	6	Low	3	0.091975	0
94	6	Low	4	0.14645	0.125
95	6	Low	5	0.237038	0
96	6	Low	6	0.420112	0.125
97	6	Low	7	0.532625	0.875
98	6	Low	8	0.592313	0.625
99	6	Low	9	0.638587	0.875
100	6	Low	10	0.721175	0.875
101	8	High	1	0.0137416	0
102	8	High	2	0.0572172	0
103	8	High	3	0.124125	0
104	8	High	4	0.231617	0.25
105	8	High	5	0.367972	0.25
106	8	High	6	0.440902	0.428571
107	8	High	7	0.485715	0.625
108	8	High	8	0.534992	0.625
109	8	High	9	0.64727	0.857143
110	8	High	10	0.738616	0.571429
111	8	Low	1	0.0024875	0
112	8	Low	2	0.0147625	0
113	8	Low	3	0.078925	0
114	8	Low	4	0.100937	0
115	8	Low	5	0.158612	0
116	8	Low	6	0.208563	0.125
117	8	Low	7	0.446987	0.25
118	8	Low	8	0.525925	0.625
119	8	Low	9	0.643525	0.625
120	8	Low	10	0.832937	1
121	10	High	1	0.0127125	0
122	10	High	2	0.026825	0
123	10	High	3	0.048875	0.125
124	10	High	4	0.079575	0
125	10	High	5	0.1011	0.125
126	10	High	6	0.12205	0
127	10	High	7	0.141039	0
128	10	High	8	0.163713	0.375
129	10	High	9	0.19489	0.25
130	10	High	10	0.252688	0.625
131	10	Low	1	0.0171375	0
132	10	Low	2	0.036975	0
133	10	Low	3	0.0666632	0
134	10	Low	4	0.0923871	0.142857
135	10	Low	5	0.113504	0
136	10	Low	6	0.148907	0
137	10	Low	7	0.203951	0.25
138	10	Low	8	0.278407	0.125
139	10	Low	9	0.379835	0.5
140	10	Low	10	0.449569	0.5
141	11	High	1	0.0758254	0
142	11	High	2	0.117827	0
143	11	High	3	0.146709	0
144	11	High	4	0.168678	0
145	11	High	5	0.718365	0.75
146	11	High	6	0.924123	1
147	11	High	7	0.932625	0.875
148	11	High	8	0.943992	1
149	11	High	9	0.96511	1
150	11	High	10	0.981301	1
151	11	Low	1	0.0623983	0
152	11	Low	2	0.0955709	0
153	11	Low	3	0.138048	0.125
154	11	Low	4	0.173537	0
155	11	Low	5	0.214765	0.125
156	11	Low	6	0.434392	0.375
157	11	Low	7	0.763447	1
158	11	Low	8	0.833742	1
159	11	Low	9	0.903983	1
160	11	Low	10	0.959713	1
161	12	High	1	0.0355678	0
162	12	High	2	0.127264	0.333333
163	12	High	3	0.269335	0.25
164	12	High	4	0.322925	0.5
165	12	High	5	0.405968	0.166667
166	12	High	6	0.613984	0.666667
167	12	High	7	0.640996	0.5
168	12	High	8	0.770731	0.875
169	12	High	9	0.874598	0.857143
170	12	High	10	0.951622	0.857143
171	12	Low	1	0.0142	0
172	12	Low	2	0.11745	0
173	12	Low	3	0.326887	0
174	12	Low	4	0.388267	0.375
175	12	Low	5	0.41455	0.75
176	12	Low	6	0.4561	0.375
177	12	Low	7	0.558913	0.75
178	12	Low	8	0.678212	0.75
179	12	Low	9	0.917663	1
180	12	Low	10	0.985725	0.875
181	13	High	1	0.0204073	0
182	13	High	2	0.0336171	0
183	13	High	3	0.04566	0
184	13	High	4	0.0607556	0.125
185	13	High	5	0.0771792	0.125
186	13	High	6	0.105858	0.125
187	13	High	7	0.149528	0
188	13	High	8	0.180924	0.142857
189	13	High	9	0.263221	0.571429
190	13	High	10	0.360174	1
191	13	Low	1	0.03154	0
192	13	Low	2	0.0749823	0
193	13	Low	3	0.123612	0
194	13	Low	4	0.168483	0.125
195	13	Low	5	0.209909	0
196	13	Low	6	0.283018	0.125
197	13	Low	7	0.387401	0.375
198	13	Low	8	0.478972	0.5
199	13	Low	9	0.556103	0.625
200	13	Low	10	0.652497	0.75
201	14	High	1	0.0321543	0.142857
202	14	High	2	0.0534399	0
203	14	High	3	0.0737633	0
204	14	High	4	0.138342	0
205	14	High	5	0.243353	0
206	14	High	6	0.737999	0.875
207	14	High	7	0.935073	0.875
208	14	High	8	0.982908	1
209	14	High	9	0.991637	1
210	14	High	10	0.998587	1
211	14	Low	1	0.037925	0
212	14	Low	2	0.108912	0.125
213	14	Low	3	0.165825	0.25
214	14	Low	4	0.2347	0
215	14	Low	5	0.462512	0.25
216	14	Low	6	0.832538	1
217	14	Low	7	0.915713	1
218	14	Low	8	0.953625	1
219	14	Low	9	0.968975	1
220	14	Low	10	0.9798	1
221	16	High	1	0.00205077	0
222	16	High	2	0.0204306	0
223	16	High	3	0.0728795	0
224	16	High	4	0.148019	0
225	16	High	5	0.3408	0
226	16	High	6	0.489821	0.25
227	16	High	7	0.553363	0.285714
228	16	High	8	0.755954	1
229	16	High	9	0.936218	0.875
230	16	High	10	0.98994	1
231	16	Low	1	0.0081125	0
232	16	Low	2	0.0449412	0
233	16	Low	3	0.142642	0
234	16	Low	4	0.25122	0
235	16	Low	5	0.290092	0
236	16	Low	6	0.364752	0
237	16	Low	7	0.403909	0.125
238	16	Low	8	0.551904	0.375
239	16	Low	9	0.701439	1
240	16	Low	10	0.857684	1
241	18	High	1	0.114879	0.125
242	18	High	2	0.213634	0.375
243	18	High	3	0.286423	0.25
244	18	High	4	0.337195	0.25
245	18	High	5	0.399582	0.75
246	18	High	6	0.498456	0.75
247	18	High	7	0.630021	0.625
248	18	High	8	0.691878	0.714286
249	18	High	9	0.789772	0.875
250	18	High	10	0.885637	1
251	18	Low	1	0.114526	0
252	18	Low	2	0.242438	0
253	18	Low	3	0.358829	0.428571
254	18	Low	4	0.459369	0.5
255	18	Low	5	0.518451	0.625
256	18	Low	6	0.588265	0.625
257	18	Low	7	0.673914	0.875
258	18	Low	8	0.755339	1
259	18	Low	9	0.833871	1
260	18	Low	10	0.911573	0.875
261	19	High	1	0.0418588	0
262	19	High	2	0.0871043	0
263	19	High	3	0.111963	0
264	19	High	4	0.125174	0
265	19	High	5	0.144494	0.125
266	19	High	6	0.162857	0.125
267	19	High	7	0.219348	0
268	19	High	8	0.300634	0.75
269	19	High	9	0.385192	0.875
270	19	High	10	0.479263	0.571429
271	19	Low	1	0.0507875	0
272	19	Low	2	0.0963375	0
273	19	Low	3	0.1418	0
274	19	Low	4	0.1717	0
275	19	Low	5	0.19015	0
276	19	Low	6	0.21525	0.125
277	19	Low	7	0.272987	0.125
278	19	Low	8	0.357475	0.25
279	19	Low	9	0.458238	0.625
280	19	Low	10	0.532713	0.75
281	20	High	1	0.226336	0.25
282	20	High	2	0.325461	0.333333
283	20	High	3	0.370137	0.428571
284	20	High	4	0.408612	0.25
285	20	High	5	0.481783	0.285714
286	20	High	6	0.590409	0.666667
287	20	High	7	0.763869	1
288	20	High	8	0.851123	0.625
289	20	High	9	0.889079	0.875
290	20	High	10	0.944225	0.875
291	20	Low	1	0.0714625	0
292	20	Low	2	0.142388	0.25
293	20	Low	3	0.185888	0
294	20	Low	4	0.241638	0.25
295	20	Low	5	0.607187	0.75
296	20	Low	6	0.8989	1
297	20	Low	7	0.926775	1
298	20	Low	8	0.945562	1
299	20	Low	9	0.973287	1
300	20	Low	10	0.990175	1
301	21	High	1	0.00473999	0
302	21	High	2	0.0084376	0
303	21	High	3	0.023086	0
304	21	High	4	0.0635068	0
305	21	High	5	0.141469	0.125
306	21	High	6	0.61562	0.625
307	21	High	7	0.812818	1
308	21	High	8	0.855245	0.75
309	21	High	9	0.885976	0.857143
310	21	High	10	0.920804	1
311	21	Low	1	0.0469625	0
312	21	Low	2	0.0891345	0
313	21	Low	3	0.105622	0
314	21	Low	4	0.125741	0
315	21	Low	5	0.162229	0
316	21	Low	6	0.43638	0.5
317	21	Low	7	0.795246	1
318	21	Low	8	0.832522	0.875
319	21	Low	9	0.85687	0.75
320	21	Low	10	0.900074	0.714286
321	22	High	1	0.0719006	0
322	22	High	2	0.131124	0.142857
323	22	High	3	0.205259	0
324	22	High	4	0.233124	0.166667
325	22	High	5	0.255426	0.125
326	22	High	6	0.288258	0.125
327	22	High	7	0.31707	0.125
328	22	High	8	0.429128	0.5
329	22	High	9	0.499762	0.5
330	22	High	10	0.638337	1
331	22	Low	1	0.0105652	0
332	22	Low	2	0.0338616	0
333	22	Low	3	0.131804	0
334	22	Low	4	0.23783	0
335	22	Low	5	0.3451	0.375
336	22	Low	6	0.399287	0.25
337	22	Low	7	0.487282	0.285714
338	22	Low	8	0.538952	0.125
339	22	Low	9	0.570327	0
340	22	Low	10	0.671716	0.75
341	23	High	1	0.0861046	0
342	23	High	2	0.194019	0.4
343	23	High	3	0.388377	0.375
344	23	High	4	0.589189	1
345	23	High	5	0.826975	1
346	23	High	6	0.972203	1
347	23	High	7	0.989501	1
348	23	High	8	0.996039	1
349	23	High	9	0.99828	1
350	23	High	10	0.999549	1
351	23	Low	1	0.194575	0
352	23	Low	2	0.339187	0.125
353	23	Low	3	0.527175	0.875
354	23	Low	4	0.621675	0.625
355	23	Low	5	0.653613	1
356	23	Low	6	0.83895	1
357	23	Low	7	0.93055	1
358	23	Low	8	0.951887	1
359	23	Low	9	0.964749	1
360	23	Low	10	0.978375	1
361	24	High	1	0.1175	0.25
362	24	High	2	0.166675	0
363	24	High	3	0.192013	0.125
364	24	High	4	0.199937	0
365	24	High	5	0.370412	0.25
366	24	High	6	0.883525	1
367	24	High	7	0.887575	1
368	24	High	8	0.90135	1
369	24	High	9	0.9132	0.875
370	24	High	10	0.924963	1
371	24	Low	1	0.0305935	0
372	24	Low	2	0.0617302	0
373	24	Low	3	0.104166	0.125
374	24	Low	4	0.181596	0
375	24	Low	5	0.235095	0.125
376	24	Low	6	0.324404	0.125
377	24	Low	7	0.732091	1
378	24	Low	8	0.825243	0.875
379	24	Low	9	0.929331	1
380	24	Low	10	0.975741	1
381	25	High	1	0.0964067	0.125
382	25	High	2	0.219629	0.142857
383	25	High	3	0.272054	0.5
384	25	High	4	0.328614	0.333333
385	25	High	5	0.401732	0.125
386	25	High	6	0.459924	0.375
387	25	High	7	0.534586	0.5
388	25	High	8	0.575291	0.5
389	25	High	9	0.672708	1
390	25	High	10	0.788354	0.714286
391	25	Low	1	0.0296802	0
392	25	Low	2	0.0651784	0
393	25	Low	3	0.168268	0
394	25	Low	4	0.247092	0.125
395	25	Low	5	0.371675	0.125
396	25	Low	6	0.483225	0.375
397	25	Low	7	0.592542	0.625
398	25	Low	8	0.696092	0.625
399	25	Low	9	0.819586	0.875
400	25	Low	10	0.918856	1
401	26	High	1	0.0371728	0.125
402	26	High	2	0.0954626	0
403	26	High	3	0.124047	0
404	26	High	4	0.1638	0
405	26	High	5	0.269675	0.125
406	26	High	6	0.735623	0.75
407	26	High	7	0.805684	0.5
408	26	High	8	0.814123	0.857143
409	26	High	9	0.82492	0.875
410	26	High	10	0.860711	0.875
411	26	Low	1	0.0835023	0
412	26	Low	2	0.178737	0.125
413	26	Low	3	0.259736	0.125
414	26	Low	4	0.397748	0.142857
415	26	Low	5	0.630631	0.5
416	26	Low	6	0.663599	0.25
417	26	Low	7	0.688444	0.625
418	26	Low	8	0.714476	1
419	26	Low	9	0.803336	0.5
420	26	Low	10	0.893747	1
421	27	High	1	0.00542173	0
422	27	High	2	0.0136423	0
423	27	High	3	0.0233676	0
424	27	High	4	0.0338491	0
425	27	High	5	0.0406734	0
426	27	High	6	0.0574411	0
427	27	High	7	0.0833255	0
428	27	High	8	0.143662	0.142857
429	27	High	9	0.245729	0.333333
430	27	High	10	0.39659	0.625
431	27	Low	1	0.04165	0
432	27	Low	2	0.0886625	0
433	27	Low	3	0.1226	0
434	27	Low	4	0.142437	0
435	27	Low	5	0.171863	0
436	27	Low	6	0.1964	0
437	27	Low	7	0.254887	0.125
438	27	Low	8	0.308337	0.625
439	27	Low	9	0.3983	0.25
440	27	Low	10	0.51035	0.5
441	28	High	1	0.0950041	0.125
442	28	High	2	0.221173	0.285714
443	28	High	3	0.308493	0.125
444	28	High	4	0.463319	0.333333
445	28	High	5	0.583301	0.25
446	28	High	6	0.692358	0.75
447	28	High	7	0.738611	0.75
448	28	High	8	0.796244	0.625
449	28	High	9	0.848803	0.75
450	28	High	10	0.932683	1
451	28	Low	1	0.0779875	0
452	28	Low	2	0.21835	0.125
453	28	Low	3	0.425588	0.375
454	28	Low	4	0.61125	0.625
455	28	Low	5	0.739225	0.875
456	28	Low	6	0.854812	0.75
457	28	Low	7	0.897663	1
458	28	Low	8	0.938625	0.875
459	28	Low	9	0.958775	1
460	28	Low	10	0.979125	1
461	29	High	1	0.0013375	0
462	29	High	2	0.00395	0
463	29	High	3	0.0107125	0.125
464	29	High	4	0.02025	0
465	29	High	5	0.0304625	0
466	29	High	6	0.0424625	0
467	29	High	7	0.0592875	0
468	29	High	8	0.079525	0
469	29	High	9	0.126826	0.125
470	29	High	10	0.246327	0.625
471	29	Low	1	0.0217875	0
472	29	Low	2	0.0404875	0
473	29	Low	3	0.0663125	0
474	29	Low	4	0.112613	0
475	29	Low	5	0.155312	0
476	29	Low	6	0.186975	0.125
477	29	Low	7	0.251213	0
478	29	Low	8	0.305513	0
479	29	Low	9	0.435113	0.5
480	29	Low	10	0.599463	1
481	30	High	1	0.00465049	0
482	30	High	2	0.0125111	0
483	30	High	3	0.0242782	0
484	30	High	4	0.0481558	0.125
485	30	High	5	0.0718239	0.125
486	30	High	6	0.131187	0.285714
487	30	High	7	0.213694	0.25
488	30	High	8	0.333626	0
489	30	High	9	0.494604	0.5
490	30	High	10	0.683911	0.75
491	30	Low	1	0.004875	0
492	30	Low	2	0.0172	0
493	30	Low	3	0.0445791	0
494	30	Low	4	0.0801455	0
495	30	Low	5	0.136873	0
496	30	Low	6	0.240225	0
497	30	Low	7	0.450257	0.125
498	30	Low	8	0.659634	1
499	30	Low	9	0.735624	0.875
500	30	Low	10	0.8605	0.875
501	31	High	1	0.00555216	0
502	31	High	2	0.0210956	0
503	31	High	3	0.0503224	0
504	31	High	4	0.0754889	0
505	31	High	5	0.141553	0
506	31	High	6	0.278876	0
507	31	High	7	0.470882	0.5
508	31	High	8	0.560739	0.75
509	31	High	9	0.65041	1
510	31	High	10	0.794547	1
511	31	Low	1	0.0160125	0
512	31	Low	2	0.0408125	0
513	31	Low	3	0.0621	0
514	31	Low	4	0.0900125	0
515	31	Low	5	0.111713	0
516	31	Low	6	0.18865	0
517	31	Low	7	0.27389	0
518	31	Low	8	0.362287	0
519	31	Low	9	0.524175	0.875
520	31	Low	10	0.6694	1
521	32	High	1	0.0568203	0
522	32	High	2	0.15983	0.125
523	32	High	3	0.215905	0.125
524	32	High	4	0.246188	0.428571
525	32	High	5	0.291125	0.25
526	32	High	6	0.34342	0.5
527	32	High	7	0.408474	0.5
528	32	High	8	0.472412	0.75
529	32	High	9	0.538272	0.5
530	32	High	10	0.649617	0.75
531	32	Low	1	0.119326	0.125
532	32	Low	2	0.211397	0
533	32	Low	3	0.283126	0.125
534	32	Low	4	0.347902	0.25
535	32	Low	5	0.45256	0.625
536	32	Low	6	0.490919	0.375
537	32	Low	7	0.521267	0.5
538	32	Low	8	0.575189	0.875
539	32	Low	9	0.694813	0.875
540	32	Low	10	0.783505	1
541	33	High	1	0.10795	0.125
542	33	High	2	0.147283	0.125
543	33	High	3	0.188374	0
544	33	High	4	0.227458	0.142857
545	33	High	5	0.250534	0.5
546	33	High	6	0.332037	0.25
547	33	High	7	0.382429	0.375
548	33	High	8	0.422412	0.625
549	33	High	9	0.440803	0.625
550	33	High	10	0.477401	0.714286
551	33	Low	1	0.145888	0
552	33	Low	2	0.189263	0
553	33	Low	3	0.221738	0.125
554	33	Low	4	0.2609	0.375
555	33	Low	5	0.325	0.5
556	33	Low	6	0.370875	0.375
557	33	Low	7	0.431125	0.5
558	33	Low	8	0.4909	0.375
559	33	Low	9	0.559662	0.875
560	33	Low	10	0.621663	0.875
561	35	High	1	0.0162237	0
562	35	High	2	0.131443	0
563	35	High	3	0.261323	0.125
564	35	High	4	0.432178	0
565	35	High	5	0.501814	0.285714
566	35	High	6	0.581225	0.875
567	35	High	7	0.642871	0.714286
568	35	High	8	0.762296	0.857143
569	35	High	9	0.93033	1
570	35	High	10	0.992155	1
571	35	Low	1	0.0394781	0
572	35	Low	2	0.104336	0
573	35	Low	3	0.305239	0
574	35	Low	4	0.351139	0
575	35	Low	5	0.388638	0
576	35	Low	6	0.401926	0.125
577	35	Low	7	0.432152	0.5
578	35	Low	8	0.566396	0.75
579	35	Low	9	0.68976	0.875
580	35	Low	10	0.832864	0.75
581	39	High	1	0.0174265	0
582	39	High	2	0.100248	0.142857
583	39	High	3	0.188852	0
584	39	High	4	0.295665	0.857143
585	39	High	5	0.379229	0.285714
586	39	High	6	0.453386	0.625
587	39	High	7	0.565678	0
588	39	High	8	0.676532	0.375
589	39	High	9	0.769788	0.875
590	39	High	10	0.935499	0.875
591	39	Low	1	0.0572375	0.125
592	39	Low	2	0.147138	0
593	39	Low	3	0.223125	0.125
594	39	Low	4	0.292575	0.125
595	39	Low	5	0.391138	0.125
596	39	Low	6	0.487613	0
597	39	Low	7	0.62185	0.5
598	39	Low	8	0.769525	0.875
599	39	Low	9	0.847113	1
600	39	Low	10	0.900325	0.75
601	40	High	1	0.00920416	0
602	40	High	2	0.0295208	0
603	40	High	3	0.0624144	0
604	40	High	4	0.0870652	0
605	40	High	5	0.11402	0
606	40	High	6	0.176936	0.375
607	40	High	7	0.27943	0.25
608	40	High	8	0.411537	0.714286
609	40	High	9	0.543456	0.666667
610	40	High	10	0.718292	0.875
611	40	Low	1	0.0150125	0
612	40	Low	2	0.057075	0
613	40	Low	3	0.114288	0
614	40	Low	4	0.159913	0
615	40	Low	5	0.198775	0
616	40	Low	6	0.298588	0.375
617	40	Low	7	0.441138	0.125
618	40	Low	8	0.530813	0.5
619	40	Low	9	0.606263	0.5
620	40	Low	10	0.834825	0.75
621	41	High	1	0.0633273	0.125
622	41	High	2	0.0931688	0
623	41	High	3	0.116584	0
624	41	High	4	0.128141	0
625	41	High	5	0.144981	0.25
626	41	High	6	0.175748	0.375
627	41	High	7	0.223144	0.166667
628	41	High	8	0.26333	0.125
629	41	High	9	0.324526	0.375
630	41	High	10	0.510357	0.75
631	41	Low	1	0.052375	0
632	41	Low	2	0.125	0
633	41	Low	3	0.175962	0
634	41	Low	4	0.2164	0
635	41	Low	5	0.267925	0
636	41	Low	6	0.325587	0.125
637	41	Low	7	0.384012	0.25
638	41	Low	8	0.453688	0.75
639	41	Low	9	0.529438	0.75
640	41	Low	10	0.61015	0.875
641	42	High	1	0.00764634	0
642	42	High	2	0.0278489	0
643	42	High	3	0.0698159	0
644	42	High	4	0.118727	0
645	42	High	5	0.264337	0.333333
646	42	High	6	0.518693	0.857143
647	42	High	7	0.678831	0.857143
648	42	High	8	0.753919	0.857143
649	42	High	9	0.787205	0.6
650	42	High	10	0.845945	0.571429
651	42	Low	1	0.0480916	0
652	42	Low	2	0.145336	0
653	42	Low	3	0.206083	0
654	42	Low	4	0.275298	0.375
655	42	Low	5	0.314582	0.375
656	42	Low	6	0.358226	0
657	42	Low	7	0.443017	0.5
658	42	Low	8	0.508725	0
659	42	Low	9	0.623342	0.625
660	42	Low	10	0.745939	0.875
661	43	High	1	0.0836416	0
662	43	High	2	0.153603	0
663	43	High	3	0.23445	0.285714
664	43	High	4	0.297972	0.375
665	43	High	5	0.348227	0.375
666	43	High	6	0.450475	0.428571
667	43	High	7	0.543749	0.75
668	43	High	8	0.577361	0.75
669	43	High	9	0.60263	0.875
670	43	High	10	0.682807	0.75
671	43	Low	1	0.212638	0
672	43	Low	2	0.311638	0.375
673	43	Low	3	0.377362	0.25
674	43	Low	4	0.446425	0.375
675	43	Low	5	0.497375	0.875
676	43	Low	6	0.552612	0.875
677	43	Low	7	0.61605	0.75
678	43	Low	8	0.67125	0.75
679	43	Low	9	0.722275	0.75
680	43	Low	10	0.79145	0.875
681	44	High	1	0.224936	0.25
682	44	High	2	0.259937	0.125
683	44	High	3	0.277046	0.375
684	44	High	4	0.30309	0
685	44	High	5	0.3358	0.375
686	44	High	6	0.703826	0.75
687	44	High	7	0.851088	0.875
688	44	High	8	0.871297	1
689	44	High	9	0.880681	0.25
690	44	High	10	0.90434	1
691	44	Low	1	0.089875	0.125
692	44	Low	2	0.152438	0
693	44	Low	3	0.194875	0
694	44	Low	4	0.231275	0.125
695	44	Low	5	0.459939	0.375
696	44	Low	6	0.612947	0.5
697	44	Low	7	0.653111	0.375
698	44	Low	8	0.679821	0.875
699	44	Low	9	0.716961	0.75
700	44	Low	10	0.765595	0.625
701	45	High	1	0.0154773	0
702	45	High	2	0.0362317	0
703	45	High	3	0.0540742	0
704	45	High	4	0.0887463	0
705	45	High	5	0.123391	0
706	45	High	6	0.171715	0.125
707	45	High	7	0.243903	0.375
708	45	High	8	0.333487	0.375
709	45	High	9	0.451656	0.875
710	45	High	10	0.620296	0.833333
711	45	Low	1	0.0316439	0
712	45	Low	2	0.0688448	0
713	45	Low	3	0.117933	0
714	45	Low	4	0.155609	0.125
715	45	Low	5	0.204951	0.25
716	45	Low	6	0.250536	0.125
717	45	Low	7	0.33038	0.125
718	45	Low	8	0.462322	0.625
719	45	Low	9	0.588641	0.625
720	45	Low	10	0.686339	1
721	46	High	1	0.0394369	0
722	46	High	2	0.101894	0
723	46	High	3	0.219634	0.125
724	46	High	4	0.259648	0.125
725	46	High	5	0.284215	0.142857
726	46	High	6	0.701011	0.75
727	46	High	7	0.740728	1
728	46	High	8	0.796604	1
729	46	High	9	0.888564	0.875
730	46	High	10	0.963793	1
731	46	Low	1	0.0155875	0
732	46	Low	2	0.1142	0
733	46	Low	3	0.21685	0
734	46	Low	4	0.319288	0
735	46	Low	5	0.409368	0.25
736	46	Low	6	0.497287	0.75
737	46	Low	7	0.559325	0.5
738	46	Low	8	0.68225	0.625
739	46	Low	9	0.858613	1
740	46	Low	10	0.977337	1
741	47	High	1	0.106032	0.125
742	47	High	2	0.170699	0.25
743	47	High	3	0.275685	0.125
744	47	High	4	0.402702	0.142857
745	47	High	5	0.571219	0.714286
746	47	High	6	0.67015	0.75
747	47	High	7	0.715299	1
748	47	High	8	0.802067	0.875
749	47	High	9	0.882119	1
750	47	High	10	0.957621	0.875
751	47	Low	1	0.000775	0
752	47	Low	2	0.00766396	0
753	47	Low	3	0.0441535	0
754	47	Low	4	0.113582	0.25
755	47	Low	5	0.280797	0.375
756	47	Low	6	0.608954	1
757	47	Low	7	0.886058	1
758	47	Low	8	0.939987	1
759	47	Low	9	0.968536	0.875
760	47	Low	10	0.993975	1
761	48	High	1	0.0150132	0
762	48	High	2	0.056896	0
763	48	High	3	0.117886	0
764	48	High	4	0.206754	0.25
765	48	High	5	0.366634	0.125
766	48	High	6	0.446287	0.625
767	48	High	7	0.510394	0.625
768	48	High	8	0.55671	0.428571
769	48	High	9	0.635798	0.5
770	48	High	10	0.845221	1
771	48	Low	1	0.0102878	0
772	48	Low	2	0.0468707	0
773	48	Low	3	0.120997	0.125
774	48	Low	4	0.16407	0
775	48	Low	5	0.194516	0.125
776	48	Low	6	0.277112	0
777	48	Low	7	0.398235	0.125
778	48	Low	8	0.509724	0.5
779	48	Low	9	0.607741	0.625
780	48	Low	10	0.765378	0.75
781	49	High	1	0.0474732	0.125
782	49	High	2	0.189828	0
783	49	High	3	0.333793	0.142857
784	49	High	4	0.362059	0
785	49	High	5	0.764082	1
786	49	High	6	0.833856	1
787	49	High	7	0.863466	1
788	49	High	8	0.933174	1
789	49	High	9	0.975619	1
790	49	High	10	0.990712	1
791	49	Low	1	0.0132935	0.125
792	49	Low	2	0.0272175	0
793	49	Low	3	0.0477104	0
794	49	Low	4	0.0955768	0
795	49	Low	5	0.249205	0
796	49	Low	6	0.503434	0.25
797	49	Low	7	0.905976	1
798	49	Low	8	0.977008	1
799	49	Low	9	0.983599	0.875
800	49	Low	10	0.995625	1
801	50	High	1	0.0746156	0.125
802	50	High	2	0.129669	0
803	50	High	3	0.227023	0.125
804	50	High	4	0.331804	0.5
805	50	High	5	0.388723	0.25
806	50	High	6	0.455512	0.25
807	50	High	7	0.526487	0.625
808	50	High	8	0.5832	1
809	50	High	9	0.628943	0.875
810	50	High	10	0.744606	0.75
811	50	Low	1	0.116112	0
812	50	Low	2	0.245837	0
813	50	Low	3	0.29235	0
814	50	Low	4	0.333937	0.125
815	50	Low	5	0.409737	0.25
816	50	Low	6	0.43625	0.375
817	50	Low	7	0.473413	0.375
818	50	Low	8	0.51265	0.75
819	50	Low	9	0.5564	0.625
820	50	Low	10	0.603888	0.75
821	51	High	1	0.213253	0.125
822	51	High	2	0.418086	0
823	51	High	3	0.559821	0.75
824	51	High	4	0.631146	1
825	51	High	5	0.659059	0.75
826	51	High	6	0.688379	1
827	51	High	7	0.763891	0.75
828	51	High	8	0.858054	0.875
829	51	High	9	0.934704	0.75
830	51	High	10	0.971697	0.75
831	51	Low	1	0.0830375	0
832	51	Low	2	0.178663	0
833	51	Low	3	0.277413	0
834	51	Low	4	0.3324	0.125
835	51	Low	5	0.373812	0.125
836	51	Low	6	0.426787	0.625
837	51	Low	7	0.485625	0.625
838	51	Low	8	0.524737	0.875
839	51	Low	9	0.578575	1
840	51	Low	10	0.649325	0.875
841	53	High	1	0.224022	0
842	53	High	2	0.282364	0.285714
843	53	High	3	0.355558	0.5
844	53	High	4	0.418466	0.125
845	53	High	5	0.515772	0.125
846	53	High	6	0.69087	0.75
847	53	High	7	0.787534	0.714286
848	53	High	8	0.846221	0.75
849	53	High	9	0.894184	0.875
850	53	High	10	0.925465	1
851	53	Low	1	0.109875	0.125
852	53	Low	2	0.198187	0
853	53	Low	3	0.25235	0
854	53	Low	4	0.335425	0.5
855	53	Low	5	0.412525	0
856	53	Low	6	0.488812	0.25
857	53	Low	7	0.598925	1
858	53	Low	8	0.712562	0.875
859	53	Low	9	0.792763	0.75
860	53	Low	10	0.848387	1
861	54	High	1	0.0488144	0.5
862	54	High	2	0.0913138	0.5
863	54	High	3	0.116975	0.375
864	54	High	4	0.135243	0.25
865	54	High	5	0.16226	0.75
866	54	High	6	0.195389	0.285714
867	54	High	7	0.231012	0
868	54	High	8	0.296344	0.25
869	54	High	9	0.423195	0.333333
870	54	High	10	0.551358	0.375
871	54	Low	1	0.171341	0.125
872	54	Low	2	0.220332	0.125
873	54	Low	3	0.283402	0.25
874	54	Low	4	0.339097	0.375
875	54	Low	5	0.379592	0.125
876	54	Low	6	0.408892	0.375
877	54	Low	7	0.427894	0.5
878	54	Low	8	0.45395	0.375
879	54	Low	9	0.475059	0.625
880	54	Low	10	0.519678	0.625
881	55	High	1	0.109987	0.125
882	55	High	2	0.186347	0.125
883	55	High	3	0.310643	0.285714
884	55	High	4	0.415723	0.125
885	55	High	5	0.459806	0.125
886	55	High	6	0.491238	0.666667
887	55	High	7	0.524336	0.5
888	55	High	8	0.584253	0.625
889	55	High	9	0.653901	0.625
890	55	High	10	0.733531	0.571429
891	55	Low	1	0.106782	0
892	55	Low	2	0.184972	0.142857
893	55	Low	3	0.229044	0.375
894	55	Low	4	0.28458	0.125
895	55	Low	5	0.348845	0.25
896	55	Low	6	0.409539	0.25
897	55	Low	7	0.445916	0
898	55	Low	8	0.488609	0.375
899	55	Low	9	0.548247	0.375
900	55	Low	10	0.650621	0.375
901	56	High	1	0.0390314	0
902	56	High	2	0.0715891	0
903	56	High	3	0.100624	0
904	56	High	4	0.126541	0.25
905	56	High	5	0.166378	0
906	56	High	6	0.197945	0.125
907	56	High	7	0.248112	0.428571
908	56	High	8	0.319543	0.428571
909	56	High	9	0.403038	0.857143
910	56	High	10	0.519364	1
911	56	Low	1	0.0429375	0
912	56	Low	2	0.091025	0
913	56	Low	3	0.126512	0
914	56	Low	4	0.15175	0.25
915	56	Low	5	0.213915	0.125
916	56	Low	6	0.296312	0.25
917	56	Low	7	0.3795	0.5
918	56	Low	8	0.544082	0.125
919	56	Low	9	0.652312	0.875
920	56	Low	10	0.7304	1
921	57	High	1	0.0985602	0.25
922	57	High	2	0.164602	0
923	57	High	3	0.201327	0.285714
924	57	High	4	0.242319	0.375
925	57	High	5	0.333303	0
926	57	High	6	0.41918	0.571429
927	57	High	7	0.453582	0.5
928	57	High	8	0.492498	0.571429
929	57	High	9	0.554239	0.857143
930	57	High	10	0.595521	0.625
931	57	Low	1	0.0605875	0
932	57	Low	2	0.0878875	0
933	57	Low	3	0.117563	0
934	57	Low	4	0.217125	0.25
935	57	Low	5	0.323638	0.375
936	57	Low	6	0.464525	0.5
937	57	Low	7	0.537162	0.25
938	57	Low	8	0.573137	0.625
939	57	Low	9	0.607125	0.75
940	57	Low	10	0.663025	0.75
941	58	High	1	0.00259412	0
942	58	High	2	0.0071288	0
943	58	High	3	0.0182752	0.125
944	58	High	4	0.0370289	0
945	58	High	5	0.204193	0
946	58	High	6	0.959726	1
947	58	High	7	0.99747	1
948	58	High	8	0.9995	1
949	58	High	9	0.999857	1
950	58	High	10	1	1
951	58	Low	1	0.033146	0
952	58	Low	2	0.0973137	0
953	58	Low	3	0.121421	0
954	58	Low	4	0.154052	0
955	58	Low	5	0.336669	0.125
956	58	Low	6	0.578468	0.5
957	58	Low	7	0.841844	0.875
958	58	Low	8	0.884227	0.875
959	58	Low	9	0.905193	1
960	58	Low	10	0.949994	0.75
961	59	High	1	0.0349702	0.125
962	59	High	2	0.092577	0
963	59	High	3	0.149448	0.125
964	59	High	4	0.19105	0
965	59	High	5	0.325563	0.125
966	59	High	6	0.55575	0.5
967	59	High	7	0.822435	1
968	59	High	8	0.873019	0.875
969	59	High	9	0.920198	1
970	59	High	10	0.958237	1
971	59	Low	1	0.0237653	0
972	59	Low	2	0.0787538	0
973	59	Low	3	0.207839	0
974	59	Low	4	0.318145	0.125
975	59	Low	5	0.349585	0.125
976	59	Low	6	0.369181	0.25
977	59	Low	7	0.483923	0.625
978	59	Low	8	0.606239	0.75
979	59	Low	9	0.752049	0.75
980	59	Low	10	0.91801	0.875
981	60	High	1	0.00790885	0
982	60	High	2	0.0198934	0
983	60	High	3	0.0530598	0.125
984	60	High	4	0.103955	0.285714
985	60	High	5	0.170791	0
986	60	High	6	0.245792	0.142857
987	60	High	7	0.350841	0.5
988	60	High	8	0.419106	0.625
989	60	High	9	0.546163	0.75
990	60	High	10	0.612983	0.875
991	60	Low	1	0.0702125	0
992	60	Low	2	0.138937	0
993	60	Low	3	0.195988	0.125
994	60	Low	4	0.2428	0.25
995	60	Low	5	0.288363	0.125
996	60	Low	6	0.3393	0.625
997	60	Low	7	0.40785	0.5
998	60	Low	8	0.483237	0.875
999	60	Low	9	0.519413	0.625
1000	60	Low	10	0.60425	0.625

## Sheet: SourceData_Fig5d
V1	subj	cond	rtquant	simrt	rt
1	2	High	1	-0.393783	-0.363126
2	2	High	2	-0.242645	-0.395347
3	2	High	3	-0.168574	-0.1305
4	2	High	4	-0.12309	-0.143913
5	2	High	5	-0.0943685	-0.148665
6	2	High	6	-0.0569242	-0.0747248
7	2	High	7	-0.0299205	-0.0721102
8	2	High	8	0.00269374	-0.245698
9	2	High	9	0.0257503	-0.0625675
10	2	High	10	0.04509	0.0210949
11	2	Low	1	1.42411	1.38836
12	2	Low	2	1.51497	1.46111
13	2	Low	3	1.55401	1.44113
14	2	Low	4	1.60025	1.48957
15	2	Low	5	1.62235	1.55859
16	2	Low	6	1.64453	1.64765
17	2	Low	7	1.66801	1.83084
18	2	Low	8	1.68786	1.80046
19	2	Low	9	1.70902	1.65313
20	2	Low	10	1.7351	1.64598
21	3	High	1	-0.182184	-0.149314
22	3	High	2	-0.0681981	-0.0428267
23	3	High	3	-0.00751413	-0.152039
24	3	High	4	0.0216513	0.00466709
25	3	High	5	0.0381605	0.0578307
26	3	High	6	0.0550417	0.126105
27	3	High	7	0.070235	0.0447797
28	3	High	8	0.0820034	0.0586116
29	3	High	9	0.0891354	0.153108
30	3	High	10	0.117017	0.130273
31	3	Low	1	0.622386	0.731175
32	3	Low	2	0.785568	0.757777
33	3	Low	3	0.881288	0.885161
34	3	Low	4	0.989914	0.77361
35	3	Low	5	1.14592	0.678132
36	3	Low	6	1.31039	1.37492
37	3	Low	7	1.4157	1.22219
38	3	Low	8	1.45249	1.35898
39	3	Low	9	1.4694	1.13065
40	3	Low	10	1.48319	1.15346
41	4	High	1	-0.277409	-0.269867
42	4	High	2	-0.186875	-0.227295
43	4	High	3	-0.145274	-0.262726
44	4	High	4	-0.116384	-0.283842
45	4	High	5	-0.0808116	-0.182414
46	4	High	6	-0.0581434	-0.192941
47	4	High	7	-0.0270028	-0.138247
48	4	High	8	-0.013115	-0.1118
49	4	High	9	-0.000516102	-0.0538825
50	4	High	10	0.0156013	0.0181431
51	4	Low	1	0.892383	0.934402
52	4	Low	2	1.04001	1.43186
53	4	Low	3	1.13002	0.963355
54	4	Low	4	1.24992	1.12009
55	4	Low	5	1.30935	1.03207
56	4	Low	6	1.34688	1.46674
57	4	Low	7	1.37963	1.14556
58	4	Low	8	1.42391	1.30862
59	4	Low	9	1.45481	1.02586
60	4	Low	10	1.47137	1.40432
61	5	High	1	-0.12619	-0.207866
62	5	High	2	-0.0756389	-0.218218
63	5	High	3	-0.0583598	-0.0948006
64	5	High	4	-0.0472207	-0.197539
65	5	High	5	-0.0368341	-0.197522
66	5	High	6	-0.0268853	-0.0454477
67	5	High	7	-0.0111857	-0.166507
68	5	High	8	0.0101699	-0.171717
69	5	High	9	0.0214923	0.0887193
70	5	High	10	0.0363679	0.149668
71	5	Low	1	1.11574	1.23063
72	5	Low	2	1.17805	0.934667
73	5	Low	3	1.25166	1.16338
74	5	Low	4	1.27903	1.36283
75	5	Low	5	1.29759	1.41983
76	5	Low	6	1.31434	1.36358
77	5	Low	7	1.32212	1.08759
78	5	Low	8	1.33592	1.4366
79	5	Low	9	1.35237	1.24143
80	5	Low	10	1.36544	1.17657
81	6	High	1	-0.0414807	-0.0801917
82	6	High	2	-0.00317831	-0.121534
83	6	High	3	0.0112497	0.00420288
84	6	High	4	0.0223876	-0.0150541
85	6	High	5	0.0298151	-0.000777499
86	6	High	6	0.0351105	0.122576
87	6	High	7	0.0395328	0.0256231
88	6	High	8	0.0451399	-0.213509
89	6	High	9	0.0533679	0.00567
90	6	High	10	0.0757315	0.188315
91	6	Low	1	0.637193	0.726517
92	6	Low	2	0.743973	0.820749
93	6	Low	3	0.821968	0.452362
94	6	Low	4	0.865	0.900752
95	6	Low	5	0.907421	0.635862
96	6	Low	6	0.937383	0.834606
97	6	Low	7	0.95323	0.671331
98	6	Low	8	0.959839	0.932277
99	6	Low	9	0.9682	0.823563
100	6	Low	10	0.983171	1.04793
101	8	High	1	-0.0943872	-0.0399293
102	8	High	2	0.00910399	0.00463637
103	8	High	3	0.0492788	0.0385299
104	8	High	4	0.0695582	0.0411357
105	8	High	5	0.0773071	0.0518442
106	8	High	6	0.0820326	0.214551
107	8	High	7	0.0872562	0.0262822
108	8	High	8	0.0923973	0.0747746
109	8	High	9	0.0982858	0.0153188
110	8	High	10	0.107382	0.171422
111	8	Low	1	0.662476	0.727668
112	8	Low	2	0.848149	0.762617
113	8	Low	3	0.953398	0.912688
114	8	Low	4	0.982607	0.932134
115	8	Low	5	1.01954	1.1403
116	8	Low	6	1.05449	0.821813
117	8	Low	7	1.07372	0.901195
118	8	Low	8	1.09711	0.879654
119	8	Low	9	1.11812	0.860658
120	8	Low	10	1.13303	0.961816
121	10	High	1	-0.538527	-0.474942
122	10	High	2	-0.485642	-0.632446
123	10	High	3	-0.447237	-0.453157
124	10	High	4	-0.40981	-0.530446
125	10	High	5	-0.390566	-0.52727
126	10	High	6	-0.379361	-0.435693
127	10	High	7	-0.364749	-0.473697
128	10	High	8	-0.349067	-0.462933
129	10	High	9	-0.334899	-0.329085
130	10	High	10	-0.310741	-0.215265
131	10	Low	1	1.10865	1.02995
132	10	Low	2	1.16846	1.29628
133	10	Low	3	1.23248	0.97007
134	10	Low	4	1.29004	1.19464
135	10	Low	5	1.31264	1.33673
136	10	Low	6	1.3482	1.05393
137	10	Low	7	1.38576	1.01612
138	10	Low	8	1.41966	1.37223
139	10	Low	9	1.45322	1.31293
140	10	Low	10	1.46697	1.19368
141	11	High	1	-0.407355	-0.499358
142	11	High	2	-0.371012	-0.467791
143	11	High	3	-0.328323	-0.61244
144	11	High	4	-0.317353	-0.482308
145	11	High	5	-0.311291	-0.411494
146	11	High	6	-0.283795	-0.216185
147	11	High	7	-0.207711	-0.114641
148	11	High	8	-0.181653	-0.312094
149	11	High	9	-0.153834	-0.158793
150	11	High	10	-0.141726	-0.353918
151	11	Low	1	1.21572	1.30764
152	11	Low	2	1.27169	1.32407
153	11	Low	3	1.30195	0.997342
154	11	Low	4	1.33404	1.37474
155	11	Low	5	1.36462	1.64656
156	11	Low	6	1.38898	1.46303
157	11	Low	7	1.42201	1.11288
158	11	Low	8	1.44261	0.921261
159	11	Low	9	1.48616	1.34024
160	11	Low	10	1.53435	1.25698
161	12	High	1	-0.0590106	-0.141004
162	12	High	2	0.000935457	0.0054614
163	12	High	3	0.0354238	-0.0974186
164	12	High	4	0.0707364	0.171128
165	12	High	5	0.0935544	0.193335
166	12	High	6	0.102275	0.0972269
167	12	High	7	0.110144	0.0759323
168	12	High	8	0.118488	0.119035
169	12	High	9	0.127413	0.0910888
170	12	High	10	0.137119	0.131115
171	12	Low	1	0.599066	0.472602
172	12	Low	2	0.743778	0.81127
173	12	Low	3	0.856933	0.802345
174	12	Low	4	0.971212	0.885092
175	12	Low	5	1.07091	0.772294
176	12	Low	6	1.10245	0.595976
177	12	Low	7	1.12212	0.885875
178	12	Low	8	1.13044	0.658949
179	12	Low	9	1.13563	1.03042
180	12	Low	10	1.14635	1.24005
181	13	High	1	-0.242069	-0.296829
182	13	High	2	-0.173017	-0.373494
183	13	High	3	-0.143802	-0.327014
184	13	High	4	-0.113777	-0.060639
185	13	High	5	-0.0931054	-0.0999788
186	13	High	6	-0.0679738	-0.228527
187	13	High	7	-0.0369202	0.0362076
188	13	High	8	-0.0200686	0.0378888
189	13	High	9	0.00846801	-0.126932
190	13	High	10	0.0413581	-0.135329
191	13	Low	1	1.16551	1.21314
192	13	Low	2	1.28739	1.02361
193	13	Low	3	1.35596	1.11263
194	13	Low	4	1.39093	1.57435
195	13	Low	5	1.42266	1.55007
196	13	Low	6	1.44763	1.38724
197	13	Low	7	1.4625	1.35402
198	13	Low	8	1.47197	1.38014
199	13	Low	9	1.48342	1.32712
200	13	Low	10	1.49723	1.23076
201	14	High	1	-0.484769	-0.440841
202	14	High	2	-0.383565	-0.443605
203	14	High	3	-0.338188	-0.434009
204	14	High	4	-0.290719	-0.466249
205	14	High	5	-0.25839	-0.19522
206	14	High	6	-0.234976	-0.376981
207	14	High	7	-0.21001	-0.363457
208	14	High	8	-0.176253	-0.297532
209	14	High	9	-0.146126	-0.3431
210	14	High	10	-0.106157	-0.185776
211	14	Low	1	0.874961	0.990653
212	14	Low	2	0.921859	1.06176
213	14	Low	3	0.971085	1.0167
214	14	Low	4	1.03029	1.19538
215	14	Low	5	1.08835	1.14344
216	14	Low	6	1.13043	1.07697
217	14	Low	7	1.18956	1.12692
218	14	Low	8	1.22044	1.17849
219	14	Low	9	1.24762	1.12495
220	14	Low	10	1.27945	1.12371
221	16	High	1	-0.511001	-0.480077
222	16	High	2	-0.392696	-0.40705
223	16	High	3	-0.31729	-0.32267
224	16	High	4	-0.250193	-0.32008
225	16	High	5	-0.16125	-0.246707
226	16	High	6	-0.128933	-0.06932
227	16	High	7	-0.110014	-0.380549
228	16	High	8	-0.088174	-0.194248
229	16	High	9	-0.0730735	-0.197432
230	16	High	10	-0.0454432	-0.0221907
231	16	Low	1	0.996105	1.0341
232	16	Low	2	1.19914	1.45929
233	16	Low	3	1.32468	1.26538
234	16	Low	4	1.40298	1.4083
235	16	Low	5	1.44831	1.32194
236	16	Low	6	1.45981	1.29974
237	16	Low	7	1.48662	1.22429
238	16	Low	8	1.50993	1.3892
239	16	Low	9	1.51862	1.45653
240	16	Low	10	1.52932	1.48744
241	18	High	1	-0.287966	-0.283416
242	18	High	2	-0.244393	-0.297299
243	18	High	3	-0.222085	-0.36041
244	18	High	4	-0.206659	-0.307856
245	18	High	5	-0.196633	-0.225012
246	18	High	6	-0.185208	-0.277812
247	18	High	7	-0.176473	-0.378306
248	18	High	8	-0.168704	-0.153248
249	18	High	9	-0.163312	-0.293621
250	18	High	10	-0.146577	-0.245611
251	18	Low	1	1.64961	1.88442
252	18	Low	2	1.70921	1.98147
253	18	Low	3	1.73384	1.8604
254	18	Low	4	1.76357	1.99165
255	18	Low	5	1.77426	1.99797
256	18	Low	6	1.78448	1.94739
257	18	Low	7	1.7915	1.93453
258	18	Low	8	1.79794	1.86984
259	18	Low	9	1.80516	1.91254
260	18	Low	10	1.9262	1.88464
261	19	High	1	-0.234848	-0.207695
262	19	High	2	-0.168386	-0.207224
263	19	High	3	-0.142037	-0.193776
264	19	High	4	-0.125341	-0.353943
265	19	High	5	-0.116026	-0.132017
266	19	High	6	-0.104207	-0.238837
267	19	High	7	-0.0937834	-0.19788
268	19	High	8	-0.0723076	-0.136377
269	19	High	9	-0.0555318	-0.209018
270	19	High	10	-0.0390716	0.0407106
271	19	Low	1	0.999128	0.889012
272	19	Low	2	1.0902	1.15506
273	19	Low	3	1.12508	1.23177
274	19	Low	4	1.15257	1.22835
275	19	Low	5	1.16443	1.14302
276	19	Low	6	1.1875	1.01917
277	19	Low	7	1.20838	1.12902
278	19	Low	8	1.22186	1.08536
279	19	Low	9	1.22819	1.00881
280	19	Low	10	1.23627	1.09125
281	20	High	1	-0.21761	-0.348833
282	20	High	2	-0.145052	-0.0651767
283	20	High	3	-0.124431	-0.173763
284	20	High	4	-0.112982	-0.151161
285	20	High	5	-0.0990174	-0.192588
286	20	High	6	-0.0897293	0.0492413
287	20	High	7	-0.0791852	-0.129708
288	20	High	8	-0.0613887	-0.297886
289	20	High	9	-0.0407655	-0.27438
290	20	High	10	-0.0169314	0.162456
291	20	Low	1	0.664106	0.789611
292	20	Low	2	0.757227	0.639008
293	20	Low	3	0.840684	1.14492
294	20	Low	4	0.882295	0.892387
295	20	Low	5	0.932503	0.881529
296	20	Low	6	1.00244	0.74481
297	20	Low	7	1.05594	0.755477
298	20	Low	8	1.1174	0.976306
299	20	Low	9	1.138	1.07955
300	20	Low	10	1.18569	1.07055
301	21	High	1	-0.345728	-0.305647
302	21	High	2	-0.274123	-0.350028
303	21	High	3	-0.241353	-0.219496
304	21	High	4	-0.195474	-0.0856387
305	21	High	5	-0.166395	-0.185109
306	21	High	6	-0.133266	-0.149997
307	21	High	7	-0.105456	-0.401524
308	21	High	8	-0.0840803	-0.163564
309	21	High	9	-0.0607689	-0.162024
310	21	High	10	-0.0367952	-0.0970214
311	21	Low	1	1.29517	1.01687
312	21	Low	2	1.37634	1.54448
313	21	Low	3	1.40817	1.77748
314	21	Low	4	1.43833	1.5774
315	21	Low	5	1.45545	1.33798
316	21	Low	6	1.47671	1.33711
317	21	Low	7	1.50644	1.44915
318	21	Low	8	1.5207	1.32527
319	21	Low	9	1.54333	1.74373
320	21	Low	10	1.58605	1.62587
321	22	High	1	-0.0734593	-0.0909713
322	22	High	2	-0.0554484	0.0345189
323	22	High	3	-0.0449399	-0.109091
324	22	High	4	-0.0229318	-0.192643
325	22	High	5	-0.00109745	0.0210404
326	22	High	6	0.0150601	0.133766
327	22	High	7	0.0252269	-0.107321
328	22	High	8	0.0410654	-0.127197
329	22	High	9	0.0498357	-0.0366897
330	22	High	10	0.0679155	0.231608
331	22	Low	1	1.00658	1.02427
332	22	Low	2	1.18095	1.29301
333	22	Low	3	1.3974	0.938865
334	22	Low	4	1.48374	1.39938
335	22	Low	5	1.51278	1.58077
336	22	Low	6	1.52853	1.42463
337	22	Low	7	1.5415	1.33816
338	22	Low	8	1.5474	1.53517
339	22	Low	9	1.55172	1.19817
340	22	Low	10	1.56087	1.57282
341	23	High	1	-0.249748	-0.224022
342	23	High	2	-0.200491	-0.320978
343	23	High	3	-0.15176	-0.120288
344	23	High	4	-0.108497	-0.162864
345	23	High	5	-0.0630457	-0.0474717
346	23	High	6	-0.00766591	-0.0826852
347	23	High	7	0.0784011	-0.0286605
348	23	High	8	0.102044	0.0346133
349	23	High	9	0.117915	0.136737
350	23	High	10	0.130553	0.190151
351	23	Low	1	0.955183	1.22487
352	23	Low	2	1.02806	0.858825
353	23	Low	3	1.08455	1.05542
354	23	Low	4	1.1357	0.943689
355	23	Low	5	1.24508	1.10805
356	23	Low	6	1.37829	1.38897
357	23	Low	7	1.40111	1.31841
358	23	Low	8	1.4095	1.26615
359	23	Low	9	1.4203	1.34707
360	23	Low	10	1.43304	1.26901
361	24	High	1	-0.562548	-0.513709
362	24	High	2	-0.547913	-0.790798
363	24	High	3	-0.534513	-0.406761
364	24	High	4	-0.518969	-0.688678
365	24	High	5	-0.515685	-0.595331
366	24	High	6	-0.475978	-0.434832
367	24	High	7	-0.438004	-0.58514
368	24	High	8	-0.419052	-0.615033
369	24	High	9	-0.411408	-0.523334
370	24	High	10	-0.406918	-0.60774
371	24	Low	1	1.3413	1.60242
372	24	Low	2	1.4083	1.56139
373	24	Low	3	1.45425	1.36879
374	24	Low	4	1.49578	1.58463
375	24	Low	5	1.5267	1.69454
376	24	Low	6	1.58794	1.45345
377	24	Low	7	1.60502	1.5151
378	24	Low	8	1.62809	1.55868
379	24	Low	9	1.65542	1.32843
380	24	Low	10	1.70163	1.51791
381	25	High	1	-0.119472	-0.188014
382	25	High	2	-0.0268493	0.0888175
383	25	High	3	-0.00639182	-0.106561
384	25	High	4	0.00346318	-0.0558804
385	25	High	5	0.0141703	0.159992
386	25	High	6	0.0172552	-0.0266557
387	25	High	7	0.0193682	-0.0165862
388	25	High	8	0.0214328	-0.0557499
389	25	High	9	0.033404	0.0845582
390	25	High	10	0.0738899	-0.05985
391	25	Low	1	1.04186	1.08216
392	25	Low	2	1.17271	1.1019
393	25	Low	3	1.24583	1.39962
394	25	Low	4	1.29349	1.35381
395	25	Low	5	1.34253	1.21649
396	25	Low	6	1.37513	1.02382
397	25	Low	7	1.40453	1.0889
398	25	Low	8	1.42468	1.10451
399	25	Low	9	1.43352	1.42135
400	25	Low	10	1.45377	1.14576
401	26	High	1	-0.183415	-0.22455
402	26	High	2	-0.125259	-0.0506698
403	26	High	3	-0.100463	-0.11352
404	26	High	4	-0.0878216	-0.160396
405	26	High	5	-0.0781706	0.0328317
406	26	High	6	-0.0606148	-0.0206081
407	26	High	7	-0.0471311	0.00105552
408	26	High	8	-0.0399133	-0.0844812
409	26	High	9	-0.023155	-0.0384469
410	26	High	10	0.00616664	-0.0742454
411	26	Low	1	1.40718	1.3593
412	26	Low	2	1.53198	1.7705
413	26	Low	3	1.55728	1.67696
414	26	Low	4	1.5815	1.6227
415	26	Low	5	1.5969	1.42384
416	26	Low	6	1.60796	1.76029
417	26	Low	7	1.61806	1.59936
418	26	Low	8	1.6247	1.41858
419	26	Low	9	1.63542	1.48017
420	26	Low	10	1.72068	1.5631
421	27	High	1	-0.187991	-0.279028
422	27	High	2	-0.123814	-0.377728
423	27	High	3	-0.0881932	-0.163591
424	27	High	4	-0.0588332	-0.157017
425	27	High	5	-0.0275662	-0.0902011
426	27	High	6	-0.00545303	-0.0518758
427	27	High	7	0.0160989	0.02197
428	27	High	8	0.0372722	0.0663921
429	27	High	9	0.0660836	-0.679851
430	27	High	10	0.0997507	0.145109
431	27	Low	1	0.856073	0.967187
432	27	Low	2	0.942215	0.776851
433	27	Low	3	0.97605	0.756835
434	27	Low	4	0.993598	1.17121
435	27	Low	5	1.00977	1.06786
436	27	Low	6	1.02619	0.76773
437	27	Low	7	1.04403	1.04386
438	27	Low	8	1.06114	1.17328
439	27	Low	9	1.07734	1.02051
440	27	Low	10	1.0834	1.00494
441	28	High	1	-0.148893	-0.231852
442	28	High	2	-0.120709	-0.153447
443	28	High	3	-0.0821641	-0.242503
444	28	High	4	-0.0606424	-0.0657698
445	28	High	5	-0.037557	-0.150092
446	28	High	6	-0.0254513	-0.114204
447	28	High	7	-0.0155893	-0.0578665
448	28	High	8	-0.00377468	-0.00128111
449	28	High	9	0.00708397	-0.103264
450	28	High	10	0.0246888	0.0743585
451	28	Low	1	0.719525	0.699383
452	28	Low	2	0.766782	0.796989
453	28	Low	3	0.801895	0.762432
454	28	Low	4	0.837476	0.955642
455	28	Low	5	0.868693	0.83055
456	28	Low	6	0.892658	0.737404
457	28	Low	7	0.922243	0.843739
458	28	Low	8	0.956012	0.834381
459	28	Low	9	0.974066	0.842317
460	28	Low	10	0.986787	0.796877
461	29	High	1	-0.56661	-0.61827
462	29	High	2	-0.514177	-0.478812
463	29	High	3	-0.475663	-0.531023
464	29	High	4	-0.429534	-0.539985
465	29	High	5	-0.396194	-0.36557
466	29	High	6	-0.36274	-0.484605
467	29	High	7	-0.325587	-0.488699
468	29	High	8	-0.299837	-0.358499
469	29	High	9	-0.262374	-0.136197
470	29	High	10	-0.221194	-0.206007
471	29	Low	1	1.02169	1.08899
472	29	Low	2	1.07327	1.01272
473	29	Low	3	1.12824	1.13327
474	29	Low	4	1.16683	1.32437
475	29	Low	5	1.18341	1.1877
476	29	Low	6	1.20622	1.11084
477	29	Low	7	1.22274	1.16158
478	29	Low	8	1.23503	1.08578
479	29	Low	9	1.25709	1.00819
480	29	Low	10	1.28394	1.11739
481	30	High	1	-0.696757	-0.588259
482	30	High	2	-0.540494	-0.690962
483	30	High	3	-0.489944	-0.449107
484	30	High	4	-0.450264	-0.364222
485	30	High	5	-0.383891	-0.528856
486	30	High	6	-0.34954	-0.414166
487	30	High	7	-0.310987	-0.358008
488	30	High	8	-0.29052	-0.357625
489	30	High	9	-0.255591	-0.226171
490	30	High	10	-0.194264	-0.305794
491	30	Low	1	0.960813	0.965144
492	30	Low	2	1.10933	1.21309
493	30	Low	3	1.18187	1.09387
494	30	Low	4	1.26594	1.31007
495	30	Low	5	1.33117	1.26244
496	30	Low	6	1.39196	1.31814
497	30	Low	7	1.4192	1.11675
498	30	Low	8	1.44821	1.3263
499	30	Low	9	1.46097	1.33799
500	30	Low	10	1.48718	1.37576
501	31	High	1	-0.215107	-0.206936
502	31	High	2	-0.136958	-0.200774
503	31	High	3	-0.091105	-0.154048
504	31	High	4	-0.0653765	-0.169269
505	31	High	5	-0.0403523	-0.02559
506	31	High	6	-0.0291755	-0.123496
507	31	High	7	-0.00135342	-0.0486239
508	31	High	8	0.0213422	-0.0300258
509	31	High	9	0.0351697	-0.0196547
510	31	High	10	0.0458796	0.094021
511	31	Low	1	1.0821	1.15415
512	31	Low	2	1.18862	1.20536
513	31	Low	3	1.2342	1.27916
514	31	Low	4	1.28008	1.40938
515	31	Low	5	1.30436	1.36903
516	31	Low	6	1.33252	1.25997
517	31	Low	7	1.35791	1.2774
518	31	Low	8	1.38017	1.22137
519	31	Low	9	1.39315	1.26426
520	31	Low	10	1.40978	1.06374
521	32	High	1	-0.252711	-0.377469
522	32	High	2	-0.161217	-0.0967673
523	32	High	3	-0.144368	-0.269584
524	32	High	4	-0.131292	-0.31542
525	32	High	5	-0.1253	-0.235431
526	32	High	6	-0.117625	-0.0960893
527	32	High	7	-0.110158	-0.233383
528	32	High	8	-0.103415	-0.131721
529	32	High	9	-0.0940523	-0.180579
530	32	High	10	-0.0628139	-0.115745
531	32	Low	1	1.52602	1.81223
532	32	Low	2	1.58716	1.63359
533	32	Low	3	1.61322	1.69627
534	32	Low	4	1.64273	1.68668
535	32	Low	5	1.66262	1.46125
536	32	Low	6	1.67688	1.79416
537	32	Low	7	1.68213	1.55595
538	32	Low	8	1.68681	1.84139
539	32	Low	9	1.68937	1.69379
540	32	Low	10	1.71192	1.65826
541	33	High	1	-0.107667	-0.0656662
542	33	High	2	-0.0856495	-0.167926
543	33	High	3	-0.0758498	-0.250794
544	33	High	4	-0.0531357	-0.193694
545	33	High	5	-0.042928	-0.140239
546	33	High	6	-0.0282859	0.000929875
547	33	High	7	-0.0178293	-0.172964
548	33	High	8	-0.0149361	0.0200748
549	33	High	9	-0.0126262	0.0562756
550	33	High	10	0.0133082	-0.107108
551	33	Low	1	1.13416	1.04083
552	33	Low	2	1.15738	1.04344
553	33	Low	3	1.17103	1.11948
554	33	Low	4	1.18353	1.13413
555	33	Low	5	1.19388	1.31259
556	33	Low	6	1.19997	1.16293
557	33	Low	7	1.20374	1.4215
558	33	Low	8	1.20826	1.12395
559	33	Low	9	1.21098	1.15143
560	33	Low	10	1.21625	1.19456
561	35	High	1	-0.596509	-0.562023
562	35	High	2	-0.463211	-0.440188
563	35	High	3	-0.326281	-0.30461
564	35	High	4	-0.239815	-0.272222
565	35	High	5	-0.183738	-0.209923
566	35	High	6	-0.168605	-0.396386
567	35	High	7	-0.159257	-0.373912
568	35	High	8	-0.147439	-0.492259
569	35	High	9	-0.13362	-0.388006
570	35	High	10	-0.0827698	-0.181988
571	35	Low	1	1.31644	1.68252
572	35	Low	2	1.44685	1.17292
573	35	Low	3	1.5214	1.63852
574	35	Low	4	1.54953	1.35962
575	35	Low	5	1.55852	1.38074
576	35	Low	6	1.56547	1.41643
577	35	Low	7	1.57391	1.35701
578	35	Low	8	1.58309	1.42924
579	35	Low	9	1.59338	1.60759
580	35	Low	10	1.6088	1.71168
581	39	High	1	-0.0767047	-0.144977
582	39	High	2	-0.0167817	-0.0243925
583	39	High	3	0.0127247	0.0554834
584	39	High	4	0.0375787	-0.0130209
585	39	High	5	0.057085	0.101933
586	39	High	6	0.0719989	0.0516547
587	39	High	7	0.0867883	0.0949088
588	39	High	8	0.0985287	0.160458
589	39	High	9	0.115118	0.0481693
590	39	High	10	0.157048	0.231443
591	39	Low	1	1.04984	1.14482
592	39	Low	2	1.1292	1.10138
593	39	Low	3	1.148	0.901823
594	39	Low	4	1.18049	0.96836
595	39	Low	5	1.21144	1.02715
596	39	Low	6	1.22973	1.23993
597	39	Low	7	1.24957	0.994626
598	39	Low	8	1.25971	1.20418
599	39	Low	9	1.27529	1.20632
600	39	Low	10	1.30762	1.23793
601	40	High	1	-0.0926382	-0.0753394
602	40	High	2	-0.0352529	-0.114691
603	40	High	3	-0.00743038	-0.0568953
604	40	High	4	0.00887319	-0.0451534
605	40	High	5	0.0281815	-0.0108037
606	40	High	6	0.0499443	-0.00640942
607	40	High	7	0.0751122	0.108
608	40	High	8	0.090303	0.163101
609	40	High	9	0.0988839	0.0875279
610	40	High	10	0.106426	0.113846
611	40	Low	1	0.865468	0.870882
612	40	Low	2	1.05463	0.914103
613	40	Low	3	1.1159	1.06704
614	40	Low	4	1.16168	1.21635
615	40	Low	5	1.18948	1.07327
616	40	Low	6	1.21543	1.18165
617	40	Low	7	1.23326	1.14386
618	40	Low	8	1.24966	1.22505
619	40	Low	9	1.2621	1.19337
620	40	Low	10	1.27271	1.25755
621	41	High	1	-0.128281	-0.172232
622	41	High	2	-0.0906958	-0.107836
623	41	High	3	-0.0656491	-0.175214
624	41	High	4	-0.051646	0.0383662
625	41	High	5	-0.0414633	-0.0914006
626	41	High	6	-0.024645	-0.104507
627	41	High	7	-0.0158009	-0.188416
628	41	High	8	-0.00388776	0.0414816
629	41	High	9	0.0110565	-0.10748
630	41	High	10	0.036585	0.0559146
631	41	Low	1	0.896007	0.899854
632	41	Low	2	1.0367	1.04397
633	41	Low	3	1.07629	1.07693
634	41	Low	4	1.0957	1.18796
635	41	Low	5	1.11379	1.1304
636	41	Low	6	1.12804	1.10437
637	41	Low	7	1.14053	0.869586
638	41	Low	8	1.14509	1.15783
639	41	Low	9	1.15307	0.920906
640	41	Low	10	1.16599	1.01317
641	42	High	1	-0.240011	-0.300595
642	42	High	2	-0.126412	0.00518715
643	42	High	3	-0.0702312	-0.299151
644	42	High	4	-0.0477182	-0.118466
645	42	High	5	-0.0359469	-0.146932
646	42	High	6	-0.0221583	-0.2978
647	42	High	7	-0.00716503	0.0120329
648	42	High	8	0.00515789	0.175894
649	42	High	9	0.0250554	-0.0497686
650	42	High	10	0.059378	0.151117
651	42	Low	1	1.35848	1.40634
652	42	Low	2	1.45233	1.4184
653	42	Low	3	1.50727	1.61888
654	42	Low	4	1.52632	1.50453
655	42	Low	5	1.53689	1.41536
656	42	Low	6	1.55078	1.60359
657	42	Low	7	1.56354	1.58793
658	42	Low	8	1.57956	1.46863
659	42	Low	9	1.59738	1.59217
660	42	Low	10	1.6126	1.47288
661	43	High	1	-0.129887	-0.211974
662	43	High	2	-0.0733369	-0.151888
663	43	High	3	-0.0482909	0.0858147
664	43	High	4	-0.0384153	-0.162627
665	43	High	5	-0.0327251	-0.0604114
666	43	High	6	-0.0276561	-0.126077
667	43	High	7	-0.0234387	-0.208566
668	43	High	8	-0.0194189	-0.18438
669	43	High	9	-0.00832211	-0.0249345
670	43	High	10	0.0116261	-0.00804097
671	43	Low	1	1.19559	1.49355
672	43	Low	2	1.22281	1.05113
673	43	Low	3	1.24277	1.25091
674	43	Low	4	1.25891	1.24654
675	43	Low	5	1.2675	1.38165
676	43	Low	6	1.27203	1.13882
677	43	Low	7	1.27908	1.22573
678	43	Low	8	1.28477	1.34132
679	43	Low	9	1.28949	1.41042
680	43	Low	10	1.29827	1.3162
681	44	High	1	-0.325838	-0.364686
682	44	High	2	-0.282967	-0.323759
683	44	High	3	-0.258573	-0.301431
684	44	High	4	-0.229903	-0.0526075
685	44	High	5	-0.198125	-0.147042
686	44	High	6	-0.169018	-0.190446
687	44	High	7	-0.148383	-0.147248
688	44	High	8	-0.126844	-0.0283939
689	44	High	9	-0.112788	-0.144237
690	44	High	10	-0.077791	-0.0712377
691	44	Low	1	1.0852	1.09072
692	44	Low	2	1.16132	1.17046
693	44	Low	3	1.19903	1.20361
694	44	Low	4	1.21435	1.31463
695	44	Low	5	1.22693	1.18658
696	44	Low	6	1.23998	1.21643
697	44	Low	7	1.24854	1.1533
698	44	Low	8	1.2556	1.41764
699	44	Low	9	1.26412	1.17928
700	44	Low	10	1.27964	1.0289
701	45	High	1	-0.12965	-0.230269
702	45	High	2	-0.0515486	-0.19802
703	45	High	3	-0.0173197	-0.119958
704	45	High	4	9.65729e-05	-0.0743718
705	45	High	5	0.0273235	-0.0173357
706	45	High	6	0.0432752	-0.0205826
707	45	High	7	0.0547622	-0.0122893
708	45	High	8	0.0652718	0.119436
709	45	High	9	0.0838474	0.0546149
710	45	High	10	0.100342	0.132196
711	45	Low	1	1.39628	1.22207
712	45	Low	2	1.47361	1.56936
713	45	Low	3	1.53492	1.45672
714	45	Low	4	1.56757	1.57236
715	45	Low	5	1.59939	1.4279
716	45	Low	6	1.61258	1.46892
717	45	Low	7	1.62439	1.58679
718	45	Low	8	1.63294	1.58051
719	45	Low	9	1.6434	1.69653
720	45	Low	10	1.65755	1.73599
721	46	High	1	-0.508236	-0.546943
722	46	High	2	-0.450286	-0.406152
723	46	High	3	-0.384298	-0.506004
724	46	High	4	-0.340134	-0.63109
725	46	High	5	-0.291617	-0.532047
726	46	High	6	-0.258705	-0.5757
727	46	High	7	-0.247662	-0.534187
728	46	High	8	-0.242552	-0.426017
729	46	High	9	-0.235807	-0.396371
730	46	High	10	-0.220652	-0.362939
731	46	Low	1	0.773948	0.858805
732	46	Low	2	0.98784	0.906211
733	46	Low	3	1.12161	1.24009
734	46	Low	4	1.17975	1.1343
735	46	Low	5	1.25543	1.17377
736	46	Low	6	1.29151	1.26542
737	46	Low	7	1.31399	1.19261
738	46	Low	8	1.32556	1.26985
739	46	Low	9	1.33187	1.25387
740	46	Low	10	1.34451	1.44948
741	47	High	1	-0.174639	-0.142929
742	47	High	2	-0.126519	-0.123621
743	47	High	3	-0.0927348	-0.153573
744	47	High	4	-0.0636407	-0.0127095
745	47	High	5	-0.0474265	-0.248103
746	47	High	6	-0.033508	-0.209851
747	47	High	7	-0.0186134	0.0368952
748	47	High	8	-0.00347765	-0.0401261
749	47	High	9	0.012657	-0.0117362
750	47	High	10	0.0380211	-0.0512326
751	47	Low	1	0.676163	0.618194
752	47	Low	2	0.89182	0.697132
753	47	Low	3	1.00702	0.897703
754	47	Low	4	1.14502	1.01947
755	47	Low	5	1.2145	1.21033
756	47	Low	6	1.26516	1.24225
757	47	Low	7	1.33311	1.08621
758	47	Low	8	1.38584	1.08843
759	47	Low	9	1.45697	1.16693
760	47	Low	10	1.49694	1.11239
761	48	High	1	-0.226082	-0.301866
762	48	High	2	-0.128583	-0.0293323
763	48	High	3	-0.0764641	-0.0437924
764	48	High	4	-0.0371526	-0.101827
765	48	High	5	-0.0125978	-0.0531694
766	48	High	6	0.0110531	0.0173322
767	48	High	7	0.0173882	-0.157223
768	48	High	8	0.0337109	-0.0274019
769	48	High	9	0.0467382	-0.0290003
770	48	High	10	0.0690815	-0.00148937
771	48	Low	1	1.16738	1.01322
772	48	Low	2	1.31932	1.12595
773	48	Low	3	1.41243	1.6449
774	48	Low	4	1.44929	1.49328
775	48	Low	5	1.47462	1.27912
776	48	Low	6	1.50097	1.31033
777	48	Low	7	1.52874	1.42226
778	48	Low	8	1.54694	1.27505
779	48	Low	9	1.55539	1.62011
780	48	Low	10	1.57296	1.55249
781	49	High	1	-0.700403	-0.623507
782	49	High	2	-0.585106	-0.62519
783	49	High	3	-0.485178	-0.607137
784	49	High	4	-0.417482	-0.596463
785	49	High	5	-0.368034	-0.524374
786	49	High	6	-0.348649	-0.693157
787	49	High	7	-0.332734	-0.66051
788	49	High	8	-0.258005	-0.328458
789	49	High	9	-0.203136	-0.554899
790	49	High	10	-0.190862	-0.666761
791	49	Low	1	0.901365	1.02183
792	49	Low	2	1.09254	1.19679
793	49	Low	3	1.15498	1.01511
794	49	Low	4	1.18028	0.99725
795	49	Low	5	1.21566	1.11467
796	49	Low	6	1.26733	1.0817
797	49	Low	7	1.34562	1.25769
798	49	Low	8	1.42658	0.946203
799	49	Low	9	1.51566	1.28202
800	49	Low	10	1.55465	1.23744
801	50	High	1	-0.444787	-0.42077
802	50	High	2	-0.38759	-0.486799
803	50	High	3	-0.329379	-0.42967
804	50	High	4	-0.302615	-0.435366
805	50	High	5	-0.281028	-0.0131741
806	50	High	6	-0.266264	-0.280448
807	50	High	7	-0.254709	-0.284308
808	50	High	8	-0.247605	-0.374997
809	50	High	9	-0.238154	-0.304326
810	50	High	10	-0.186472	-0.328295
811	50	Low	1	0.814112	0.920187
812	50	Low	2	0.895049	0.866479
813	50	Low	3	0.906463	0.806985
814	50	Low	4	0.914672	0.836928
815	50	Low	5	0.917861	1.00331
816	50	Low	6	0.92074	0.829295
817	50	Low	7	0.9269	0.880276
818	50	Low	8	0.937964	0.801807
819	50	Low	9	0.943289	0.96346
820	50	Low	10	0.952355	0.864926
821	51	High	1	-0.385632	-0.409001
822	51	High	2	-0.305645	-0.337566
823	51	High	3	-0.260753	-0.440925
824	51	High	4	-0.233417	-0.407201
825	51	High	5	-0.224337	-0.430053
826	51	High	6	-0.213422	-0.293185
827	51	High	7	-0.197049	-0.185842
828	51	High	8	-0.181829	-0.442749
829	51	High	9	-0.15904	-0.198336
830	51	High	10	-0.133026	-0.101244
831	51	Low	1	1.14897	1.13218
832	51	Low	2	1.22173	1.2207
833	51	Low	3	1.25365	1.26398
834	51	Low	4	1.26809	1.29876
835	51	Low	5	1.27469	1.04479
836	51	Low	6	1.28066	1.14365
837	51	Low	7	1.28607	1.05702
838	51	Low	8	1.28999	1.39623
839	51	Low	9	1.29418	1.3312
840	51	Low	10	1.29829	1.06776
841	53	High	1	-0.142702	-0.276072
842	53	High	2	-0.103326	-0.124085
843	53	High	3	-0.0803369	-0.137639
844	53	High	4	-0.0658289	-0.233288
845	53	High	5	-0.0612906	-0.0824453
846	53	High	6	-0.0522716	0.0261003
847	53	High	7	-0.0404534	-0.0218947
848	53	High	8	-0.0280552	-0.157857
849	53	High	9	-0.0127318	-0.0689525
850	53	High	10	0.00545936	-0.0388732
851	53	Low	1	0.928933	0.984353
852	53	Low	2	1.00006	0.825202
853	53	Low	3	1.02283	0.972733
854	53	Low	4	1.05482	0.766486
855	53	Low	5	1.07883	1.03583
856	53	Low	6	1.09049	1.09436
857	53	Low	7	1.11258	1.05022
858	53	Low	8	1.13101	0.839494
859	53	Low	9	1.15344	1.11612
860	53	Low	10	1.1664	1.26724
861	54	High	1	-0.612864	-0.40331
862	54	High	2	-0.530249	-0.181452
863	54	High	3	-0.475093	-0.143549
864	54	High	4	-0.432892	-0.181123
865	54	High	5	-0.392568	-0.276125
866	54	High	6	-0.349145	-0.206563
867	54	High	7	-0.317792	0.00726113
868	54	High	8	-0.277492	-0.116916
869	54	High	9	-0.220938	-0.195507
870	54	High	10	-0.164815	-0.00831608
871	54	Low	1	1.15813	0.930442
872	54	Low	2	1.19849	1.41419
873	54	Low	3	1.22391	0.999091
874	54	Low	4	1.23924	1.04384
875	54	Low	5	1.2507	1.08762
876	54	Low	6	1.26	1.06308
877	54	Low	7	1.26361	1.30101
878	54	Low	8	1.26593	0.987704
879	54	Low	9	1.27262	1.19515
880	54	Low	10	1.28453	1.26167
881	55	High	1	-0.115397	-0.23005
882	55	High	2	-0.0889996	-0.0890403
883	55	High	3	-0.071935	-0.191109
884	55	High	4	-0.0591006	-0.104761
885	55	High	5	-0.0528433	0.00143614
886	55	High	6	-0.044445	-0.108257
887	55	High	7	-0.0247605	0.0125369
888	55	High	8	-0.0169821	-0.13366
889	55	High	9	-0.00862257	-0.0539194
890	55	High	10	0.0345569	-0.0922034
891	55	Low	1	0.904628	0.441471
892	55	Low	2	1.0225	0.546325
893	55	Low	3	1.07451	1.16096
894	55	Low	4	1.09884	0.526901
895	55	Low	5	1.11464	0.869779
896	55	Low	6	1.13034	0.937423
897	55	Low	7	1.14199	0.73211
898	55	Low	8	1.15207	0.821586
899	55	Low	9	1.15917	0.709506
900	55	Low	10	1.17504	1.00643
901	56	High	1	-0.0999315	-0.228669
902	56	High	2	-0.0360828	-0.193026
903	56	High	3	-0.00890984	-0.13312
904	56	High	4	0.00252033	-0.00899796
905	56	High	5	0.0105543	-0.0201913
906	56	High	6	0.0171801	-0.0234707
907	56	High	7	0.0262368	0.0299401
908	56	High	8	0.040394	0.0921097
909	56	High	9	0.0527056	-0.150157
910	56	High	10	0.067492	0.111401
911	56	Low	1	0.971672	0.746094
912	56	Low	2	1.06684	0.996366
913	56	Low	3	1.10848	1.05454
914	56	Low	4	1.13365	0.987845
915	56	Low	5	1.15943	1.13149
916	56	Low	6	1.18926	0.941348
917	56	Low	7	1.20275	1.065
918	56	Low	8	1.21834	1.31884
919	56	Low	9	1.23602	1.11856
920	56	Low	10	1.25959	1.30032
921	57	High	1	-0.0576768	-0.151816
922	57	High	2	-0.0202298	-0.183929
923	57	High	3	-0.0101683	0.0510813
924	57	High	4	-0.00109383	-0.109315
925	57	High	5	0.00283416	-0.156961
926	57	High	6	0.0076755	-0.0560541
927	57	High	7	0.0149333	-0.0302641
928	57	High	8	0.0265331	-0.00686572
929	57	High	9	0.0413515	0.0518755
930	57	High	10	0.0582153	0.086737
931	57	Low	1	0.787736	0.593621
932	57	Low	2	0.844149	0.895488
933	57	Low	3	0.890439	0.945915
934	57	Low	4	0.96809	0.561424
935	57	Low	5	1.00993	0.779603
936	57	Low	6	1.0289	0.995523
937	57	Low	7	1.03886	1.02389
938	57	Low	8	1.04863	0.802057
939	57	Low	9	1.0545	1.00847
940	57	Low	10	1.09933	1.00703
941	58	High	1	-0.41174	-0.287836
942	58	High	2	-0.322075	-0.330097
943	58	High	3	-0.293635	-0.398927
944	58	High	4	-0.278126	-0.338819
945	58	High	5	-0.248866	-0.253466
946	58	High	6	-0.21406	-0.268704
947	58	High	7	-0.184357	-0.118162
948	58	High	8	-0.147227	-0.262313
949	58	High	9	-0.0992285	-0.163097
950	58	High	10	-0.0258573	-0.0952567
951	58	Low	1	1.55942	1.78231
952	58	Low	2	1.62923	1.75611
953	58	Low	3	1.6811	1.65428
954	58	Low	4	1.69443	1.75047
955	58	Low	5	1.70348	1.84894
956	58	Low	6	1.71326	1.83506
957	58	Low	7	1.72121	1.72114
958	58	Low	8	1.73421	1.77385
959	58	Low	9	1.74956	1.79467
960	58	Low	10	1.76677	1.69779
961	59	High	1	-0.668146	-0.661008
962	59	High	2	-0.598698	-0.58965
963	59	High	3	-0.56893	-0.630229
964	59	High	4	-0.549076	-0.509986
965	59	High	5	-0.522051	-0.469552
966	59	High	6	-0.498411	-0.53881
967	59	High	7	-0.474156	-0.51945
968	59	High	8	-0.417511	-0.598744
969	59	High	9	-0.379176	-0.549679
970	59	High	10	-0.343328	-0.410727
971	59	Low	1	1.14158	1.23599
972	59	Low	2	1.33506	1.27639
973	59	Low	3	1.38953	1.47242
974	59	Low	4	1.44745	1.50105
975	59	Low	5	1.50852	1.6524
976	59	Low	6	1.52019	1.38186
977	59	Low	7	1.52959	1.47214
978	59	Low	8	1.53807	1.45612
979	59	Low	9	1.54717	1.53006
980	59	Low	10	1.55664	1.45352
981	60	High	1	-0.298578	-0.456477
982	60	High	2	-0.214992	-0.299003
983	60	High	3	-0.127065	-0.215258
984	60	High	4	-0.0750121	-0.0945538
985	60	High	5	-0.0348455	-0.0697
986	60	High	6	-0.0207334	-0.0683898
987	60	High	7	-0.0102817	-0.00157221
988	60	High	8	5.04037e-06	0.0867062
989	60	High	9	0.0213015	0.12613
990	60	High	10	0.0323636	0.0493997
991	60	Low	1	1.06218	0.760008
992	60	Low	2	1.1419	1.02712
993	60	Low	3	1.17376	1.27726
994	60	Low	4	1.19796	1.38407
995	60	Low	5	1.21619	1.23624
996	60	Low	6	1.22468	1.3417
997	60	Low	7	1.2302	1.23126
998	60	Low	8	1.23548	1.30978
999	60	Low	9	1.24615	1.1134
1000	60	Low	10	1.25022	1.32676

## Sheet: SourceData_Fig6
V1	subj	simgen	gen	model
1	0	-0.0161897	0.075	Gaze-informed ADDM
2	0	-0.175795	-0.119444	Gaze-informed ADDM
3	0	-0.133581	-0.0897436	Gaze-informed ADDM
4	0	-0.12939	-0.0857143	Gaze-informed ADDM
5	0	-0.0265969	0.0111111	Gaze-informed ADDM
6	0	-0.132048	-0.0467949	Gaze-informed ADDM
7	0	-0.152993	0	Gaze-informed ADDM
8	0	-0.0291797	-0.05	Gaze-informed ADDM
9	0	0.0652399	0.0142857	Gaze-informed ADDM
10	0	0.107474	0.142568	Gaze-informed ADDM
11	0	-0.0256543	-0.024359	Gaze-informed ADDM
12	0	-0.169296	-0.0948718	Gaze-informed ADDM
13	0	0.151451	0.138462	Gaze-informed ADDM
14	0	-0.0159233	-0.242949	Gaze-informed ADDM
15	0	0.151137	0.178571	Gaze-informed ADDM
16	0	0.0161257	-0.0473684	Gaze-informed ADDM
17	0	-0.0392885	-0.0263158	Gaze-informed ADDM
18	0	0.0516152	0.0178571	Gaze-informed ADDM
19	0	-0.0355621	-0.0262821	Gaze-informed ADDM
20	0	-0.0779434	-0.0305556	Gaze-informed ADDM
21	0	-0.190203	-0.0769231	Gaze-informed ADDM
22	0	0.0415374	0.0916667	Gaze-informed ADDM
23	0	0.105404	0.141667	Gaze-informed ADDM
24	0	0.000797171	0.025	Gaze-informed ADDM
25	0	0.0284974	-0.136538	Gaze-informed ADDM
26	0	-0.0385868	-0.00961538	Gaze-informed ADDM
27	0	0.0395275	0.0134615	Gaze-informed ADDM
28	0	-0.0693381	-0.139103	Gaze-informed ADDM
29	0	-0.134325	-0.146795	Gaze-informed ADDM
30	0	-0.004862	0.0966216	Gaze-informed ADDM
31	0	-0.00462276	0.00540541	Gaze-informed ADDM
32	0	-0.00529916	-0.075	Gaze-informed ADDM
33	0	-0.157621	-0.238889	Gaze-informed ADDM
34	0	0.0836908	-0.0108974	Gaze-informed ADDM
35	0	-0.0305918	0.00512821	Gaze-informed ADDM
36	0	0.0495694	-0.114103	Gaze-informed ADDM
37	0	-0.162646	-0.175	Gaze-informed ADDM
38	0	0.0276446	-0.0877193	Gaze-informed ADDM
39	0	-0.230572	-0.160526	Gaze-informed ADDM
40	0	0.153158	0	Gaze-informed ADDM
41	0	-0.132861	-0.175	Gaze-informed ADDM
42	0	0.123192	-0.142308	Gaze-informed ADDM
43	0	-0.0289319	-0.0198718	Gaze-informed ADDM
44	0	0.135537	-0.213514	Gaze-informed ADDM
45	0	0.0227761	-0.260526	Gaze-informed ADDM
46	0	-0.0498381	-0.0635135	Gaze-informed ADDM
47	0	-0.0729185	-0.103378	Gaze-informed ADDM
48	0	-0.152182	-0.075	Gaze-informed ADDM
49	0	-0.156039	-0.225	Gaze-informed ADDM
50	0	-0.0617189	-0.05	Gaze-informed ADDM
51	0	-0.0757033	0.075	Biased DDM
52	0	-0.0218063	-0.119444	Biased DDM
53	0	-0.110901	-0.0897436	Biased DDM
54	0	-0.146059	-0.0857143	Biased DDM
55	0	-0.0980859	0.0111111	Biased DDM
56	0	-0.191689	-0.0467949	Biased DDM
57	0	-0.0702903	0	Biased DDM
58	0	-0.0652324	-0.05	Biased DDM
59	0	0.290184	0.0142857	Biased DDM
60	0	0.074579	0.142568	Biased DDM
61	0	-0.0435062	-0.024359	Biased DDM
62	0	-0.259666	-0.0948718	Biased DDM
63	0	-0.0462652	0.138462	Biased DDM
64	0	0.0207461	-0.242949	Biased DDM
65	0	0.0339563	0.178571	Biased DDM
66	0	-0.110518	-0.0473684	Biased DDM
67	0	-0.405952	-0.0263158	Biased DDM
68	0	0.0859278	0.0178571	Biased DDM
69	0	-0.079895	-0.0262821	Biased DDM
70	0	-0.000242083	-0.0305556	Biased DDM
71	0	-0.14017	-0.0769231	Biased DDM
72	0	0.104646	0.0916667	Biased DDM
73	0	0.113264	0.141667	Biased DDM
74	0	-0.0487846	0.025	Biased DDM
75	0	-0.0625194	-0.136538	Biased DDM
76	0	0.0333096	-0.00961538	Biased DDM
77	0	0.186197	0.0134615	Biased DDM
78	0	-0.0154425	-0.139103	Biased DDM
79	0	-0.339492	-0.146795	Biased DDM
80	0	0.053325	0.0966216	Biased DDM
81	0	0.036347	0.00540541	Biased DDM
82	0	-0.0269124	-0.075	Biased DDM
83	0	0.020087	-0.238889	Biased DDM
84	0	0.04694	-0.0108974	Biased DDM
85	0	-0.112952	0.00512821	Biased DDM
86	0	0.319191	-0.114103	Biased DDM
87	0	-0.222822	-0.175	Biased DDM
88	0	-0.0765693	-0.0877193	Biased DDM
89	0	-0.319518	-0.160526	Biased DDM
90	0	-0.167089	0	Biased DDM
91	0	-0.121381	-0.175	Biased DDM
92	0	0.07372	-0.142308	Biased DDM
93	0	0.0390598	-0.0198718	Biased DDM
94	0	0.105583	-0.213514	Biased DDM
95	0	0.08244	-0.260526	Biased DDM
96	0	-0.023824	-0.0635135	Biased DDM
97	0	0.0433799	-0.103378	Biased DDM
98	0	0.00874083	-0.075	Biased DDM
99	0	-0.208464	-0.225	Biased DDM
100	0	0.0108969	-0.05	Biased DDM

## Sheet: SourceData_Fig7a
V1	subj	tp	first	gen	proprestfix	cond
1	45	10	self	0	0.5	Low
2	45	10	self		0.5	Low
3	45	10	self	0	0.5	Low
4	45	10	self	0	0.5	Low
5	45	10	self	0	0.5	Low
6	45	10	self	0	0.5	Low
7	45	3	self	0	0.5	High
8	45	3	self	0	0.5	High
9	45	3	self	0	0.5	High
10	45	3	self	0	0.5	High
11	45	3	self	0	0.5	High
12	45	10	self	0	0.5	Low
13	45	10	self	0	0.5	Low
14	45	10	self	0	0.5	Low
15	45	10	self	1	0.5	Low
16	45	10	self	0	0.5	Low
17	45	3	self	0	0.5	High
18	45	3	self	0	0.5	High
19	45	3	self	0	0.5	High
20	45	3	self	0	0.5	High
21	45	3	self	0	0.5	High
22	45	10	self	0	0.5	Low
23	45	10	self	0	0.5	Low
24	45	10	self	0	0.5	Low
25	45	10	self	0	0.5	Low
26	45	10	self	0	0.5	Low
27	45	3	self	1	0.5	High
28	45	3	self	0	0.5	High
29	45	3	self	0	0.5	High
30	45	3	self	0	0.5	High
31	45	3	self	0	0.5	High
32	45	3	self	0	0.5	High
33	45	3	self		0.5	High
34	45	3	self	0	0.5	High
35	45	3	self	0	0.5	High
36	45	3	self	0	0.5	High
37	45	3	self	0	0.5	High
38	45	3	self		0.5	High
39	45	10	self		0.5	Low
40	45	10	self	0	0.5	Low
41	45	10	self	0	0.5	Low
42	45	10	self	0	0.5	Low
43	45	10	self	0	0.5	Low
44	45	10	self	0	0.5	Low
45	36	10	other	1	1	Low
46	36	10	other	0	1	Low
47	36	10	other	1	1	Low
48	36	10	other	0	1	Low
49	36	10	other	1	1	Low
50	36	10	self		0	Low
51	36	3	self	0	0	High
52	36	3	self	1	0	High
53	36	3	self	1	0	High
54	36	3	other	0	1	High
55	36	3	other	1	1	High
56	36	3	self	0	0	High
57	36	3	other	1	1	High
58	36	3	other	1	1	High
59	36	3	other	0	1	High
60	36	3	other	1	1	High
61	36	3	other		1	High
62	36	10	other	1	1	Low
63	36	10	self		0	Low
64	36	10	other	1	1	Low
65	36	10	self	0	0	Low
66	36	10	self	1	0	Low
67	36	10	self	1	0	Low
68	36	3	self	1	0	High
69	36	3	other	0	1	High
70	36	3	other	0	1	High
71	36	3	other	1	1	High
72	36	3	other	0	1	High
73	36	10	other	1	1	Low
74	36	10	self	1	0	Low
75	36	10	self	0	0	Low
76	36	10	other	1	1	Low
77	36	10	other	1	1	Low
78	36	3	other	1	1	High
79	36	3	other		1	High
80	36	3	other	0	1	High
81	36	3	other	1	1	High
82	36	3	other	0	1	High
83	36	3	other	1	1	High
84	36	10	self	0	0	Low
85	36	10	self	1	0	Low
86	36	10	other	1	1	Low
87	36	10	other	0	1	Low
88	36	10	self	1	0	Low
89	35	10	self	0	0.5	Low
90	35	10	self	0	0.5	Low
91	35	10	self	0	0	Low
92	35	10	self	0	0.5	Low
93	35	10	self		0.5	Low
94	35	10	self	0	0.5	Low
95	35	3	self	0	0.5	High
96	35	3	self	0	0.5	High
97	35	3	self	0	0.5	High
98	35	3	self	0	0.5	High
99	35	3	self	0	0.5	High
100	35	10	other	0	1	Low
101	35	10	other	0	0.666667	Low
102	35	10	other	0	0.666667	Low
103	35	10	self	1	0.5	Low
104	35	10	self	0	0.5	Low
105	35	3	self	0	0.5	High
106	35	3	self	0	0.5	High
107	35	3	self	0	0.5	High
108	35	3	self	0	0.5	High
109	35	3	self	0	0.5	High
110	35	10	self	0	0.5	Low
111	35	10	self	0	0.5	Low
112	35	10	self	0	0.5	Low
113	35	10	self	0	0.5	Low
114	35	10	self	0	0.5	Low
115	35	10	self		0	Low
116	35	3	self	0	0.5	High
117	35	3	self	0	0.5	High
118	35	3	self	0	0.5	High
119	35	3	self	0	0.5	High
120	35	3	self	1	0.5	High
121	35	10	self	0	0.5	Low
122	35	10	self	0	0.5	Low
123	35	10	self	0	0	Low
124	35	10	self	0	0.5	Low
125	35	10	self	0	0.5	Low
126	35	3	self	0	0.5	High
127	35	3	other		1	High
128	35	3	self	0	0.5	High
129	35	3	self	0	0.5	High
130	35	3	self	0	0.5	High
131	35	3	self	0	0.5	High
132	35	3	self		0.5	High
133	22	10	self	0	0.333333	Low
134	22	10	self	1	0.333333	Low
135	22	10	self	1	0.333333	Low
136	22	10	self	1	0.333333	Low
137	22	10	self	0	0.333333	Low
138	22	3	self	0	0	High
139	22	3	other	1	1	High
140	22	3	self	1	0	High
141	22	3	self	1	0	High
142	22	3	self		0	High
143	22	10	self		0	Low
144	22	10	self	0	0	Low
145	22	10	self	1	0	Low
146	22	10	other	1	1	Low
147	22	10	other	0	1	Low
148	22	10	self	1	0	Low
149	22	3	self	0	0	High
150	22	3	self	0	0	High
151	22	3	other	1	1	High
152	22	3	other	0	1	High
153	22	3	other		1	High
154	22	3	self	1	0	High
155	22	10	self	0	0	Low
156	22	10	self		0	Low
157	22	10	self	1	0	Low
158	22	10	other	1	1	Low
159	22	10	other	0	1	Low
160	22	10	self	1	0	Low
161	22	3	other	0	1	High
162	22	3	self	1	0	High
163	22	3	self	1	0	High
164	22	3	self	1	0	High
165	22	3	self	0	0	High
166	22	3	other	1	1	High
167	22	3	other		1	High
168	22	3	self	0	0	High
169	22	3	other	0	1	High
170	22	3	self	0	0	High
171	22	3	self	1	0	High
172	22	10	self	1	0.333333	Low
173	22	10	self	0	0	Low
174	22	10	self	1	0	Low
175	22	10	other	1	1	Low
176	22	10	self	1	0	Low
177	60	10	self	0	0.333333	Low
178	60	10	self	1	0.333333	Low
179	60	10	self	0	0.333333	Low
180	60	10	self	1	0.4	Low
181	60	10	self	0	0.5	Low
182	60	3	self	0	0.5	High
183	60	3	self		0.5	High
184	60	3	self	1	0.5	High
185	60	3	self	0	0.5	High
186	60	3	self	0	0.5	High
187	60	3	other		1	High
188	60	3	self	0	0.5	High
189	60	10	self	0	0	Low
190	60	10	self		0.5	Low
191	60	10	self	0	0.5	Low
192	60	10	self	0	0.5	Low
193	60	10	self	0	0	Low
194	60	10	self	0	0	Low
195	60	3	self	0	0.5	High
196	60	3	self	0	0.5	High
197	60	3	self	0	0.5	High
198	60	3	self	0	0.5	High
199	60	3	self	0	0.5	High
200	60	3	self	1	0.5	High
201	60	3	self	0	0.5	High
202	60	3	self	1	0.5	High
203	60	3	self	0	0.5	High
204	60	3	self	0	0.5	High
205	60	10	self	0	0	Low
206	60	10	self	0	0.5	Low
207	60	10	self	0	0.5	Low
208	60	10	self	0	0.5	Low
209	60	10	self	1	0	Low
210	60	3	self	1	0	High
211	60	3	self	0	0.5	High
212	60	3	self	0	0.5	High
213	60	3	self	0	0.5	High
214	60	3	self	0	0.5	High
215	60	10	self	0	0.5	Low
216	60	10	self		0	Low
217	60	10	self	1	0	Low
218	60	10	self	0	0	Low
219	60	10	self	0	0	Low
220	60	10	self	0	0	Low
221	49	10	self	0	0	Low
222	49	10	self		0	Low
223	49	10	self	0	0	Low
224	49	10	self	0	0	Low
225	49	10	self	0	0	Low
226	49	10	self	1	0	Low
227	49	3	self	0	0	High
228	49	3	self	0	0	High
229	49	3	self	0	0	High
230	49	3	self	0	0	High
231	49	3	self		0	High
232	49	3	self	0	0	High
233	49	10	self	0	0	Low
234	49	10	self	0	0	Low
235	49	10	self	0	0	Low
236	49	10	self	0	0	Low
237	49	10	self	0	0	Low
238	49	3	self	0	0	High
239	49	3	self	0	0	High
240	49	3	other	0	1	High
241	49	3	self	0	0	High
242	49	3	self	0	0	High
243	49	10	self		0	Low
244	49	10	self	0	0	Low
245	49	10	self	0	0	Low
246	49	10	self	0	0	Low
247	49	10	self	0	0	Low
248	49	10	self	0	0	Low
249	49	3	self	0	0	High
250	49	3	self	0	0	High
251	49	3	self	0	0	High
252	49	3	self	0	0	High
253	49	3	self	0	0	High
254	49	3	self		0	High
255	49	3	self	0	0	High
256	49	3	self	1	0	High
257	49	3	self	0	0	High
258	49	3	self	0	0	High
259	49	3	self	0	0	High
260	49	10	self	0	0	Low
261	49	10	self	0	0	Low
262	49	10	self	0	0	Low
263	49	10	self	0	0	Low
264	49	10	self	0	0	Low
265	18	10	self	1	0	Low
266	18	10	self	0	0	Low
267	18	10	self	1	0	Low
268	18	10	self	1	0	Low
269	18	10	self	0	0	Low
270	18	3	self	0	0	High
271	18	3	self	0	0	High
272	18	3	self		0.333333	High
273	18	3	self	0	0	High
274	18	3	self	1	0	High
275	18	3	self	0	0	High
276	18	3	self	1	0	High
277	18	3	self	0	0	High
278	18	3	self	1	0	High
279	18	3	self		0	High
280	18	3	self	1	0	High
281	18	10	self	0	0	Low
282	18	10	self	0	0	Low
283	18	10	self	1	0.5	Low
284	18	10	self	1	0	Low
285	18	10	self	1	0	Low
286	18	10	other		1	Low
287	18	10	self	1	0	Low
288	18	10	self	1	0	Low
289	18	10	self	1	0	Low
290	18	10	self	1	0	Low
291	18	10	self	1	0	Low
292	18	3	self		0	High
293	18	3	self	0	0	High
294	18	3	self	0	0	High
295	18	3	self	0	0	High
296	18	3	self	1	0	High
297	18	3	self	0	0	High
298	18	3	self	1	0	High
299	18	3	self	0	0	High
300	18	3	self	1	0	High
301	18	3	self	1	0	High
302	18	3	self	1	0	High
303	18	10	self		0	Low
304	18	10	self	1	0	Low
305	18	10	self	1	0	Low
306	18	10	self	0	0	Low
307	18	10	self	0	0	Low
308	18	10	self	0	0	Low
309	30	10	self	1	0.5	Low
310	30	10	other	0	0.5	Low
311	30	10	self	0	0.333333	Low
312	30	10	self	1	0.333333	Low
313	30	10	self	1	0.333333	Low
314	30	3	self	0	0.333333	High
315	30	3	self	0	0	High
316	30	3	self	1	0	High
317	30	3	self	0	0	High
318	30	3	self	1	0	High
319	30	10	self	0	0.333333	Low
320	30	10	self		0.333333	Low
321	30	10	self	1	0.333333	Low
322	30	10	self	1	0.333333	Low
323	30	10	self	0	0.333333	Low
324	30	10	self	1	0	Low
325	30	3	self	1	0	High
326	30	3	other	1	1	High
327	30	3	self	0	0	High
328	30	3	other		1	High
329	30	3	other	1	1	High
330	30	10	self	0	0	Low
331	30	10	self	1	0	Low
332	30	10	self	1	0	Low
333	30	10	self	0	0	Low
334	30	10	self	1	0	Low
335	30	3	self	0	0	High
336	30	3	self	0	0	High
337	30	3	self	0	0	High
338	30	3	self	0	0	High
339	30	3	self	1	0	High
340	30	10	self	0	0.5	Low
341	30	10	self		0	Low
342	30	10	self	0	0	Low
343	30	10	self	1	0	Low
344	30	10	self	1	0	Low
345	30	10	self	1	0	Low
346	30	3	self	1	0	High
347	30	3	other		1	High
348	30	3	other	1	1	High
349	30	3	self	1	0	High
350	30	3	self	1	0	High
351	30	3	other	1	1	High
352	30	3	other		1	High
353	32	10	other		0.666667	Low
354	32	10	other	0	1	Low
355	32	10	self	0	0	Low
356	32	10	other	0	1	Low
357	32	10	other	0	1	Low
358	32	10	other		1	Low
359	32	10	self	0	0	Low
360	32	3	self	1	0	High
361	32	3	self	0	0.333333	High
362	32	3	other	0	1	High
363	32	3	other	0	1	High
364	32	3	other	0	1	High
365	32	3	other	0	1	High
366	32	3	self	0	0	High
367	32	3	other	0	1	High
368	32	3	other	0	1	High
369	32	3	other	0	1	High
370	32	10	other	0	1	Low
371	32	10	other	0	1	Low
372	32	10	other	0	1	Low
373	32	10	other	0	1	Low
374	32	10	other	1	1	Low
375	32	3	other	0	1	High
376	32	3	other	0	1	High
377	32	3	other	0	1	High
378	32	3	other	0	0.666667	High
379	32	3	self	0	0	High
380	32	10	other	0	1	Low
381	32	10	self	0	0.333333	Low
382	32	10	other	0	1	Low
383	32	10	other	0	1	Low
384	32	10	other	0	1	Low
385	32	10	other	0	1	Low
386	32	10	self	0	0	Low
387	32	10	other	0	1	Low
388	32	10	other	0	1	Low
389	32	10	other	0	1	Low
390	32	3	other		1	High
391	32	3	other	0	1	High
392	32	3	other	0	1	High
393	32	3	self	0	0	High
394	32	3	self	0	0	High
395	32	3	self		0	High
396	32	3	self	0	0	High
397	76	10	self	0	0.5	Low
398	76	10	self	0	0.5	Low
399	76	10	self	0	0.333333	Low
400	76	10	self	0	0.5	Low
401	76	10	other	0	0.6	Low
402	76	10	self		0.4	Low
403	76	3	self		0	High
404	76	3	self	0	0	High
405	76	3	self	0	0	High
406	76	3	other	0	1	High
407	76	3	self	0	0	High
408	76	3	self	0	0	High
409	76	3	self	1	0.5	High
410	76	3	self	0	0.5	High
411	76	3	other	0	1	High
412	76	3	self	0	0	High
413	76	3	self	0	0.5	High
414	76	10	self	0	0.4	Low
415	76	10	self		0.5	Low
416	76	10	self	0	0.5	Low
417	76	10	other	0	0.5	Low
418	76	10	other	0	0.5	Low
419	76	10	self	0	0.4	Low
420	76	10	other	0	0.5	Low
421	76	10	other	0	0.5	Low
422	76	10	other	0	0.666667	Low
423	76	10	other	0	0.6	Low
424	76	10	self	0	0.4	Low
425	76	3	other	0	1	High
426	76	3	other	0	1	High
427	76	3	other	1	0.666667	High
428	76	3	other	0	1	High
429	76	3	self	0	0.5	High
430	76	3	self		0.5	High
431	76	3	self	0	0.5	High
432	76	3	self	0	0.5	High
433	76	3	self	0	0.5	High
434	76	3	self	0	0.5	High
435	76	3	self	0	0.5	High
436	76	10	self	0	0.5	Low
437	76	10	other	1	0.6	Low
438	76	10	other	0	0.666667	Low
439	76	10	self	0	0.4	Low
440	76	10	other	0	0.666667	Low
441	65	10	other	0	0.5	Low
442	65	10	self		0.333333	Low
443	65	10	self	0	0.5	Low
444	65	10	self	0	0.4	Low
445	65	10	self	0	0.4	Low
446	65	10	self	0	0.5	Low
447	65	10	self		0.333333	Low
448	65	3	self		0	High
449	65	3	self	0	0	High
450	65	3	self	0	0	High
451	65	3	self	0	0	High
452	65	3	self	0	0	High
453	65	3	self		0	High
454	65	3	self	0	0	High
455	65	3	self	0	0	High
456	65	3	self	0	0	High
457	65	3	self	0	0	High
458	65	3	self	0	0	High
459	65	3	self	0	0	High
460	65	10	other	0	1	Low
461	65	10	self	0	0.5	Low
462	65	10	self	0	0	Low
463	65	10	self	0	0	Low
464	65	10	self	0	0	Low
465	65	3	self	0	0	High
466	65	3	self	0	0.5	High
467	65	3	self	0	0.5	High
468	65	3	self	0	0	High
469	65	3	self	0	0	High
470	65	10	self	0	0	Low
471	65	10	self	0	0	Low
472	65	10	self	0	0	Low
473	65	10	self	0	0.333333	Low
474	65	10	self	1	0	Low
475	65	3	self	0	0.5	High
476	65	3	self	0	0.5	High
477	65	3	self	0	0.5	High
478	65	3	self	0	0.5	High
479	65	3	self	0	0.5	High
480	65	10	self	1	0	Low
481	65	10	self	0	0	Low
482	65	10	self	0	0	Low
483	65	10	self	0	0	Low
484	65	10	self	0	0	Low
485	38	10	self	1	0.5	Low
486	38	10	other	0	0.666667	Low
487	38	10	self	0	0	Low
488	38	10	self	0	0	Low
489	38	10	self	0	0	Low
490	38	3	self		0.5	High
491	38	3	self	0	0.5	High
492	38	3	self	0	0	High
493	38	3	self	0	0.5	High
494	38	3	self	0	0.5	High
495	38	3	self	0	0.5	High
496	38	10	self	0	0	Low
497	38	10	self		0	Low
498	38	10	self	0	0	Low
499	38	10	self	0	0	Low
500	38	10	self	1	0	Low
501	38	10	self	0	0	Low
502	38	10	self		0	Low
503	38	3	self	0	0.5	High
504	38	3	self	0	0	High
505	38	3	other	0	1	High
506	38	3	self		0	High
507	38	3	self	0	0.5	High
508	38	10	self	0	0.5	Low
509	38	10	other	0	1	Low
510	38	10	self	0	0	Low
511	38	10	self	0	0	Low
512	38	10	self	0	0	Low
513	38	3	self		0.5	High
514	38	3	self		0	High
515	38	3	self	0	0.5	High
516	38	3	self	0	0.5	High
517	38	3	self	0	0.5	High
518	38	3	self	0	0.5	High
519	38	3	self	0	0.5	High
520	38	3	self	0	0.5	High
521	38	3	self	0	0.5	High
522	38	3	self	0	0.5	High
523	38	3	self	0	0.5	High
524	38	10	self	0	0	Low
525	38	10	self	0	0	Low
526	38	10	self	0	0	Low
527	38	10	self	0	0	Low
528	38	10	self	0	0	Low
529	52	10	other	0	0.6	Low
530	52	10	other	0	1	Low
531	52	10	other	1	1	Low
532	52	10	other	0	1	Low
533	52	10	self	1	0	Low
534	52	3	self	0	0	High
535	52	3	self	0	0	High
536	52	3	self	0	0	High
537	52	3	other	0	1	High
538	52	3	self	1	0	High
539	52	10	self	0	0	Low
540	52	10	self	1	0	Low
541	52	10	self	0	0	Low
542	52	10	self	0	0.5	Low
543	52	10	other	0	1	Low
544	52	3	self	0	0	High
545	52	3	self	0	0.5	High
546	52	3	self	0	0.5	High
547	52	3	self	0	0	High
548	52	3	self	0	0.5	High
549	52	3	self	0	0	High
550	52	3	self		0	High
551	52	3	other	0	1	High
552	52	3	other	0	1	High
553	52	3	other	0	1	High
554	52	3	self	1	0	High
555	52	3	other		1	High
556	52	10	other		1	Low
557	52	10	self	0	0	Low
558	52	10	self	0	0	Low
559	52	10	self	0	0	Low
560	52	10	self	0	0	Low
561	52	10	self	0	0	Low
562	52	10	other	1	1	Low
563	52	10	self		0	Low
564	52	10	other	1	1	Low
565	52	10	other	0	1	Low
566	52	10	self	1	0	Low
567	52	10	other	1	1	Low
568	52	3	self	0	0	High
569	52	3	other	0	1	High
570	52	3	other	0	1	High
571	52	3	self	0	0	High
572	52	3	self	1	0	High
573	28	10	other	0	1	Low
574	28	10	self	0	0	Low
575	28	10	self	0	0	Low
576	28	10	other	0	1	Low
577	28	10	other	0	1	Low
578	28	3	other	0	1	High
579	28	3	other	0	1	High
580	28	3	other	0	1	High
581	28	3	other	0	1	High
582	28	3	other	1	1	High
583	28	10	other	0	1	Low
584	28	10	other	0	1	Low
585	28	10	other	0	1	Low
586	28	10	self	0	0	Low
587	28	10	self	0	0	Low
588	28	3	self		0	High
589	28	3	self	1	0	High
590	28	3	other	0	1	High
591	28	3	other	0	1	High
592	28	3	self	1	0	High
593	28	3	other	0	1	High
594	28	3	other		1	High
595	28	3	self	1	0	High
596	28	3	self	0	0	High
597	28	3	other	0	1	High
598	28	3	self	0	0	High
599	28	3	other	0	1	High
600	28	10	other	0	1	Low
601	28	10	other	0	1	Low
602	28	10	self	0	0	Low
603	28	10	other	1	1	Low
604	28	10	other	0	1	Low
605	28	10	other		1	Low
606	28	3	other	0	1	High
607	28	3	other	0	1	High
608	28	3	other	0	1	High
609	28	3	other	0	1	High
610	28	3	self	1	0	High
611	28	10	self		0	Low
612	28	10	other	0	1	Low
613	28	10	other	1	1	Low
614	28	10	other	0	1	Low
615	28	10	other	1	1	Low
616	28	10	other	1	1	Low
617	73	10	self		0	Low
618	73	10	self	0	0	Low
619	73	10	other	0	1	Low
620	73	10	self	0	0	Low
621	73	10	self	1	0	Low
622	73	10	self	0	0	Low
623	73	3	self	0	0	High
624	73	3	other	0	1	High
625	73	3	self	0	0	High
626	73	3	self	0	0	High
627	73	3	self	0	0	High
628	73	10	self	0	0	Low
629	73	10	self	0	0	Low
630	73	10	self	1	0	Low
631	73	10	self	1	0	Low
632	73	10	self	1	0	Low
633	73	3	self	1	0	High
634	73	3	other	0	1	High
635	73	3	self	0	0	High
636	73	3	other	1	1	High
637	73	3	self	1	0	High
638	73	3	self		0	High
639	73	3	self	0	0	High
640	73	3	self	0	0	High
641	73	3	self	0	0	High
642	73	3	self	0	0	High
643	73	3	self	0	0	High
644	73	10	self	0	0	Low
645	73	10	self		0	Low
646	73	10	self	0	0	Low
647	73	10	self	1	0	Low
648	73	10	self	0	0	Low
649	73	10	self	0	0	Low
650	73	10	self	1	0	Low
651	73	10	self	0	0	Low
652	73	10	self	0	0	Low
653	73	10	self	0	0	Low
654	73	10	self	1	0	Low
655	73	3	other	0	1	High
656	73	3	self	1	0	High
657	73	3	self	1	0	High
658	73	3	self	0	0	High
659	73	3	self		0	High
660	73	3	self	0	0	High
661	81	10	self	1	0	Low
662	81	10	other	1	1	Low
663	81	10	other	0	1	Low
664	81	10	self	1	0	Low
665	81	10	self	1	0	Low
666	81	3	other	0	1	High
667	81	3	self		0	High
668	81	3	other	1	1	High
669	81	3	other	0	1	High
670	81	3	self	0	0	High
671	81	3	self	0	0	High
672	81	10	self	1	0	Low
673	81	10	other	0	1	Low
674	81	10	self	0	0	Low
675	81	10	other	1	1	Low
676	81	10	self	1	0	Low
677	81	3	other	1	1	High
678	81	3	other	1	1	High
679	81	3	other	1	1	High
680	81	3	self	0	0	High
681	81	3	other	0	1	High
682	81	3	self	0	0	High
683	81	3	self	1	0	High
684	81	3	self	1	0	High
685	81	3	other	1	1	High
686	81	3	self	1	0	High
687	81	10	other	1	1	Low
688	81	10	self		0	Low
689	81	10	self	0	0	Low
690	81	10	self	1	0	Low
691	81	10	self	1	0	Low
692	81	10	other		1	Low
693	81	10	self	1	0	Low
694	81	10	other	1	1	Low
695	81	10	other	0	1	Low
696	81	10	other	0	1	Low
697	81	10	other	1	1	Low
698	81	10	self	0	0	Low
699	81	3	other	1	1	High
700	81	3	self	0	0	High
701	81	3	other	1	1	High
702	81	3	other	1	1	High
703	81	3	other		1	High
704	81	3	other	1	1	High
705	63	10	other	0	1	Low
706	63	10	self	0	0	Low
707	63	10	other	1	1	Low
708	63	10	other	1	1	Low
709	63	10	other	0	1	Low
710	63	3	other	0	1	High
711	63	3	other	0	1	High
712	63	3	other	0	1	High
713	63	3	other	1	1	High
714	63	3	other	0	1	High
715	63	10	other	1	1	Low
716	63	10	other	0	1	Low
717	63	10	other	0	1	Low
718	63	10	other	0	1	Low
719	63	10	other	0	1	Low
720	63	3	other	0	1	High
721	63	3	self	0	0	High
722	63	3	other	0	1	High
723	63	3	other	0	1	High
724	63	3	other	1	1	High
725	63	10	other	0	1	Low
726	63	10	other	0	1	Low
727	63	10	other	0	1	Low
728	63	10	self	0	0	Low
729	63	10	other	1	1	Low
730	63	3	other	0	1	High
731	63	3	other	0	1	High
732	63	3	other	0	1	High
733	63	3	other		1	High
734	63	3	other		1	High
735	63	3	other	1	1	High
736	63	3	other		1	High
737	63	3	other	0	1	High
738	63	3	other	0	1	High
739	63	3	other	0	1	High
740	63	3	other	0	1	High
741	63	3	other	0	1	High
742	63	10	other	0	1	Low
743	63	10	other		1	Low
744	63	10	other	0	1	Low
745	63	10	other	1	1	Low
746	63	10	other	0	1	Low
747	63	10	other	0	1	Low
748	63	10	other		1	Low
749	48	10	other	1	1	Low
750	48	10	other	0	1	Low
751	48	10	other	1	1	Low
752	48	10	other	1	1	Low
753	48	10	other	0	0.5	Low
754	48	3	self	1	0	High
755	48	3	other	1	1	High
756	48	3	other	1	1	High
757	48	3	self	1	0	High
758	48	3	self	0	0	High
759	48	10	other	1	1	Low
760	48	10	other		1	Low
761	48	10	other	0	1	Low
762	48	10	other	1	1	Low
763	48	10	other	0	1	Low
764	48	10	self	1	0.5	Low
765	48	10	self		0	Low
766	48	3	other		1	High
767	48	3	other	1	1	High
768	48	3	other	1	1	High
769	48	3	other	0	1	High
770	48	3	other	0	1	High
771	48	10	self	0	0	Low
772	48	10	other	1	1	Low
773	48	10	other	1	1	Low
774	48	10	other	1	1	Low
775	48	10	other	1	1	Low
776	48	3	other		1	High
777	48	3	other	1	1	High
778	48	3	self	0	0	High
779	48	3	other	1	1	High
780	48	3	other	0	1	High
781	48	3	other	1	1	High
782	48	10	other	1	1	Low
783	48	10	other	0	1	Low
784	48	10	other	1	1	Low
785	48	10	other	0	1	Low
786	48	10	other	1	1	Low
787	48	3	self		0.5	High
788	48	3	other	1	1	High
789	48	3	other	1	1	High
790	48	3	self	0	0	High
791	48	3	other	1	1	High
792	48	3	other	0	1	High
793	85	10	self	0	0.5	Low
794	85	10	self	0	0.5	Low
795	85	10	self	0	0.333333	Low
796	85	10	self	0	0.5	Low
797	85	10	self	0	0.333333	Low
798	85	3	self	0	0.5	High
799	85	3	self		0.5	High
800	85	3	self	0	0.5	High
801	85	3	self	0	0.5	High
802	85	3	self	0	0.5	High
803	85	3	self	1	0.5	High
804	85	3	self	0	0.5	High
805	85	3	self	1	0.5	High
806	85	3	self	0	0.5	High
807	85	3	self	1	0.5	High
808	85	3	self	0	0.5	High
809	85	10	self	1	0.333333	Low
810	85	10	self	0	0.5	Low
811	85	10	other	1	0.5	Low
812	85	10	self	0	0.5	Low
813	85	10	self	1	0.5	Low
814	85	10	self		0.5	Low
815	85	3	self	0	0.5	High
816	85	3	self	0	0.5	High
817	85	3	self	0	0.5	High
818	85	3	self	0	0.5	High
819	85	3	self	0	0.5	High
820	85	10	other	1	0.5	Low
821	85	10	self	0	0.5	Low
822	85	10	self	1	0	Low
823	85	10	self	0	0	Low
824	85	10	other	0	1	Low
825	85	3	self	0	0.5	High
826	85	3	self	0	0.5	High
827	85	3	self	0	0.5	High
828	85	3	self	0	0.5	High
829	85	3	self		0.5	High
830	85	3	self	0	0.5	High
831	85	10	self		0	Low
832	85	10	self	1	0	Low
833	85	10	self	1	0	Low
834	85	10	self	1	0	Low
835	85	10	self	0	0	Low
836	85	10	self	1	0	Low
837	62	10	self	1	0	Low
838	62	10	self	1	0	Low
839	62	10	self	0	0	Low
840	62	10	other	0	1	Low
841	62	10	other		1	Low
842	62	10	self	1	0	Low
843	62	3	self	0	0	High
844	62	3	other	1	1	High
845	62	3	self	1	0	High
846	62	3	self	0	0	High
847	62	3	self	1	0	High
848	62	3	self	0	0	High
849	62	3	self	1	0	High
850	62	3	self	0	0	High
851	62	3	self	1	0	High
852	62	3	self	0	0	High
853	62	3	self		0	High
854	62	10	self	0	0	Low
855	62	10	self	1	0	Low
856	62	10	self	0	0	Low
857	62	10	self	1	0	Low
858	62	10	self	0	0	Low
859	62	10	other	0	1	Low
860	62	10	self	1	0	Low
861	62	10	self	0	0	Low
862	62	10	self	1	0	Low
863	62	10	other	1	1	Low
864	62	3	other		0.666667	High
865	62	3	self	0	0	High
866	62	3	other	1	1	High
867	62	3	other	0	1	High
868	62	3	other	1	1	High
869	62	3	self	0	0	High
870	62	3	self	1	0	High
871	62	3	self	1	0	High
872	62	3	self	1	0	High
873	62	3	self	1	0	High
874	62	3	self		0	High
875	62	10	self	1	0	Low
876	62	10	self	1	0	Low
877	62	10	other	0	1	Low
878	62	10	other	0	1	Low
879	62	10	other		1	Low
880	62	10	other	1	1	Low
881	110	10	self	0	0	Low
882	110	10	self	0	0	Low
883	110	10	self	0	0	Low
884	110	10	self	1	0	Low
885	110	10	self	0	0	Low
886	110	3	self	0	0.5	High
887	110	3	self	0	0.5	High
888	110	3	self	0	0.5	High
889	110	3	self	0	0.5	High
890	110	3	self	0	0.5	High
891	110	3	self		0.5	High
892	110	3	self	0	0.5	High
893	110	3	self	0	0.5	High
894	110	3	other	0	0.5	High
895	110	3	self	0	0.5	High
896	110	3	self	0	0.5	High
897	110	10	self	1	0	Low
898	110	10	self	0	0	Low
899	110	10	self	0	0	Low
900	110	10	self	0	0	Low
901	110	10	self	1	0	Low
902	110	10	self		0	Low
903	110	10	self	0	0	Low
904	110	10	self		0	Low
905	110	10	self	0	0	Low
906	110	10	self	0	0	Low
907	110	10	self	0	0	Low
908	110	10	self	1	0	Low
909	110	3	self		0	High
910	110	3	self	0	0	High
911	110	3	other	0	1	High
912	110	3	other	1	1	High
913	110	3	self	0	0	High
914	110	3	self	1	0	High
915	110	3	self	0	0	High
916	110	3	self	1	0	High
917	110	3	other	0	1	High
918	110	3	other	0	1	High
919	110	3	self	0	0	High
920	110	10	self	0	0	Low
921	110	10	self	0	0	Low
922	110	10	other	0	1	Low
923	110	10	self	0	0	Low
924	110	10	self	0	0.5	Low
925	79	10	other	0	0.666667	Low
926	79	10	self	0	0.333333	Low
927	79	10	self	0	0.333333	Low
928	79	10	other	0	0.666667	Low
929	79	10	other	1	0.666667	Low
930	79	3	self	1	0	High
931	79	3	self	0	0	High
932	79	3	other	1	1	High
933	79	3	other	0	1	High
934	79	3	other	1	1	High
935	79	3	other		1	High
936	79	10	self	1	0.5	Low
937	79	10	self	1	0.5	Low
938	79	10	self	0	0.333333	Low
939	79	10	other	1	1	Low
940	79	10	other	0	0.5	Low
941	79	3	other	0	1	High
942	79	3	self	1	0	High
943	79	3	self	1	0	High
944	79	3	self	0	0	High
945	79	3	other	1	1	High
946	79	3	other		1	High
947	79	3	other	0	1	High
948	79	3	self	0	0	High
949	79	3	self	0	0	High
950	79	3	other	1	1	High
951	79	3	other	1	1	High
952	79	10	other	0	1	Low
953	79	10	self	1	0.5	Low
954	79	10	self	0	0	Low
955	79	10	other	1	1	Low
956	79	10	other	0	1	Low
957	79	10	other		1	Low
958	79	10	self	1	0	Low
959	79	10	other		1	Low
960	79	10	self	0	0	Low
961	79	10	self	1	0	Low
962	79	10	other	0	1	Low
963	79	10	self	0	0	Low
964	79	3	self	1	0	High
965	79	3	other	0	1	High
966	79	3	self	0	0	High
967	79	3	self	1	0	High
968	79	3	self	1	0	High
969	92	10	self	0	0	Low
970	92	10	self	0	0	Low
971	92	10	self	0	0	Low
972	92	10	self	0	0	Low
973	92	10	self	0	0	Low
974	92	10	self		0	Low
975	92	3	self	0	0	High
976	92	3	self	0	0	High
977	92	3	other	0	1	High
978	92	3	self	0	0	High
979	92	3	other	0	1	High
980	92	3	self		0	High
981	92	3	self	0	0	High
982	92	3	self	0	0	High
983	92	3	self	0	0	High
984	92	3	self	0	0	High
985	92	3	self		0	High
986	92	3	self	0	0	High
987	92	10	self	0	0	Low
988	92	10	other	0	1	Low
989	92	10	self	0	0	Low
990	92	10	self	1	0	Low
991	92	10	other	0	1	Low
992	92	10	self	0	0	Low
993	92	10	self	0	0	Low
994	92	10	other	0	1	Low
995	92	10	self	0	0	Low
996	92	10	self	1	0	Low
997	92	3	self	0	0	High
998	92	3	self	0	0	High
999	92	3	other	0	1	High
1000	92	3	self	0	0.5	High
1001	92	3	self	0	0	High
1002	92	3	self	0	0	High
1003	92	3	self	0	0.5	High
1004	92	3	other	0	1	High
1005	92	3	self	0	0	High
1006	92	3	self	0	0.5	High
1007	92	10	self		0	Low
1008	92	10	self	0	0.5	Low
1009	92	10	self	0	0	Low
1010	92	10	self	0	0.5	Low
1011	92	10	self	0	0	Low
1012	92	10	self	0	0.5	Low
1013	55	10	other	0	1	Low
1014	55	10	self	0	0	Low
1015	55	10	self	0	0	Low
1016	55	10	other	0	0.5	Low
1017	55	10	self	0	0	Low
1018	55	3	self	0	0	High
1019	55	3	self	0	0	High
1020	55	3	self	0	0	High
1021	55	3	self	0	0	High
1022	55	3	self	0	0	High
1023	55	10	self	0	0	Low
1024	55	10	self	0	0.5	Low
1025	55	10	self	0	0	Low
1026	55	10	self	0	0	Low
1027	55	10	other	0	1	Low
1028	55	3	self	0	0	High
1029	55	3	self		0.5	High
1030	55	3	self	0	0	High
1031	55	3	self	0	0	High
1032	55	3	self		0	High
1033	55	3	self		0	High
1034	55	3	self	0	0	High
1035	55	3	self	0	0	High
1036	55	3	self	0	0	High
1037	55	3	self	0	0	High
1038	55	3	self	0	0	High
1039	55	10	self	0	0	Low
1040	55	10	self	0	0	Low
1041	55	10	self	0	0	Low
1042	55	10	self	0	0	Low
1043	55	10	self	0	0	Low
1044	55	10	self		0	Low
1045	55	10	self	0	0	Low
1046	55	10	self		0	Low
1047	55	10	self	0	0	Low
1048	55	10	self	0	0	Low
1049	55	10	self	0	0	Low
1050	55	10	self	0	0	Low
1051	55	3	self	0	0	High
1052	55	3	other		1	High
1053	55	3	self	0	0	High
1054	55	3	self		0.5	High
1055	55	3	self	0	0	High
1056	55	3	self	0	0	High
1057	14	10	other	0	1	Low
1058	14	10	self	0	0	Low
1059	14	10	other	0	1	Low
1060	14	10	self	0	0	Low
1061	14	10	other		1	Low
1062	14	10	self	0	0	Low
1063	14	3	self	0	0	High
1064	14	3	self		0	High
1065	14	3	other	0	1	High
1066	14	3	other	0	1	High
1067	14	3	self	1	0	High
1068	14	3	self		0	High
1069	14	3	self	0	0	High
1070	14	10	other	0	1	Low
1071	14	10	other	0	1	Low
1072	14	10	self	0	0	Low
1073	14	10	other	0	1	Low
1074	14	10	other	0	1	Low
1075	14	3	other	0	1	High
1076	14	3	other	0	1	High
1077	14	3	self	0	0	High
1078	14	3	other	0	1	High
1079	14	3	self		0	High
1080	14	3	self	0	0	High
1081	14	3	other	0	1	High
1082	14	3	self	0	0	High
1083	14	3	other	0	1	High
1084	14	3	self	0	0	High
1085	14	10	other	0	1	Low
1086	14	10	self	0	0	Low
1087	14	10	self	0	0	Low
1088	14	10	self	0	0	Low
1089	14	10	self	0	0	Low
1090	14	3	other	0	1	High
1091	14	3	self	0	0	High
1092	14	3	self	0	0	High
1093	14	3	self	0	0	High
1094	14	3	self	0	0	High
1095	14	10	self	0	0	Low
1096	14	10	self	0	0	Low
1097	14	10	self	0	0	Low
1098	14	10	self	0	0	Low
1099	14	10	self		0	Low
1100	14	10	self	0	0	Low
1101	54	10	other	0	1	Low
1102	54	10	other	0	1	Low
1103	54	10	self	0	0	Low
1104	54	10	self	0	0	Low
1105	54	10	self	0	0	Low
1106	54	10	other		1	Low
1107	54	3	other	1	0.5	High
1108	54	3	other	0	1	High
1109	54	3	other	0	1	High
1110	54	3	other	0	1	High
1111	54	3	other	0	0.5	High
1112	54	3	other		1	High
1113	54	10	other	1	1	Low
1114	54	10	other	1	1	Low
1115	54	10	other	1	1	Low
1116	54	10	other	0	1	Low
1117	54	10	other	0	1	Low
1118	54	3	self	1	0.5	High
1119	54	3	other	0	1	High
1120	54	3	self	0	0.5	High
1121	54	3	self	0	0.5	High
1122	54	3	self	0	0.5	High
1123	54	10	self	1	0	Low
1124	54	10	other	0	1	Low
1125	54	10	self	0	0	Low
1126	54	10	self	0	0	Low
1127	54	10	self	0	0	Low
1128	54	3	self	0	0.5	High
1129	54	3	self		0.5	High
1130	54	3	self	0	0.5	High
1131	54	3	self	0	0.5	High
1132	54	3	self	0	0.5	High
1133	54	3	self	0	0.5	High
1134	54	10	self		0	Low
1135	54	10	self	0	0	Low
1136	54	10	self	0	0.5	Low
1137	54	10	self	0	0	Low
1138	54	10	self	0	0	Low
1139	54	10	self	0	0	Low
1140	54	3	self	0	0.5	High
1141	54	3	self	0	0.5	High
1142	54	3	self	0	0.5	High
1143	54	3	self	0	0.5	High
1144	54	3	self	0	0.5	High
1145	70	10	other	0	1	Low
1146	70	10	self	0	0	Low
1147	70	10	self	0	0.5	Low
1148	70	10	self	0	0	Low
1149	70	10	self	0	0	Low
1150	70	3	self	0	0.5	High
1151	70	3	self	0	0.5	High
1152	70	3	self	0	0.5	High
1153	70	3	self	0	0.5	High
1154	70	3	self	0	0.5	High
1155	70	3	self		0.5	High
1156	70	3	self	0	0.5	High
1157	70	3	self	0	0.5	High
1158	70	3	self	0	0.5	High
1159	70	3	self	0	0.5	High
1160	70	3	self	0	0.5	High
1161	70	10	self		0	Low
1162	70	10	other	0	1	Low
1163	70	10	self	1	0	Low
1164	70	10	other	0	1	Low
1165	70	10	self	0	0	Low
1166	70	10	other	0	1	Low
1167	70	3	self	0	0.5	High
1168	70	3	self	1	0.5	High
1169	70	3	self	0	0.5	High
1170	70	3	self	0	0.5	High
1171	70	3	self	0	0.5	High
1172	70	10	other	0	1	Low
1173	70	10	other	0	1	Low
1174	70	10	other	0	1	Low
1175	70	10	other	0	1	Low
1176	70	10	other	1	1	Low
1177	70	3	self	0	0.5	High
1178	70	3	self	0	0.5	High
1179	70	3	other	0	1	High
1180	70	3	self	0	0.5	High
1181	70	3	self		0.5	High
1182	70	3	self	1	0.5	High
1183	70	10	self	1	0	Low
1184	70	10	self		0	Low
1185	70	10	self	1	0	Low
1186	70	10	other	1	1	Low
1187	70	10	self	0	0	Low
1188	70	10	self	0	0	Low
1189	113	10	other	1	1	Low
1190	113	10	other	0	1	Low
1191	113	10	other	0	1	Low
1192	113	10	self	0	0	Low
1193	113	10	self	0	0	Low
1194	113	3	self	0	0	High
1195	113	3	self	0	0	High
1196	113	3	self	0	0	High
1197	113	3	self	0	0	High
1198	113	3	self	0	0	High
1199	113	10	self		0	Low
1200	113	10	self	1	0	Low
1201	113	10	self	0	0	Low
1202	113	10	self	0	0	Low
1203	113	10	self	0	0	Low
1204	113	10	self	0	0	Low
1205	113	3	self	0	0	High
1206	113	3	self	0	0	High
1207	113	3	self	1	0	High
1208	113	3	self	0	0	High
1209	113	3	self	0	0	High
1210	113	3	self		0	High
1211	113	10	self	0	0	Low
1212	113	10	self	0	0	Low
1213	113	10	self	0	0	Low
1214	113	10	self	1	0	Low
1215	113	10	self		0	Low
1216	113	10	self	0	0	Low
1217	113	3	self	0	0	High
1218	113	3	self	1	0	High
1219	113	3	self	1	0	High
1220	113	3	self	0	0	High
1221	113	3	self	0	0	High
1222	113	3	other	0	1	High
1223	113	3	other		1	High
1224	113	3	self	0	0	High
1225	113	3	self	1	0	High
1226	113	3	other	0	1	High
1227	113	3	other	0	1	High
1228	113	10	self	0	0	Low
1229	113	10	self	0	0	Low
1230	113	10	self	0	0	Low
1231	113	10	other	0	1	Low
1232	113	10	self	1	0	Low
1233	91	10	other	1	0.666667	Low
1234	91	10	other	1	0.666667	Low
1235	91	10	self	0	0.333333	Low
1236	91	10	self	0	0.5	Low
1237	91	10	self	1	0.333333	Low
1238	91	3	self	1	0	High
1239	91	3	other	0	1	High
1240	91	3	other	1	1	High
1241	91	3	other	1	1	High
1242	91	3	other	1	1	High
1243	91	10	other		0.5	Low
1244	91	10	other	1	0.666667	Low
1245	91	10	other	1	1	Low
1246	91	10	other	0	0.666667	Low
1247	91	10	other	1	1	Low
1248	91	10	other	1	0.666667	Low
1249	91	3	self	1	0	High
1250	91	3	other	1	1	High
1251	91	3	self	1	0	High
1252	91	3	self	0	0	High
1253	91	3	self	0	0	High
1254	91	3	self		0	High
1255	91	3	self	1	0	High
1256	91	3	self	1	0	High
1257	91	3	self	1	0	High
1258	91	3	other	0	1	High
1259	91	3	other	1	1	High
1260	91	10	self	1	0.333333	Low
1261	91	10	self	1	0.5	Low
1262	91	10	self	1	0.333333	Low
1263	91	10	self	0	0.333333	Low
1264	91	10	self	1	0.333333	Low
1265	91	3	other	1	1	High
1266	91	3	other		1	High
1267	91	3	other	1	1	High
1268	91	3	self	0	0	High
1269	91	3	self	1	0	High
1270	91	3	self	0	0	High
1271	91	10	self		0	Low
1272	91	10	self	0	0	Low
1273	91	10	self	1	0	Low
1274	91	10	other	1	1	Low
1275	91	10	self	1	0	Low
1276	91	10	self	0	0.333333	Low
1277	77	10	self	0	0	Low
1278	77	10	self	0	0	Low
1279	77	10	self	0	0	Low
1280	77	10	self	0	0	Low
1281	77	10	self		0	Low
1282	77	10	self	0	0	Low
1283	77	3	other	0	1	High
1284	77	3	other	0	1	High
1285	77	3	other	1	1	High
1286	77	3	self	0	0	High
1287	77	3	self	0	0	High
1288	77	3	self	0	0	High
1289	77	3	self		0	High
1290	77	3	other	0	1	High
1291	77	3	self	0	0	High
1292	77	3	self	0	0	High
1293	77	3	other	0	1	High
1294	77	3	other		1	High
1295	77	10	other	0	1	Low
1296	77	10	other	0	1	Low
1297	77	10	self	1	0	Low
1298	77	10	self	1	0	Low
1299	77	10	self	0	0	Low
1300	77	3	other	0	1	High
1301	77	3	other	0	1	High
1302	77	3	self	0	0	High
1303	77	3	other	0	1	High
1304	77	3	self	0	0	High
1305	77	10	self	1	0	Low
1306	77	10	self	1	0	Low
1307	77	10	other	0	1	Low
1308	77	10	other	1	1	Low
1309	77	10	other	0	1	Low
1310	77	10	self	1	0	Low
1311	77	10	other		1	Low
1312	77	10	self	0	0.5	Low
1313	77	10	other	1	1	Low
1314	77	10	other	0	1	Low
1315	77	10	other	0	0.666667	Low
1316	77	3	self	0	0	High
1317	77	3	other	0	1	High
1318	77	3	other	0	1	High
1319	77	3	other	0	1	High
1320	77	3	self	1	0	High
1321	97	10	self	0	0	Low
1322	97	10	self	1	0	Low
1323	97	10	self	0	0	Low
1324	97	10	self	1	0	Low
1325	97	10	self		0	Low
1326	97	10	self	1	0	Low
1327	97	3	self	0	0.5	High
1328	97	3	self	0	0	High
1329	97	3	self	0	0.5	High
1330	97	3	other	0	1	High
1331	97	3	self	0	0.5	High
1332	97	10	other	0	1	Low
1333	97	10	other	1	1	Low
1334	97	10	self	0	0	Low
1335	97	10	self	0	0	Low
1336	97	10	self	0	0	Low
1337	97	3	self	0	0	High
1338	97	3	self	0	0.5	High
1339	97	3	self	0	0.5	High
1340	97	3	other	1	1	High
1341	97	3	self		0.5	High
1342	97	3	self	0	0.5	High
1343	97	10	self	0	0	Low
1344	97	10	other	0	1	Low
1345	97	10	self	0	0	Low
1346	97	10	self	0	0	Low
1347	97	10	self	0	0	Low
1348	97	3	self	0	0.5	High
1349	97	3	self	0	0.5	High
1350	97	3	self	0	0.5	High
1351	97	3	other	0	1	High
1352	97	3	self	0	0.5	High
1353	97	10	self		0	Low
1354	97	10	self	0	0	Low
1355	97	10	self	0	0	Low
1356	97	10	self	0	0.5	Low
1357	97	10	self	0	0.5	Low
1358	97	10	self	1	0	Low
1359	97	3	self	1	0	High
1360	97	3	other	0	1	High
1361	97	3	self	1	0	High
1362	97	3	self	0	0.5	High
1363	97	3	self	0	0.5	High
1364	97	3	self		0.5	High
1365	102	10	self	1	0	Low
1366	102	10	self	0	0	Low
1367	102	10	self	0	0	Low
1368	102	10	self	0	0	Low
1369	102	10	self	0	0	Low
1370	102	3	self	0	0	High
1371	102	3	self	0	0.5	High
1372	102	3	other	1	1	High
1373	102	3	self	1	0	High
1374	102	3	self	0	0	High
1375	102	3	self		0	High
1376	102	10	self	0	0	Low
1377	102	10	other	0	1	Low
1378	102	10	other	0	1	Low
1379	102	10	self	0	0	Low
1380	102	10	self	1	0	Low
1381	102	3	self	0	0	High
1382	102	3	self	0	0	High
1383	102	3	self	1	0	High
1384	102	3	self	0	0	High
1385	102	3	self	0	0	High
1386	102	10	self	1	0	Low
1387	102	10	self		0	Low
1388	102	10	self	0	0	Low
1389	102	10	self	0	0	Low
1390	102	10	self	0	0	Low
1391	102	10	self	1	0	Low
1392	102	10	self		0	Low
1393	102	3	self	0	0	High
1394	102	3	self	0	0	High
1395	102	3	self	1	0	High
1396	102	3	self	1	0	High
1397	102	3	self		0	High
1398	102	3	self	0	0	High
1399	102	3	self	0	0	High
1400	102	3	other	0	1	High
1401	102	3	other	0	1	High
1402	102	3	self	0	0	High
1403	102	3	self	0	0	High
1404	102	10	self	1	0	Low
1405	102	10	self	0	0	Low
1406	102	10	self	1	0	Low
1407	102	10	other	1	1	Low
1408	102	10	self	0	0	Low
1409	107	10	self	1	0.5	Low
1410	107	10	self	1	0.5	Low
1411	107	10	other	0	0.666667	Low
1412	107	10	self	0	0.333333	Low
1413	107	10	self	1	0.5	Low
1414	107	3	self	0	0.5	High
1415	107	3	self	0	0.5	High
1416	107	3	self	1	0.5	High
1417	107	3	self	0	0.5	High
1418	107	3	self	0	0.5	High
1419	107	3	self		0.5	High
1420	107	3	self	1	0.5	High
1421	107	3	self	0	0.5	High
1422	107	3	self	0	0.5	High
1423	107	3	self	0	0.5	High
1424	107	3	self	1	0.5	High
1425	107	3	self		0.5	High
1426	107	10	self	0	0.5	Low
1427	107	10	self	1	0.333333	Low
1428	107	10	self	0	0.4	Low
1429	107	10	self	0	0.5	Low
1430	107	10	self	0	0.333333	Low
1431	107	3	self	0	0.5	High
1432	107	3	self	0	0.5	High
1433	107	3	self	0	0.5	High
1434	107	3	self	0	0.5	High
1435	107	3	self	1	0.5	High
1436	107	10	self	0	0.333333	Low
1437	107	10	self		0.5	Low
1438	107	10	self	1	0.5	Low
1439	107	10	self	1	0.5	Low
1440	107	10	self	1	0.5	Low
1441	107	10	self	0	0.5	Low
1442	107	3	self	1	0.5	High
1443	107	3	self	1	0.5	High
1444	107	3	self	0	0.5	High
1445	107	3	self	1	0.5	High
1446	107	3	self	1	0.5	High
1447	107	10	self		0.5	Low
1448	107	10	self	1	0.5	Low
1449	107	10	self	0	0.333333	Low
1450	107	10	self	0	0.5	Low
1451	107	10	self	1	0.5	Low
1452	107	10	self	0	0.333333	Low
1453	142	10	self	1	0.5	Low
1454	142	10	other	1	0.666667	Low
1455	142	10	other	0	1	Low
1456	142	10	other	0	1	Low
1457	142	10	other	0	1	Low
1458	142	3	other	1	1	High
1459	142	3	self		0	High
1460	142	3	self	1	0	High
1461	142	3	other	1	1	High
1462	142	3	other	1	1	High
1463	142	3	other	0	1	High
1464	142	3	self	1	0	High
1465	142	3	self	1	0	High
1466	142	3	self	0	0	High
1467	142	3	other	1	1	High
1468	142	3	other	0	1	High
1469	142	10	self	1	0	Low
1470	142	10	self	1	0	Low
1471	142	10	self	1	0	Low
1472	142	10	self	0	0	Low
1473	142	10	self	1	0	Low
1474	142	10	self		0	Low
1475	142	3	self	1	0	High
1476	142	3	other	1	1	High
1477	142	3	self	0	0	High
1478	142	3	self	1	0	High
1479	142	3	self	0	0	High
1480	142	10	self	0	0	Low
1481	142	10	self	0	0	Low
1482	142	10	self	1	0	Low
1483	142	10	self	1	0	Low
1484	142	10	self		0	Low
1485	142	10	other	1	1	Low
1486	142	3	other		1	High
1487	142	3	self	1	0	High
1488	142	3	other	0	1	High
1489	142	3	self	1	0	High
1490	142	3	self	1	0	High
1491	142	3	other	1	1	High
1492	142	10	self	1	0	Low
1493	142	10	self	0	0	Low
1494	142	10	self	1	0	Low
1495	142	10	self	0	0	Low
1496	142	10	self	1	0	Low
1497	121	10	other	0	1	Low
1498	121	10	self	1	0	Low
1499	121	10	self	1	0	Low
1500	121	10	self	0	0	Low
1501	121	10	self		0	Low
1502	121	10	self	1	0	Low
1503	121	3	self	0	0.5	High
1504	121	3	self	0	0	High
1505	121	3	self	1	0	High
1506	121	3	self	1	0	High
1507	121	3	self	1	0	High
1508	121	10	self	1	0	Low
1509	121	10	self	0	0	Low
1510	121	10	self	0	0	Low
1511	121	10	self	1	0	Low
1512	121	10	self	0	0	Low
1513	121	3	self	0	0	High
1514	121	3	self	0	0	High
1515	121	3	self	1	0	High
1516	121	3	self	0	0	High
1517	121	3	self	0	0	High
1518	121	3	self		0	High
1519	121	3	self		0	High
1520	121	3	self	1	0	High
1521	121	3	self	0	0	High
1522	121	3	self	0	0	High
1523	121	3	other	1	1	High
1524	121	3	self	0	0	High
1525	121	10	self	1	0	Low
1526	121	10	self	1	0	Low
1527	121	10	self	0	0	Low
1528	121	10	self	1	0	Low
1529	121	10	self	1	0	Low
1530	121	10	self		0	Low
1531	121	10	self	1	0.333333	Low
1532	121	10	self	1	0	Low
1533	121	10	self	0	0	Low
1534	121	10	self	1	0	Low
1535	121	10	self	0	0	Low
1536	121	3	other	0	1	High
1537	121	3	self	1	0	High
1538	121	3	self	0	0	High
1539	121	3	self	0	0	High
1540	121	3	self	1	0	High
1541	90	10	self	0	0.5	Low
1542	90	10	self	1	0	Low
1543	90	10	self	1	0	Low
1544	90	10	self	0	0	Low
1545	90	10	self	1	0	Low
1546	90	10	self		0	Low
1547	90	3	other	1	0.5	High
1548	90	3	self	0	0.5	High
1549	90	3	self	0	0	High
1550	90	3	self	0	0.5	High
1551	90	3	self	0	0.5	High
1552	90	3	self		0	High
1553	90	3	self	0	0.5	High
1554	90	3	self	0	0.5	High
1555	90	3	self	1	0.5	High
1556	90	3	self	0	0.5	High
1557	90	3	self		0.5	High
1558	90	3	self	0	0.5	High
1559	90	10	self	0	0	Low
1560	90	10	self		0	Low
1561	90	10	self	0	0	Low
1562	90	10	self	1	0	Low
1563	90	10	self	1	0	Low
1564	90	10	self	0	0	Low
1565	90	3	self	0	0	High
1566	90	3	self	0	0.5	High
1567	90	3	self	0	0.5	High
1568	90	3	self	0	0.5	High
1569	90	3	self	0	0.5	High
1570	90	10	self	0	0	Low
1571	90	10	self	0	0	Low
1572	90	10	self	0	0	Low
1573	90	10	self	0	0	Low
1574	90	10	self	1	0	Low
1575	90	3	self	0	0.5	High
1576	90	3	self	0	0.5	High
1577	90	3	self	0	0.5	High
1578	90	3	self	0	0.5	High
1579	90	3	self	0	0.5	High
1580	90	10	other	1	1	Low
1581	90	10	self	0	0	Low
1582	90	10	self	0	0	Low
1583	90	10	self	1	0	Low
1584	90	10	self	1	0	Low
1585	74	10	self		0.333333	Low
1586	74	10	self	0	0.333333	Low
1587	74	10	self	1	0.5	Low
1588	74	10	self	0	0.333333	Low
1589	74	10	self	0	0.333333	Low
1590	74	10	self	1	0.5	Low
1591	74	3	other		0.666667	High
1592	74	3	self	0	0.5	High
1593	74	3	self	1	0	High
1594	74	3	self	1	0	High
1595	74	3	self	0	0	High
1596	74	3	other		1	High
1597	74	3	self	0	0.5	High
1598	74	3	self	1	0	High
1599	74	3	self	1	0	High
1600	74	3	self	0	0	High
1601	74	3	self	0	0.5	High
1602	74	10	self	0	0.333333	Low
1603	74	10	self	1	0.333333	Low
1604	74	10	other	1	0.5	Low
1605	74	10	self	0	0.333333	Low
1606	74	10	self	1	0.5	Low
1607	74	3	self	0	0	High
1608	74	3	self	1	0.5	High
1609	74	3	other	0	1	High
1610	74	3	other	0	1	High
1611	74	3	self	0	0	High
1612	74	10	self	1	0	Low
1613	74	10	self	0	0	Low
1614	74	10	self	1	0	Low
1615	74	10	self	0	0	Low
1616	74	10	other	1	1	Low
1617	74	3	self		0	High
1618	74	3	self	1	0	High
1619	74	3	self	0	0	High
1620	74	3	self	1	0	High
1621	74	3	self	0	0	High
1622	74	3	other	0	1	High
1623	74	10	self		0	Low
1624	74	10	self	0	0	Low
1625	74	10	self	0	0	Low
1626	74	10	self	1	0	Low
1627	74	10	other	0	1	Low
1628	74	10	self	1	0	Low
1629	89	10	self	0	0	Low
1630	89	10	self	0	0	Low
1631	89	10	self	0	0.5	Low
1632	89	10	self	0	0.5	Low
1633	89	10	self	0	0	Low
1634	89	3	self	0	0	High
1635	89	3	self	0	0	High
1636	89	3	self		0.5	High
1637	89	3	self	0	0	High
1638	89	3	self	0	0	High
1639	89	10	self	0	0	Low
1640	89	10	self		0.5	Low
1641	89	10	self	0	0.5	Low
1642	89	10	self	0	0.5	Low
1643	89	10	self	0	0.5	Low
1644	89	10	self	0	0	Low
1645	89	3	self	0	0	High
1646	89	3	self	0	0	High
1647	89	3	self	0	0	High
1648	89	3	self	0	0	High
1649	89	3	self		0	High
1650	89	3	self	0	0	High
1651	89	10	self	0	0.5	Low
1652	89	10	self	0	0	Low
1653	89	10	self	0	0	Low
1654	89	10	self	0	0	Low
1655	89	10	self	0	0.5	Low
1656	89	3	self		0	High
1657	89	3	other	0	1	High
1658	89	3	self	0	0.5	High
1659	89	3	self	0	0.5	High
1660	89	3	self	0	0	High
1661	89	3	self	0	0	High
1662	89	10	self	0	0	Low
1663	89	10	self	0	0	Low
1664	89	10	self	0	0.5	Low
1665	89	10	self	0	0.5	Low
1666	89	10	self	0	0.5	Low
1667	89	10	self		0	Low
1668	89	3	self	0	0.5	High
1669	89	3	self	0	0.5	High
1670	89	3	self	0	0	High
1671	89	3	self	0	0.5	High
1672	89	3	self	0	0.5	High
1673	124	10	other	0	0.5	Low
1674	124	10	other	1	0.5	Low
1675	124	10	self	0	0.5	Low
1676	124	10	other	1	0.666667	Low
1677	124	10	other	1	0.666667	Low
1678	124	3	self	0	0	High
1679	124	3	self	0	0	High
1680	124	3	self	1	0	High
1681	124	3	self	1	0.5	High
1682	124	3	self	1	0	High
1683	124	3	other		1	High
1684	124	3	self	0	0	High
1685	124	3	other	0	1	High
1686	124	3	self	1	0	High
1687	124	3	self	0	0	High
1688	124	3	other		1	High
1689	124	3	other	0	1	High
1690	124	10	other	1	0.666667	Low
1691	124	10	other		0.5	Low
1692	124	10	other	1	0.666667	Low
1693	124	10	other	1	0.5	Low
1694	124	10	other	0	0.5	Low
1695	124	10	self	1	0	Low
1696	124	3	other	0	1	High
1697	124	3	self	1	0	High
1698	124	3	other	1	0.5	High
1699	124	3	other	1	1	High
1700	124	3	self	1	0	High
1701	124	10	other	0	0.5	Low
1702	124	10	self	0	0.333333	Low
1703	124	10	other	1	0.666667	Low
1704	124	10	other	0	1	Low
1705	124	10	other	1	1	Low
1706	124	10	other		1	Low
1707	124	3	self	0	0	High
1708	124	3	other	0	1	High
1709	124	3	self	1	0	High
1710	124	3	self	0	0	High
1711	124	3	self	0	0	High
1712	124	10	other	1	1	Low
1713	124	10	other	1	1	Low
1714	124	10	other	1	1	Low
1715	124	10	other	0	1	Low
1716	124	10	self	1	0	Low
1717	125	10	other	1	0.666667	Low
1718	125	10	self	0	0	Low
1719	125	10	other	0	1	Low
1720	125	10	self	1	0.333333	Low
1721	125	10	self	0	0	Low
1722	125	3		0	0	High
1723	125	3		0	0	High
1724	125	3		0	0	High
1725	125	3		0	0	High
1726	125	3	self	1	0.5	High
1727	125	3	self		0.5	High
1728	125	10	self	0	0.333333	Low
1729	125	10	other	0	0.571429	Low
1730	125	10	self	1	0.5	Low
1731	125	10	self	1	0.333333	Low
1732	125	10	other	0	0.5	Low
1733	125	3	self		0	High
1734	125	3	self	1	0.5	High
1735	125	3		1	0	High
1736	125	3		0	0	High
1737	125	3	self	0	0.5	High
1738	125	3	self		0.5	High
1739	125	10	self	1	0.5	Low
1740	125	10	self	0	0.5	Low
1741	125	10	other	1	0.5	Low
1742	125	10	other	0	0.5	Low
1743	125	10	other		0.666667	Low
1744	125	10	other	0	1	Low
1745	125	3		0	0	High
1746	125	3	other	0	1	High
1747	125	3	self	0	0.5	High
1748	125	3	other	0	1	High
1749	125	3	other		1	High
1750	125	3	self	0	0.5	High
1751	125	3	other	0	1	High
1752	125	3	self	0	0.5	High
1753	125	3	self	0	0.5	High
1754	125	3	self	0	0.5	High
1755	125	10	self	0	0.5	Low
1756	125	10	self	0	0.5	Low
1757	125	10	self	0	0.5	Low
1758	125	10	other	1	0.5	Low
1759	125	10	self	0	0.5	Low
1760	125	10	self		0.5	Low
1761	160	10	self	0	0	Low
1762	160	10	self	0	0	Low
1763	160	10	self	0	0	Low
1764	160	10	self	0	0	Low
1765	160	10	self	1	0	Low
1766	160	3	self	0	0	High
1767	160	3	self	0	0	High
1768	160	3	self	0	0.5	High
1769	160	3	self	0	0.5	High
1770	160	3	self	0	0.5	High
1771	160	10	self	0	0	Low
1772	160	10	self	0	0	Low
1773	160	10	self	0	0	Low
1774	160	10	self	0	0	Low
1775	160	10	other		1	Low
1776	160	10	self	0	0	Low
1777	160	3	self	0	0.5	High
1778	160	3	self		0.5	High
1779	160	3	self	0	0.5	High
1780	160	3	self	0	0.5	High
1781	160	3	self	0	0.5	High
1782	160	3	self	1	0	High
1783	160	10	self	0	0	Low
1784	160	10	other	1	1	Low
1785	160	10	self	0	0	Low
1786	160	10	other	0	1	Low
1787	160	10	self	0	0	Low
1788	160	3	self	0	0.5	High
1789	160	3	self	0	0.5	High
1790	160	3	self	0	0.5	High
1791	160	3	self	0	0.5	High
1792	160	3	self	0	0.5	High
1793	160	3	self		0.5	High
1794	160	10	self		0	Low
1795	160	10	other	0	1	Low
1796	160	10	self	0	0.5	Low
1797	160	10	self	0	0.5	Low
1798	160	10	self	1	0	Low
1799	160	10	self	0	0	Low
1800	160	3	self	0	0.5	High
1801	160	3	self	0	0.5	High
1802	160	3	self	0	0.5	High
1803	160	3	self	0	0.5	High
1804	160	3	self	0	0.5	High
1805	61	10	self	0	0	Low
1806	61	10	self	0	0	Low
1807	61	10	self	0	0	Low
1808	61	10	other	0	0.5	Low
1809	61	10	self	0	0	Low
1810	61	3	self	0	0	High
1811	61	3	self		0	High
1812	61	3	self	0	0	High
1813	61	3	other	0	1	High
1814	61	3	self	0	0	High
1815	61	3	self	0	0	High
1816	61	3	self	0	0	High
1817	61	3	self		0	High
1818	61	3	other	0	1	High
1819	61	3	self	0	0	High
1820	61	3	other	0	1	High
1821	61	3	other	0	1	High
1822	61	10	self	0	0	Low
1823	61	10	self	0	0	Low
1824	61	10	self	0	0	Low
1825	61	10	self	0	0	Low
1826	61	10	self	0	0	Low
1827	61	10	self		0	Low
1828	61	3	self	0	0	High
1829	61	3	self	0	0	High
1830	61	3	self	0	0	High
1831	61	3	self	0	0.5	High
1832	61	3	self	0	0	High
1833	61	10	self	0	0.5	Low
1834	61	10	self	0	0	Low
1835	61	10	self	0	0	Low
1836	61	10	self	0	0.5	Low
1837	61	10	self		0.5	Low
1838	61	10	self	0	0	Low
1839	61	10	other	0	1	Low
1840	61	10	self	0	0	Low
1841	61	10	self	0	0	Low
1842	61	10	self	0	0	Low
1843	61	10	self	0	0	Low
1844	61	3	self	0	0	High
1845	61	3	other	0	1	High
1846	61	3	self		0	High
1847	61	3	self	0	0	High
1848	61	3	self	1	0	High
1849	128	10	self	0	0.5	Low
1850	128	10	self	0	0	Low
1851	128	10	self	1	0	Low
1852	128	10	self	0	0	Low
1853	128	10	self		0	Low
1854	128	10	self	0	0	Low
1855	128	3	self		0	High
1856	128	3	self		0.5	High
1857	128	3	self	1	0.5	High
1858	128	3	self	0	0.5	High
1859	128	3	self	0	0.5	High
1860	128	3	self	0	0.5	High
1861	128	3	self	0	0.5	High
1862	128	3	self	0	0.5	High
1863	128	3	self	0	0.5	High
1864	128	3	self	0	0.5	High
1865	128	3	self		0.5	High
1866	128	3	self	0	0.5	High
1867	128	10	self	1	0	Low
1868	128	10	self	0	0	Low
1869	128	10	self	0	0	Low
1870	128	10	self	1	0	Low
1871	128	10	self		0	Low
1872	128	10	self	0	0	Low
1873	128	3	self	0	0.5	High
1874	128	3	self	0	0.5	High
1875	128	3	self	0	0.5	High
1876	128	3	self	0	0.5	High
1877	128	3	self	0	0.5	High
1878	128	10	self	0	0	Low
1879	128	10	self	1	0	Low
1880	128	10	self	0	0	Low
1881	128	10	self	0	0	Low
1882	128	10	self	1	0	Low
1883	128	3	self	0	0.5	High
1884	128	3	self	0	0.5	High
1885	128	3	self	0	0.5	High
1886	128	3	self	0	0.5	High
1887	128	3	self	0	0.5	High
1888	128	10	self	0	0	Low
1889	128	10	self	0	0	Low
1890	128	10	self	1	0	Low
1891	128	10	self	0	0	Low
1892	128	10	self	0	0	Low
1893	157	10	self	0	0	Low
1894	157	10	self		0.5	Low
1895	157	10	self	1	0.4	Low
1896	157	10	self	0	0.5	Low
1897	157	10	self	1	0.4	Low
1898	157	10	self	0	0.5	Low
1899	157	3	self		0	High
1900	157	3	other	1	1	High
1901	157	3	self	0	0	High
1902	157	3	other	1	1	High
1903	157	3	other	0	0.5	High
1904	157	3	other	1	1	High
1905	157	10	self		0.333333	Low
1906	157	10	other	1	1	Low
1907	157	10	other	1	1	Low
1908	157	10	self	1	0	Low
1909	157	10	self	0	0	Low
1910	157	10	self	1	0	Low
1911	157	3	self	1	0	High
1912	157	3	self	0	0	High
1913	157	3	self	0	0	High
1914	157	3	self	1	0	High
1915	157	3	self		0	High
1916	157	3	self	0	0	High
1917	157	10	self	1	0	Low
1918	157	10	self	0	0	Low
1919	157	10	self	1	0	Low
1920	157	10	self	0	0	Low
1921	157	10	self	0	0	Low
1922	157	3	other	1	1	High
1923	157	3	other	1	1	High
1924	157	3	self	1	0	High
1925	157	3	other	0	1	High
1926	157	3	self	0	0	High
1927	157	3	self	1	0	High
1928	157	3	other	1	1	High
1929	157	3	other	1	1	High
1930	157	3	other	0	1	High
1931	157	3	other	0	1	High
1932	157	10	other	0	0.5	Low
1933	157	10	self	0	0	Low
1934	157	10	other	1	1	Low
1935	157	10	other	0	1	Low
1936	157	10	self	1	0	Low
1937	159	10	self	0	0	Low
1938	159	10	self		0.5	Low
1939	159	10	self	0	0.5	Low
1940	159	10	self	0	0.5	Low
1941	159	10	self	0	0.5	Low
1942	159	10	self	0	0	Low
1943	159	3	self	0	0.5	High
1944	159	3	self		0.5	High
1945	159	3	self	1	0.5	High
1946	159	3	self	0	0.5	High
1947	159	3	self	0	0.5	High
1948	159	3	self	0	0.5	High
1949	159	10	self	0	0.5	Low
1950	159	10	self	0	0.5	Low
1951	159	10	self	0	0.5	Low
1952	159	10	self	0	0.5	Low
1953	159	10	self	0	0.5	Low
1954	159	10	self		0.5	Low
1955	159	3	self	0	0.5	High
1956	159	3	self	0	0.5	High
1957	159	3	self	0	0.5	High
1958	159	3	self	0	0.5	High
1959	159	3	self	0	0.5	High
1960	159	3	self	0	0.5	High
1961	159	3	self		0.5	High
1962	159	3	self	0	0.5	High
1963	159	3	self	0	0.5	High
1964	159	3	self	0	0.5	High
1965	159	3	self	0	0.5	High
1966	159	10	self	0	0.5	Low
1967	159	10	self	0	0.5	Low
1968	159	10	self	0	0.5	Low
1969	159	10	self	0	0.5	Low
1970	159	10	self	0	0.5	Low
1971	159	3	self	0	0.5	High
1972	159	3	self	0	0.5	High
1973	159	3	self	0	0.5	High
1974	159	3	self	0	0.5	High
1975	159	3	self	0	0.5	High
1976	159	10	self	0	0.5	Low
1977	159	10	self	0	0.5	Low
1978	159	10	self	0	0.5	Low
1979	159	10	self	0	0.5	Low
1980	159	10	self	1	0.5	Low
1981	170	10	self	1	0	Low
1982	170	10	other	1	1	Low
1983	170	10	other	1	0.666667	Low
1984	170	10	self	1	0	Low
1985	170	10	self	1	0	Low
1986	170	3	other	1	0.5	High
1987	170	3	other	1	1	High
1988	170	3	self	1	0	High
1989	170	3	other	1	0.5	High
1990	170	3	other	1	0.5	High
1991	170	3	other		0.5	High
1992	170	3	other	1	0.5	High
1993	170	3	other	0	0.5	High
1994	170	3	other	1	0.5	High
1995	170	3	other	0	0.5	High
1996	170	3	self	1	0	High
1997	170	10	self		0	Low
1998	170	10	self	1	0	Low
1999	170	10	self	1	0	Low
[truncated: 6,801 more rows]

## Sheet: SourceData_Fig7b
V1	subj	tp	first	gen	proprestfix	cond
1	45	10	self	0	0.5	Low
2	45	10	other	0	0.5	Low
3	45	10	other	0	0.5	Low
4	45	10	self	1	0.5	Low
5	45	10	other	1	0.5	Low
6	45	10	self	0	0.5	Low
7	45	10	self	0	0.5	Low
8	45	10	other	0	1	Low
9	45	10	other	0	1	Low
10	45	10	self	0	0.5	Low
11	45	10	self		0.5	Low
12	45	3	self	0	0.5	High
13	45	3	self		0.5	High
14	45	3	other	0	0.5	High
15	45	3	other	1	0.5	High
16	45	3	self	0	0.5	High
17	45	3	self	0	0.5	High
18	45	3	other	1	0.5	High
19	45	3	self	0	0.5	High
20	45	3	other	0	0.5	High
21	45	3	self	0	0.5	High
22	45	3	self		0.5	High
23	45	3	other	0	0.5	High
24	45	10	self		0.5	Low
25	45	10	other	0	1	Low
26	45	10	self	0	0.5	Low
27	45	10	other	0	1	Low
28	45	10	other	0	1	Low
29	45	10	self	0	0.5	Low
30	45	10	self	0	0.5	Low
31	45	10	other	0	1	Low
32	45	10	self	0	0.5	Low
33	45	10	other		1	Low
34	45	10	other	0	1	Low
35	45	10	self	0	0.5	Low
36	45	3	self	0	0.5	High
37	45	3	other		1	High
38	45	3	other	0	1	High
39	45	3	other	0	1	High
40	45	3	self	0	0.5	High
41	45	3	other	0	1	High
42	45	3	other	1	1	High
43	45	3	self	0	0.5	High
44	45	3	self	0	0.5	High
45	45	3	other	0	1	High
46	45	3	self	0	0.5	High
47	45	3	self		0.5	High
48	45	10	other	0	1	Low
49	45	10	self	0	0.5	Low
50	45	10	other		1	Low
51	45	10	other	0	1	Low
52	45	10	self	0	0.5	Low
53	45	10	other	0	1	Low
54	45	10	self	0	0.5	Low
55	45	10	other	0	1	Low
56	45	10	self	0	0.5	Low
57	45	10	self	0	0.5	Low
58	45	10	other		1	Low
59	45	10	other	0	1	Low
60	45	3	other	0	0.5	High
61	45	3	other		1	High
62	45	3	self	0	0.5	High
63	45	3	self	0	0.5	High
64	45	3	other	0	1	High
65	45	3	other	0	1	High
66	45	3	self	0	0.5	High
67	45	3	self	1	0.5	High
68	45	3	other	0	1	High
69	45	3	other		1	High
70	45	3	self	0	0.5	High
71	45	3	other	0	1	High
72	45	3	other	0	1	High
73	45	3	self	0	0.5	High
74	45	3	self	0	0.5	High
75	45	3	other	0	1	High
76	45	3	self	0	0.5	High
77	45	3	self	0	0.5	High
78	45	3	other	0	1	High
79	45	3	other	0	1	High
80	45	3	self	0	0.5	High
81	45	3	other	0	1	High
82	45	10	self	0	0.5	Low
83	45	10	other	0	1	Low
84	45	10	self	0	0.5	Low
85	45	10	other	0	1	Low
86	45	10	other	1	1	Low
87	45	10	self	0	0.5	Low
88	45	10	other	0	1	Low
89	45	10	self	0	0.5	Low
90	45	10	other	0	1	Low
91	45	10	self	0	0.5	Low
92	45	10	self		0.5	Low
93	36	10	self	0	0	Low
94	36	10	other	1	1	Low
95	36	10	self		0	Low
96	36	10	self	1	0	Low
97	36	10	other	0	1	Low
98	36	10	self	0	0	Low
99	36	10	other	0	1	Low
100	36	10	self	0	0	Low
101	36	10	other	1	1	Low
102	36	10	other	0	1	Low
103	36	10	self	0	0	Low
104	36	3	other	1	1	High
105	36	3	self		0	High
106	36	3	self	1	0	High
107	36	3	self	1	0	High
108	36	3	self	1	0	High
109	36	3	other	1	1	High
110	36	3	self	1	0	High
111	36	3	other	1	1	High
112	36	3	other	1	1	High
113	36	3	self		0	High
114	36	3	self	0	0	High
115	36	3	other	1	1	High
116	36	3	other		1	High
117	36	3	other	0	1	High
118	36	3	self	0	0	High
119	36	3	other	1	1	High
120	36	3	other	0	1	High
121	36	3	self	0	0	High
122	36	3	other	1	1	High
123	36	3	self	1	0	High
124	36	3	self	1	0	High
125	36	3	self	1	0	High
126	36	3	other	1	1	High
127	36	10	other	0	1	Low
128	36	10	self	1	0.5	Low
129	36	10	other	0	1	Low
130	36	10	self	1	0	Low
131	36	10	self	1	0	Low
132	36	10	other	1	1	Low
133	36	10	other	1	1	Low
134	36	10	self	1	0	Low
135	36	10	other		1	Low
136	36	10	self	1	0	Low
137	36	10	other	0	1	Low
138	36	3	other	1	1	High
139	36	3	self	1	0	High
140	36	3	self		0	High
141	36	3	self	0	0	High
142	36	3	self	1	0	High
143	36	3	other	0	1	High
144	36	3	other	1	1	High
145	36	3	other	1	1	High
146	36	3	self	1	0	High
147	36	3	other		1	High
148	36	3	self	1	0	High
149	36	3	other	1	1	High
150	36	10	other		1	Low
151	36	10	self	1	0	Low
152	36	10	other	0	1	Low
153	36	10	self	1	0	Low
154	36	10	other	1	1	Low
155	36	10	self	1	0	Low
156	36	10	other	0	1	Low
157	36	10	other	1	1	Low
158	36	10	self	0	0	Low
159	36	10	other	0	1	Low
160	36	10	other		1	Low
161	36	10	self	1	0	Low
162	36	3	other	1	1	High
163	36	3	self	1	0	High
164	36	3	self	1	0	High
165	36	3	self	1	0	High
166	36	3	other	1	1	High
167	36	3	other	0	1	High
168	36	3	other	1	1	High
169	36	3	self	1	0	High
170	36	3	self	0	0	High
171	36	3	other		1	High
172	36	3	other	0	1	High
173	36	10	self	0	0	Low
174	36	10	other	1	1	Low
175	36	10	self		0	Low
176	36	10	self	0	0	Low
177	36	10	self	0	0	Low
178	36	10	other	1	1	Low
179	36	10	other	0	1	Low
180	36	10	self	0	0	Low
181	36	10	other	1	1	Low
182	36	10	self	0	0	Low
183	36	10	self		0	Low
184	36	10	other	0	1	Low
185	35	10	other	0	0.666667	Low
186	35	10	self	0	0.5	Low
187	35	10	self		0.333333	Low
188	35	10	self	0	0.5	Low
189	35	10	other	0	1	Low
190	35	10	other	0	1	Low
191	35	10	self	0	0.5	Low
192	35	10	self	0	0.333333	Low
193	35	10	other	0	0.666667	Low
194	35	10	self	0	0.5	Low
195	35	10	other	1	0.666667	Low
196	35	3	self	0	0.5	High
197	35	3	self		0.5	High
198	35	3	other	0	1	High
199	35	3	self	0	0.5	High
200	35	3	other	0	1	High
201	35	3	self	0	0.5	High
202	35	3	other	0	1	High
203	35	3	other	0	1	High
204	35	3	self	0	0.5	High
205	35	3	other	0	1	High
206	35	3	self	0	0.5	High
207	35	3	other		1	High
208	35	10	other	0	1	Low
209	35	10	self	0	0.5	Low
210	35	10	other		0.5	Low
211	35	10	self	0	0.5	Low
212	35	10	self	0	0.5	Low
213	35	10	other	0	0.666667	Low
214	35	10	other	0	0.5	Low
215	35	10	other	0	0.5	Low
216	35	10	self	1	0.5	Low
217	35	10	self	0	0.5	Low
218	35	10	self		0.5	Low
219	35	10	other	0	0.5	Low
220	35	3	other		1	High
221	35	3	self	0	0.5	High
222	35	3	other	0	1	High
223	35	3	other	0	1	High
224	35	3	other	0	1	High
225	35	3	other	0	1	High
226	35	3	self	0	0.5	High
227	35	3	self	0	0.5	High
228	35	3	self	0	0.5	High
229	35	3	self	0	0.5	High
230	35	3	other	0	1	High
231	35	3	other		1	High
232	35	10	other		0.5	Low
233	35	10	other	0	1	Low
234	35	10	self	0	0.5	Low
235	35	10	self	0	0.5	Low
236	35	10	self	0	0.5	Low
237	35	10	self	0	0.5	Low
238	35	10	other	0	1	Low
239	35	10	other	0	1	Low
240	35	10	other	0	1	Low
241	35	10	self	0	0.5	Low
242	35	10	other	0	1	Low
243	35	3	other	0	1	High
244	35	3	self	0	0.5	High
245	35	3	self		0.5	High
246	35	3	other	0	1	High
247	35	3	self	1	0.5	High
248	35	3	self	0	0.5	High
249	35	3	other	0	1	High
250	35	3	other	1	1	High
251	35	3	self	0	0.5	High
252	35	3	self	0	0.5	High
253	35	3	self		0.5	High
254	35	3	other	0	1	High
255	35	10	other	0	1	Low
256	35	10	other		1	Low
257	35	10	self	0	0	Low
258	35	10	other	0	1	Low
259	35	10	other	0	0.5	Low
260	35	10	self	0	0.5	Low
261	35	10	other	0	1	Low
262	35	10	self	0	0.5	Low
263	35	10	self	0	0.5	Low
264	35	10	other	0	1	Low
265	35	10	self		0.5	Low
266	35	10	self	0	0.5	Low
267	35	3	self	0	0.5	High
268	35	3	other	0	1	High
269	35	3	self	0	0.5	High
270	35	3	self	0	0.5	High
271	35	3	other	0	1	High
272	35	3	other	0	1	High
273	35	3	self	0	0	High
274	35	3	other	0	1	High
275	35	3	other	0	1	High
276	35	3	self	0	0.5	High
277	22	10	self		0.5	Low
278	22	10	other	1	0.666667	Low
279	22	10	self	1	0.333333	Low
280	22	10	self	0	0.333333	Low
281	22	10	self	1	0.333333	Low
282	22	10	self	1	0.333333	Low
283	22	10	other	1	0.5	Low
284	22	10	other	0	0.666667	Low
285	22	10	other	0	0.5	Low
286	22	10	self	0	0.333333	Low
287	22	10	self		0.333333	Low
288	22	10	other	0	0.666667	Low
289	22	3	self	0	0	High
290	22	3	other	1	1	High
291	22	3	other		1	High
292	22	3	other	1	1	High
293	22	3	other	1	1	High
294	22	3	other	1	1	High
295	22	3	self	0	0	High
296	22	3	self	1	0	High
297	22	3	self	0	0	High
298	22	3	other		1	High
299	22	3	other	1	1	High
300	22	3	self	0	0	High
301	22	10	self	0	0	Low
302	22	10	other	1	1	Low
303	22	10	other	0	1	Low
304	22	10	self	1	0	Low
305	22	10	other	1	1	Low
306	22	10	self	1	0	Low
307	22	10	self	1	0	Low
308	22	10	other	1	1	Low
309	22	10	other		1	Low
310	22	10	other	1	1	Low
311	22	10	self	1	0	Low
312	22	3	other	0	1	High
313	22	3	self	0	0	High
314	22	3	self		0	High
315	22	3	other	1	1	High
316	22	3	other	0	1	High
317	22	3	self	1	0	High
318	22	3	self	0	0	High
319	22	3	self	1	0	High
320	22	3	other	1	1	High
321	22	3	other	1	1	High
322	22	3	self	1	0	High
323	22	10	other	1	0.5	Low
324	22	10	self	1	0	Low
325	22	10	other	0	1	Low
326	22	10	self	1	0	Low
327	22	10	self	1	0	Low
328	22	10	self	1	0	Low
329	22	10	other	1	1	Low
330	22	10	other	0	1	Low
331	22	10	self	0	0	Low
332	22	10	other		1	Low
333	22	10	other	0	1	Low
334	22	3	other	1	1	High
335	22	3	self		0.5	High
336	22	3	self	1	0	High
337	22	3	self	1	0	High
338	22	3	self	1	0.5	High
339	22	3	other	0	1	High
340	22	3	other	1	1	High
341	22	3	self	0	0	High
342	22	3	other	1	1	High
343	22	3	other	0	1	High
344	22	3	self	1	0	High
345	22	3	self		0	High
346	22	3	other	1	1	High
347	22	3	self	1	0	High
348	22	3	self	0	0	High
349	22	3	self	0	0	High
350	22	3	other	1	1	High
351	22	3	other	1	1	High
352	22	3	self	1	0	High
353	22	3	other	1	1	High
354	22	3	other	1	1	High
355	22	3	other		1	High
356	22	3	self	1	0	High
357	22	10	other	1	1	Low
358	22	10	self		0	Low
359	22	10	self	0	0.5	Low
360	22	10	other	1	1	Low
361	22	10	other	1	1	Low
362	22	10	self	0	0	Low
363	22	10	self	0	0	Low
364	22	10	self	1	0	Low
365	22	10	other	0	1	Low
366	22	10	other	0	1	Low
367	22	10	self	0	0	Low
368	22	10	other		1	Low
369	60	10	other		1	Low
370	60	10	other	0	0.5	Low
371	60	10	self	1	0.5	Low
372	60	10	self	0	0.333333	Low
373	60	10	other	0	0.666667	Low
374	60	10	other	0	0.666667	Low
375	60	10	self	1	0.333333	Low
376	60	10	other	1	0.5	Low
377	60	10	self	0	0.333333	Low
378	60	10	self	0	0.5	Low
379	60	10	self		0.5	Low
380	60	10	other	0	1	Low
381	60	3	self	1	0.5	High
382	60	3	other	0	0.5	High
383	60	3	other	0	1	High
384	60	3	self	0	0.5	High
385	60	3	self	0	0.5	High
386	60	3	other	1	1	High
387	60	3	self	0	0.5	High
388	60	3	other	1	0.5	High
389	60	3	other	0	1	High
390	60	3	self	0	0.5	High
391	60	10	other	0	1	Low
392	60	10	self	0	0.5	Low
393	60	10	other	0	1	Low
394	60	10	self	0	0.5	Low
395	60	10	self	0	0.5	Low
396	60	10	other	1	1	Low
397	60	10	other	0	1	Low
398	60	10	self	1	0.5	Low
399	60	10	self		0	Low
400	60	10	other	1	1	Low
401	60	10	self	0	0.5	Low
402	60	3	other	0	1	High
403	60	3	other		1	High
404	60	3	self	0	0.5	High
405	60	3	other	0	1	High
406	60	3	other	1	1	High
407	60	3	self	0	0.5	High
408	60	3	other	0	1	High
409	60	3	self	0	0	High
410	60	3	self	0	0.5	High
411	60	3	other	0	1	High
412	60	3	other		1	High
413	60	3	self	0	0.5	High
414	60	3	other	1	1	High
415	60	3	self		0.5	High
416	60	3	self	0	0.5	High
417	60	3	self	0	0.5	High
418	60	3	other	1	1	High
419	60	3	other	1	1	High
420	60	3	self	0	0.5	High
421	60	3	self	0	0.5	High
422	60	3	other	1	1	High
423	60	3	self	0	0.5	High
424	60	3	self		0.5	High
425	60	3	other	0	1	High
426	60	10	self	1	0.5	Low
427	60	10	other	0	1	Low
428	60	10	self		0.5	Low
429	60	10	other	0	1	Low
430	60	10	other	1	1	Low
431	60	10	other	0	1	Low
432	60	10	self	1	0	Low
433	60	10	self	1	0	Low
434	60	10	self	1	0	Low
435	60	10	self	1	0	Low
436	60	10	other		1	Low
437	60	10	other	0	1	Low
438	60	3	other	0	1	High
439	60	3	self		0.5	High
440	60	3	self	0	0.5	High
441	60	3	other	0	1	High
442	60	3	other	0	1	High
443	60	3	self	1	0	High
444	60	3	self	0	0	High
445	60	3	other	0	1	High
446	60	3	self	0	0	High
447	60	3	other		1	High
448	60	3	self	0	0	High
449	60	3	other	0	1	High
450	60	10	other	1	0.5	Low
451	60	10	self	0	0	Low
452	60	10	other	0	1	Low
453	60	10	other	0	0.5	Low
454	60	10	self	0	0.5	Low
455	60	10	other	0	1	Low
456	60	10	self	0	0.5	Low
457	60	10	self	1	0.5	Low
458	60	10	other	1	0.5	Low
459	60	10	other		1	Low
460	60	10	self	1	0	Low
461	49	10	self	0	0	Low
462	49	10	other	0	1	Low
463	49	10	other	0	1	Low
464	49	10	self	1	0	Low
465	49	10	self	0	0	Low
466	49	10	self	0	0	Low
467	49	10	other	0	1	Low
468	49	10	other	1	1	Low
469	49	10	self	0	0	Low
470	49	10	self		0	Low
471	49	10	other	0	1	Low
472	49	3	other	0	1	High
473	49	3	other		1	High
474	49	3	self	0	0	High
475	49	3	self	0	0	High
476	49	3	self	0	0	High
477	49	3	self	0	0	High
478	49	3	other	0	1	High
479	49	3	other	0	1	High
480	49	3	other	0	1	High
481	49	3	self	0	0	High
482	49	3	other	0	1	High
483	49	10	other	0	1	Low
484	49	10	self	0	0	Low
485	49	10	self		0	Low
486	49	10	other	0	1	Low
487	49	10	other	0	1	Low
488	49	10	self	0	0	Low
489	49	10	self	0	0	Low
490	49	10	other	0	1	Low
491	49	10	self	0	0	Low
492	49	10	other		1	Low
493	49	10	other	0	1	Low
494	49	10	self	0	0	Low
495	49	3	self	0	0	High
496	49	3	self		0	High
497	49	3	other	0	1	High
498	49	3	self	0	0	High
499	49	3	self	0	0	High
500	49	3	other	0	1	High
501	49	3	other	0	1	High
502	49	3	self	1	0	High
503	49	3	other	0	1	High
504	49	3	other	0	1	High
505	49	3	self		0	High
506	49	3	self	0	0	High
507	49	10	other	0	1	Low
508	49	10	self	0	0	Low
509	49	10	self	0	0	Low
510	49	10	other	0	1	Low
511	49	10	other	0	1	Low
512	49	10	self	0	0	Low
513	49	10	other	0	1	Low
514	49	10	self	0	0	Low
515	49	10	self	0	0	Low
516	49	10	other	0	1	Low
517	49	10	other		1	Low
518	49	3	self	0	0	High
519	49	3	other	0	1	High
520	49	3	other		1	High
521	49	3	self	1	0	High
522	49	3	self	0	0	High
523	49	3	other	0	1	High
524	49	3	self	0	0	High
525	49	3	other	0	1	High
526	49	3	other	0	1	High
527	49	3	self		0	High
528	49	3	other	0	1	High
529	49	3	self	0	0	High
530	49	3	other		1	High
531	49	3	self	0	0	High
532	49	3	other	0	1	High
533	49	3	self	0	0	High
534	49	3	self	0	0	High
535	49	3	other	0	1	High
536	49	3	other	0	1	High
537	49	3	self	0	0	High
538	49	3	other	0	1	High
539	49	3	other		1	High
540	49	3	self	0	0	High
541	49	10	other	0	1	Low
542	49	10	other		1	Low
543	49	10	self	0	0	Low
544	49	10	self	0	0	Low
545	49	10	other	0	1	Low
546	49	10	self	1	0	Low
547	49	10	other	0	1	Low
548	49	10	other	0	1	Low
549	49	10	self	0	0	Low
550	49	10	self		0	Low
551	49	10	self	0	0	Low
552	49	10	other	0	1	Low
553	18	10	other	1	1	Low
554	18	10	self	1	0	Low
555	18	10	other		1	Low
556	18	10	self	1	0	Low
557	18	10	self	0	0	Low
558	18	10	other	1	1	Low
559	18	10	other	1	1	Low
560	18	10	self	1	0	Low
561	18	10	other	0	1	Low
562	18	10	other	1	1	Low
563	18	10	self	1	0	Low
564	18	10	other		1	Low
565	18	3	other		1	High
566	18	3	self	0	0	High
567	18	3	other	0	1	High
568	18	3	self	1	0	High
569	18	3	other	1	1	High
570	18	3	self	1	0	High
571	18	3	self	0	0	High
572	18	3	other	1	1	High
573	18	3	other	1	1	High
574	18	3	other	1	1	High
575	18	3	self		0	High
576	18	3	self	0	0	High
577	18	3	self	0	0	High
578	18	3	other	1	1	High
579	18	3	self		0	High
580	18	3	self	1	0	High
581	18	3	self	1	0	High
582	18	3	other	1	1	High
583	18	3	other	0	1	High
584	18	3	self	1	0	High
585	18	3	other	0	1	High
586	18	3	self	0	0	High
587	18	3	other	1	1	High
588	18	10	other	0	0.666667	Low
589	18	10	self	1	0	Low
590	18	10	other		1	Low
591	18	10	self	1	0	Low
592	18	10	other	1	1	Low
593	18	10	other	0	1	Low
594	18	10	self	0	0	Low
595	18	10	self	1	0	Low
596	18	10	other	1	1	Low
597	18	10	other	0	1	Low
598	18	10	self	1	0	Low
599	18	10	other	0	1	Low
600	18	10	self		0	Low
601	18	10	self	1	0	Low
602	18	10	self	1	0	Low
603	18	10	other	1	1	Low
604	18	10	self	1	0	Low
605	18	10	other		1	Low
606	18	10	other	1	1	Low
607	18	10	self	0	0	Low
608	18	10	self		0.333333	Low
609	18	10	self	1	0	Low
610	18	10	other	1	1	Low
611	18	3	other	0	1	High
612	18	3	self	0	0	High
613	18	3	self	1	0	High
614	18	3	other		1	High
615	18	3	self	1	0	High
616	18	3	other	0	1	High
617	18	3	self	1	0	High
618	18	3	other	1	1	High
619	18	3	other	0	1	High
620	18	3	other		1	High
621	18	3	self	1	0	High
622	18	3	self		0	High
623	18	3	self	0	0.333333	High
624	18	3	other	0	1	High
625	18	3	other	1	1	High
626	18	3	other		0.5	High
627	18	3	other	1	1	High
628	18	3	self	1	0	High
629	18	3	self	0	0	High
630	18	3	self	1	0	High
631	18	3	other		1	High
632	18	3	other	1	1	High
633	18	3	self	1	0	High
634	18	10	other	1	1	Low
635	18	10	self	1	0	Low
636	18	10	self	0	0	Low
637	18	10	other	1	1	Low
638	18	10	other		1	Low
639	18	10	self	1	0	Low
640	18	10	self	1	0	Low
641	18	10	other	0	0.5	Low
642	18	10	self		0	Low
643	18	10	other	1	1	Low
644	18	10	self	0	0	Low
645	30	10	other	1	0.666667	Low
646	30	10	self	0	0.333333	Low
647	30	10	self		0.333333	Low
648	30	10	other	1	0.666667	Low
649	30	10	other	0	0.666667	Low
650	30	10	self	1	0.333333	Low
651	30	10	other	0	0.666667	Low
652	30	10	self	0	0.333333	Low
653	30	10	self	1	0.333333	Low
654	30	10	self	1	0.333333	Low
655	30	10	other		0.666667	Low
656	30	10	other	1	0.666667	Low
657	30	3	other		0.5	High
658	30	3	self	0	0.333333	High
659	30	3	other	0	1	High
660	30	3	self	0	0	High
661	30	3	other	0	1	High
662	30	3	other	1	1	High
663	30	3	self	0	0	High
664	30	3	other	0	1	High
665	30	3	self	0	0	High
666	30	3	other		1	High
667	30	3	self	1	0	High
668	30	3	other	1	1	High
669	30	10	other	1	0.5	Low
670	30	10	self	1	0.333333	Low
671	30	10	other	1	0.666667	Low
672	30	10	self	0	0.5	Low
673	30	10	self	1	0.333333	Low
674	30	10	other	0	0.666667	Low
675	30	10	other	1	1	Low
676	30	10	self	1	0	Low
677	30	10	other	1	1	Low
678	30	10	self	1	0	Low
679	30	10	self		0	Low
680	30	3	self	1	0	High
681	30	3	other	1	1	High
682	30	3	other		1	High
683	30	3	self	1	0	High
684	30	3	other	1	1	High
685	30	3	self	1	0	High
686	30	3	self	0	0	High
687	30	3	other	0	1	High
688	30	3	other	0	1	High
689	30	3	self		0	High
690	30	3	other	0	1	High
691	30	3	self	0	0	High
692	30	10	self		0	Low
693	30	10	other	0	1	Low
694	30	10	self	1	0	Low
695	30	10	self	1	0	Low
696	30	10	other	0	1	Low
697	30	10	other	0	1	Low
698	30	10	other	1	1	Low
699	30	10	self	1	0	Low
700	30	10	self	0	0	Low
701	30	10	self	1	0	Low
702	30	10	other		1	Low
703	30	10	other	1	1	Low
704	30	3	other	1	1	High
705	30	3	self	0	0	High
706	30	3	self		0	High
707	30	3	self	1	0	High
708	30	3	other	0	1	High
709	30	3	other	1	1	High
710	30	3	other	0	1	High
711	30	3	self	1	0	High
712	30	3	self	0	0	High
713	30	3	other	1	1	High
714	30	3	self	0	0	High
715	30	3	self		0	High
716	30	10	self	1	0	Low
717	30	10	other	1	1	Low
718	30	10	other	1	1	Low
719	30	10	self	1	0	Low
720	30	10	self	1	0	Low
721	30	10	other	1	1	Low
722	30	10	self	0	0	Low
723	30	10	other	1	1	Low
724	30	10	other	1	1	Low
725	30	10	other		1	Low
726	30	10	self	0	0	Low
727	30	3	self	1	0	High
728	30	3	other	0	1	High
729	30	3	self	1	0	High
730	30	3	other	1	1	High
731	30	3	self	0	0	High
732	30	3	self	0	0	High
733	30	3	other	0	1	High
734	30	3	other	0	1	High
735	30	3	other	1	1	High
736	30	3	self	0	0	High
737	32	10	other	0	1	Low
738	32	10	self	0	0	Low
739	32	10	other	0	1	Low
740	32	10	other	0	1	Low
741	32	10	self	0	0	Low
742	32	10	self	0	0	Low
743	32	10	other	0	1	Low
744	32	10	self	0	0	Low
745	32	10	other	0	1	Low
746	32	10	self	0	0	Low
747	32	3	other	0	0.5	High
748	32	3	other		1	High
749	32	3	self	0	0	High
750	32	3	self	0	0	High
751	32	3	self	0	0	High
752	32	3	other	1	0.5	High
753	32	3	other	0	1	High
754	32	3	self	0	0	High
755	32	3	other	0	1	High
756	32	3	other	0	1	High
757	32	3	other		1	High
758	32	3	self	0	0	High
759	32	3	other	0	1	High
760	32	3	self		0	High
761	32	3	self	0	0	High
762	32	3	other	0	1	High
763	32	3	other	0	1	High
764	32	3	self	0	0	High
765	32	3	other	0	1	High
766	32	3	self	0	0	High
767	32	3	self	0	0	High
768	32	3	self		0	High
769	32	3	self	0	0	High
770	32	3	other	0	1	High
771	32	10	self		0.333333	Low
772	32	10	self	0	0	Low
773	32	10	other	0	1	Low
774	32	10	self	0	0	Low
775	32	10	other	0	1	Low
776	32	10	other	0	1	Low
777	32	10	other	0	1	Low
778	32	10	self	0	0	Low
779	32	10	self	0	0	Low
780	32	10	other	0	1	Low
781	32	10	self	0	0	Low
782	32	10	other		1	Low
783	32	3	other		1	High
784	32	3	other		1	High
785	32	3	self	0	0	High
786	32	3	self	0	0	High
787	32	3	self	0	0	High
788	32	3	self	0	0.5	High
789	32	3	other	0	1	High
790	32	3	other	0	1	High
791	32	3	other	0	1	High
792	32	3	other	0	1	High
793	32	3	self	0	0	High
794	32	3	self		0	High
795	32	10	other	0	1	Low
796	32	10	self	0	0	Low
797	32	10	self		0	Low
798	32	10	self	0	0	Low
799	32	10	other	0	1	Low
800	32	10	other	0	1	Low
801	32	10	self	0	0	Low
802	32	10	other	0	1	Low
803	32	10	self	0	0	Low
804	32	10	other	0	1	Low
805	32	10	self	0	0	Low
806	32	10	other		1	Low
807	32	10	other	0	1	Low
808	32	10	other		1	Low
809	32	10	self	0	0	Low
810	32	10	other	0	0.666667	Low
811	32	10	other	0	1	Low
812	32	10	self	0	0	Low
813	32	10	self	0	0.333333	Low
814	32	10	other	0	1	Low
815	32	10	self	0	0	Low
816	32	10	self	0	0	Low
817	32	10	self		0	Low
818	32	10	other	0	1	Low
819	32	3	other	0	1	High
820	32	3	self	0	0	High
821	32	3	other	0	1	High
822	32	3	self	0	0	High
823	32	3	other	0	1	High
824	32	3	self	0	0.5	High
825	32	3	self	0	0	High
826	32	3	other	0	1	High
827	32	3	self	0	0	High
828	32	3	other	0	1	High
829	76	10	other	0	0.666667	Low
830	76	10	self	0	0.5	Low
831	76	10	self		0.5	Low
832	76	10	other	0	0.666667	Low
833	76	10	other	0	0.5	Low
834	76	10	self	0	0.5	Low
835	76	10	self	0	0	Low
836	76	10	self	0	0.5	Low
837	76	10	other	0	0.5	Low
838	76	10	other	0	0.5	Low
839	76	10	self	1	0.4	Low
840	76	3	self	0	0.5	High
841	76	3	other	0	1	High
842	76	3	other	0	1	High
843	76	3	self	0	0	High
844	76	3	other	0	1	High
845	76	3	other	0	1	High
846	76	3	self	0	0.5	High
847	76	3	self	0	0	High
848	76	3	other		1	High
849	76	3	other	0	1	High
850	76	3	self	0	0	High
851	76	3	other	0	1	High
852	76	3	self	0	0.5	High
853	76	3	self		0.5	High
854	76	3	self	0	0.5	High
855	76	3	self	0	0.5	High
856	76	3	other	0	1	High
857	76	3	other	0	1	High
858	76	3	self	0	0.5	High
859	76	3	other	0	1	High
860	76	3	other		1	High
861	76	3	self	0	0.5	High
862	76	3	other	0	1	High
863	76	10	other	0	0.666667	Low
864	76	10	self	0	0.5	Low
865	76	10	other	0	0.6	Low
866	76	10	self	0	0.5	Low
867	76	10	other	0	0.6	Low
868	76	10	other	0	0.666667	Low
869	76	10	self	0	0.333333	Low
870	76	10	self	0	0.4	Low
871	76	10	other	0	0.5	Low
872	76	10	self	0	0.4	Low
873	76	10	other		0.5	Low
874	76	10	other		0.666667	Low
875	76	10	other	0	0.5	Low
876	76	10	self	0	0.5	Low
877	76	10	other	0	0.6	Low
878	76	10	self	0	0.5	Low
879	76	10	other	0	0.666667	Low
880	76	10	self	0	0.5	Low
881	76	10	other	0	0.666667	Low
882	76	10	self	0	0.4	Low
883	76	10	self		0.4	Low
884	76	10	self	0	0.333333	Low
885	76	10	other	0	0.666667	Low
886	76	3	self		0.4	High
887	76	3	other		1	High
888	76	3	other	0	1	High
889	76	3	other	0	1	High
890	76	3	self	0	0.5	High
891	76	3	other	0	1	High
892	76	3	other	0	1	High
893	76	3	self	0	0.5	High
894	76	3	self	0	0.5	High
895	76	3	other	0	1	High
896	76	3	self	0	0.5	High
897	76	3	self		0.5	High
898	76	3	self	0	0.5	High
899	76	3	other	0	1	High
900	76	3	other	0	1	High
901	76	3	other	0	1	High
902	76	3	self	0	0.5	High
903	76	3	self	0	0.5	High
904	76	3	self	0	0.5	High
905	76	3	other	0	1	High
906	76	3	self	1	0.5	High
907	76	3	other	0	1	High
908	76	3	self		0.5	High
909	76	10	other		0.666667	Low
910	76	10	other	0	0.5	Low
911	76	10	self	0	0.333333	Low
912	76	10	other	0	0.666667	Low
913	76	10	other	0	0.666667	Low
914	76	10	self	0	0.5	Low
915	76	10	self	0	0.5	Low
916	76	10	other	1	0.5	Low
917	76	10	self	0	0.5	Low
918	76	10	other	0	0.5	Low
919	76	10	self		0.4	Low
920	76	10	self	0	0.4	Low
921	65	10	self	0	0.5	Low
922	65	10	other	0	0.5	Low
923	65	10	other	0	0.5	Low
924	65	10	self	0	0.5	Low
925	65	10	self	0	0.5	Low
926	65	10	other	0	0.6	Low
927	65	10	other	0	0.571429	Low
928	65	10	self	0	0.5	Low
929	65	10	other	0	0.6	Low
930	65	10	self	0	0.5	Low
931	65	3	self	0	0	High
932	65	3	other	0	1	High
933	65	3	other	0	1	High
934	65	3	other	0	1	High
935	65	3	self	0	0	High
936	65	3	self	0	0	High
937	65	3	other	0	1	High
938	65	3	self	0	0	High
939	65	3	other	0	1	High
940	65	3	self	0	0	High
941	65	3	other	0	1	High
942	65	3	self	0	0	High
943	65	3	self		0	High
944	65	3	other	0	1	High
945	65	3	self	0	0	High
946	65	3	self	0	0	High
947	65	3	other	0	1	High
948	65	3	self	0	0	High
949	65	3	other	0	1	High
950	65	3	self		0	High
951	65	3	self	0	0	High
952	65	3	other	1	1	High
953	65	10	other	0	0.571429	Low
954	65	10	self	1	0	Low
955	65	10	self		0	Low
956	65	10	self	0	0	Low
957	65	10	other	0	1	Low
958	65	10	self	0	0	Low
959	65	10	other	0	0.5	Low
960	65	10	other	0	1	Low
961	65	10	self	0	0.5	Low
962	65	10	other		0.666667	Low
963	65	10	other	0	1	Low
964	65	10	self	0	0	Low
965	65	3	other	0	1	High
966	65	3	other		1	High
967	65	3	self	0	0	High
968	65	3	self	0	0	High
969	65	3	self	0	0.5	High
970	65	3	other	0	1	High
971	65	3	other	0	1	High
972	65	3	self	0	0.5	High
973	65	3	other	0	1	High
974	65	3	other	0	1	High
975	65	3	self	0	0	High
976	65	3	other		1	High
977	65	10	self	0	0	Low
978	65	10	other	0	1	Low
979	65	10	other		1	Low
980	65	10	self	0	0	Low
981	65	10	other	0	1	Low
982	65	10	other	0	1	Low
983	65	10	self	0	0	Low
984	65	10	other	0	1	Low
985	65	10	self	0	0.4	Low
986	65	10	other	0	1	Low
987	65	10	self	0	0	Low
988	65	10	self		0	Low
989	65	3	self		0	High
990	65	3	self	0	0.5	High
991	65	3	other	0	1	High
992	65	3	self	0	0.5	High
993	65	3	other	0	1	High
994	65	3	self	0	0.5	High
995	65	3	other	0	1	High
996	65	3	self	0	0.5	High
997	65	3	other	0	1	High
998	65	3	self	0	0.5	High
999	65	3	other		1	High
1000	65	3	other	0	1	High
1001	65	10	other	0	1	Low
1002	65	10	self		0.5	Low
1003	65	10	self	0	0	Low
1004	65	10	other	0	1	Low
1005	65	10	other	0	1	Low
1006	65	10	self	0	0	Low
1007	65	10	self	1	0	Low
1008	65	10	self	0	0	Low
1009	65	10	other	0	1	Low
1010	65	10	other	0	0.5	Low
1011	65	10	self	0	0.5	Low
1012	65	10	other		0.5	Low
1013	38	10	self	0	0.5	Low
1014	38	10	self		0	Low
1015	38	10	other	0	0.5	Low
1016	38	10	other	0	1	Low
1017	38	10	self	0	0	Low
1018	38	10	self	0	0	Low
1019	38	10	other	0	1	Low
1020	38	10	self	0	0	Low
1021	38	10	other	0	1	Low
1022	38	10	self	1	0	Low
1023	38	10	other		0.5	Low
1024	38	10	other	0	1	Low
1025	38	3	self	0	0.5	High
1026	38	3	other	0	1	High
1027	38	3	other	0	1	High
1028	38	3	other	0	1	High
1029	38	3	self	0	0.5	High
1030	38	3	self	0	0.5	High
1031	38	3	self	0	0.5	High
1032	38	3	other	0	1	High
1033	38	3	self		0.5	High
1034	38	3	other	0	1	High
1035	38	3	self	0	0.5	High
1036	38	10	self	0	0	Low
1037	38	10	other	0	1	Low
1038	38	10	self	0	0	Low
1039	38	10	self	0	0	Low
1040	38	10	other	0	0.5	Low
1041	38	10	other	0	1	Low
1042	38	10	self	0	0	Low
1043	38	10	other	0	1	Low
1044	38	10	self	1	0	Low
1045	38	10	other	1	1	Low
1046	38	3	self		0.5	High
1047	38	3	other	0	1	High
1048	38	3	self	1	0	High
1049	38	3	other	0	1	High
1050	38	3	self	0	0	High
1051	38	3	self	0	0.5	High
1052	38	3	other	0	1	High
1053	38	3	other	0	1	High
1054	38	3	self	0	0	High
1055	38	3	other	0	1	High
1056	38	3	other		1	High
1057	38	3	self	0	0	High
1058	38	10	self	0	0	Low
1059	38	10	other	0	1	Low
1060	38	10	other		1	Low
1061	38	10	other	0	1	Low
1062	38	10	self	0	0	Low
1063	38	10	self	0	0	Low
1064	38	10	self	0	0	Low
1065	38	10	other	1	1	Low
1066	38	10	other	0	1	Low
1067	38	10	self	0	0	Low
1068	38	10	other	0	1	Low
1069	38	10	self		0	Low
1070	38	3	self	0	0	High
1071	38	3	other	0	1	High
1072	38	3	other	0	1	High
1073	38	3	self	1	0.5	High
1074	38	3	other	0	1	High
1075	38	3	self	0	0.5	High
1076	38	3	self	0	0.5	High
1077	38	3	other	0	1	High
1078	38	3	other	0	1	High
1079	38	3	other		1	High
1080	38	3	self	0	0.5	High
1081	38	3	self	0	0.5	High
1082	38	3	other	0	1	High
1083	38	3	other		1	High
1084	38	3	self	0	0.5	High
1085	38	3	other	0	1	High
1086	38	3	self	0	0.5	High
1087	38	3	other	0	1	High
1088	38	3	other	0	1	High
1089	38	3	self	0	0.5	High
1090	38	3	self		0.5	High
1091	38	3	self	0	0	High
1092	38	3	other	1	1	High
1093	38	10	other	0	1	Low
1094	38	10	self		0	Low
1095	38	10	self	0	0	Low
1096	38	10	other	0	1	Low
1097	38	10	other	0	1	Low
1098	38	10	self	0	0.5	Low
1099	38	10	self	0	0.5	Low
1100	38	10	self	0	0.5	Low
1101	38	10	other	0	1	Low
1102	38	10	self	0	0.5	Low
1103	38	10	other	0	1	Low
1104	38	10	other		1	Low
1105	52	10	other		0.5	Low
1106	52	10	self	0	0.333333	Low
1107	52	10	other	0	0.5	Low
1108	52	10	self	0	0	Low
1109	52	10	self	1	0.333333	Low
1110	52	10	other	0	1	Low
1111	52	10	other	0	1	Low
1112	52	10	other	0	1	Low
1113	52	10	self	0	0	Low
1114	52	10	other		1	Low
1115	52	10	other	0	1	Low
1116	52	10	self	0	0	Low
1117	52	3	self		0	High
1118	52	3	self	0	0	High
1119	52	3	other	0	1	High
1120	52	3	self	1	0	High
1121	52	3	self	0	0	High
1122	52	3	other	0	1	High
1123	52	3	other	0	1	High
1124	52	3	self	0	0	High
1125	52	3	other	1	1	High
1126	52	3	self	0	0	High
1127	52	3	other		1	High
1128	52	3	other	0	1	High
1129	52	10	self	0	0.333333	Low
1130	52	10	other		1	Low
1131	52	10	other	1	1	Low
1132	52	10	other	1	1	Low
1133	52	10	other	0	1	Low
1134	52	10	self	1	0	Low
1135	52	10	self	0	0.5	Low
1136	52	10	self	1	0	Low
1137	52	10	other	1	1	Low
1138	52	10	self		0.5	Low
1139	52	10	other	0	1	Low
1140	52	10	self	0	0.5	Low
1141	52	3	self	0	0	High
1142	52	3	other		1	High
1143	52	3	other	0	1	High
1144	52	3	self	0	0	High
1145	52	3	self	0	0	High
1146	52	3	other	1	1	High
1147	52	3	other	0	1	High
1148	52	3	other	0	1	High
1149	52	3	self	0	0	High
1150	52	3	self		0	High
1151	52	3	self	0	0.5	High
1152	52	3	other	0	1	High
1153	52	3	self	0	0	High
1154	52	3	other	0	1	High
1155	52	3	other	0	1	High
1156	52	3	self	0	0	High
1157	52	3	other	0	1	High
1158	52	3	self	0	0.5	High
1159	52	3	other	0	1	High
1160	52	3	self	1	0	High
1161	52	3	other	1	1	High
1162	52	3	self	0	0	High
1163	52	10	self	0	0	Low
1164	52	10	other	0	1	Low
1165	52	10	self	0	0.5	Low
1166	52	10	other	1	1	Low
1167	52	10	other	0	1	Low
1168	52	10	self	0	0	Low
1169	52	10	self	0	0	Low
1170	52	10	other	1	1	Low
1171	52	10	other	0	1	Low
1172	52	10	self		0	Low
1173	52	10	self	1	0	Low
1174	52	10	other	1	1	Low
1175	52	10	self	1	0	Low
1176	52	10	other	1	1	Low
1177	52	10	self	1	0	Low
1178	52	10	other	0	1	Low
1179	52	10	self	1	0	Low
1180	52	10	other	0	1	Low
1181	52	10	self	1	0	Low
1182	52	10	self		0	Low
1183	52	10	other	1	1	Low
1184	52	10	self	1	0	Low
1185	52	3	self	0	0	High
1186	52	3	other	0	1	High
1187	52	3	self		0	High
1188	52	3	other	0	1	High
1189	52	3	other	0	1	High
1190	52	3	other	0	1	High
1191	52	3	self	0	0	High
1192	52	3	self	0	0	High
1193	52	3	self	0	0	High
1194	52	3	self	0	0	High
1195	52	3	other	0	1	High
1196	52	3	other		1	High
1197	28	10	self	0	0	Low
1198	28	10	other	0	1	Low
1199	28	10	other		1	Low
1200	28	10	self	0	0	Low
1201	28	10	self	0	0	Low
1202	28	10	other	0	1	Low
1203	28	10	other	0	1	Low
1204	28	10	other	0	1	Low
1205	28	10	self	0	0	Low
1206	28	10	other		1	Low
1207	28	10	self	0	0	Low
1208	28	10	other	0	1	Low
1209	28	3	self	0	0	High
1210	28	3	other	0	1	High
1211	28	3	other		1	High
1212	28	3	other	0	1	High
1213	28	3	self	0	0	High
1214	28	3	self	0	0	High
1215	28	3	self	0	0	High
1216	28	3	other	1	1	High
1217	28	3	other	0	1	High
1218	28	3	self	0	0	High
1219	28	3	self		0	High
1220	28	3	other	0	1	High
1221	28	10	other	0	1	Low
1222	28	10	self	0	0	Low
1223	28	10	self		0	Low
1224	28	10	other	0	1	Low
1225	28	10	self	1	0	Low
1226	28	10	self	0	0	Low
1227	28	10	self	0	0	Low
1228	28	10	other	1	1	Low
1229	28	10	other	0	1	Low
1230	28	10	other	0	1	Low
1231	28	10	self		0	Low
1232	28	10	self	1	0	Low
1233	28	3	self	0	0	High
1234	28	3	other	0	1	High
1235	28	3	self	0	0	High
1236	28	3	self	0	0	High
1237	28	3	other	0	1	High
1238	28	3	self	1	0	High
1239	28	3	other	0	1	High
1240	28	3	other	0	1	High
1241	28	3	other	0	1	High
1242	28	3	self	0	0	High
1243	28	3	self	0	0	High
1244	28	3	other		1	High
1245	28	3	other	0	1	High
1246	28	3	self	1	0	High
1247	28	3	self	1	0	High
1248	28	3	other	0	1	High
1249	28	3	other	0	1	High
1250	28	3	other	0	1	High
1251	28	3	self	0	0	High
1252	28	3	self	0	0	High
1253	28	3	self		0	High
1254	28	3	other	1	1	High
1255	28	10	other		1	Low
1256	28	10	other	0	1	Low
1257	28	10	self	0	0	Low
1258	28	10	other	0	1	Low
1259	28	10	other	0	1	Low
1260	28	10	self	0	0	Low
1261	28	10	self	1	0	Low
1262	28	10	self	0	0	Low
1263	28	10	other	0	1	Low
1264	28	10	self	0	0	Low
1265	28	10	other	0	1	Low
1266	28	3	other	0	1	High
1267	28	3	self	0	0	High
1268	28	3	other		1	High
1269	28	3	self	0	0	High
1270	28	3	other	0	1	High
1271	28	3	self		0	High
1272	28	3	other	0	1	High
1273	28	3	other	0	1	High
1274	28	3	self	0	0	High
1275	28	3	self		0	High
1276	28	3	other	0	1	High
1277	28	3	self	1	0	High
1278	28	10	other	1	1	Low
1279	28	10	self	0	0	Low
1280	28	10	other	0	1	Low
1281	28	10	self	1	0	Low
1282	28	10	other	0	1	Low
1283	28	10	other	1	1	Low
1284	28	10	self	0	0	Low
1285	28	10	self	0	0	Low
1286	28	10	self	1	0	Low
1287	28	10	self		0	Low
1288	28	10	other	1	1	Low
1289	73	10	other	0	1	Low
1290	73	10	self	1	0	Low
1291	73	10	self	0	0.5	Low
1292	73	10	self	0	0	Low
1293	73	10	other	0	1	Low
1294	73	10	other	1	1	Low
1295	73	10	self	1	0	Low
1296	73	10	other	0	1	Low
1297	73	10	self	0	0	Low
1298	73	10	other	0	1	Low
1299	73	10	other		1	Low
1300	73	3	self		0	High
1301	73	3	other	0	1	High
1302	73	3	self	0	0	High
1303	73	3	other	0	1	High
1304	73	3	other	1	1	High
1305	73	3	self	0	0	High
1306	73	3	other	0	1	High
1307	73	3	self	1	0	High
1308	73	3	self	0	0	High
1309	73	3	other	0	1	High
1310	73	3	other		1	High
1311	73	3	self	0	0	High
1312	73	10	self		0	Low
1313	73	10	self	1	0	Low
1314	73	10	other	0	1	Low
1315	73	10	self	0	0	Low
1316	73	10	other	1	1	Low
1317	73	10	self	0	0	Low
1318	73	10	self	0	0	Low
1319	73	10	other	0	1	Low
1320	73	10	other	0	1	Low
1321	73	10	other	0	1	Low
1322	73	10	self		0	Low
1323	73	10	self	0	0	Low
1324	73	3	self	0	0	High
1325	73	3	self		0	High
1326	73	3	other	0	1	High
1327	73	3	other	0	1	High
1328	73	3	self	0	0	High
1329	73	3	self	0	0	High
1330	73	3	other	0	1	High
1331	73	3	other	0	1	High
1332	73	3	self	1	0	High
1333	73	3	self	0	0	High
1334	73	3	other	0	1	High
1335	73	3	other	0	1	High
1336	73	3	self	1	0	High
1337	73	3	other		1	High
1338	73	3	self	0	0	High
1339	73	3	self	0	0	High
1340	73	3	self	0	0	High
1341	73	3	other	0	1	High
1342	73	3	other	0	1	High
1343	73	3	other	1	1	High
1344	73	3	self	0	0	High
1345	73	3	self		0	High
1346	73	3	other	1	1	High
1347	73	10	other	0	1	Low
1348	73	10	self	1	0	Low
1349	73	10	self	0	0	Low
1350	73	10	other	1	1	Low
1351	73	10	other	0	1	Low
1352	73	10	self	0	0	Low
1353	73	10	self	1	0	Low
1354	73	10	other	0	1	Low
1355	73	10	self	0	0	Low
1356	73	10	self		0	Low
1357	73	10	other	0	1	Low
1358	73	10	other	0	1	Low
1359	73	10	other		1	Low
1360	73	10	self	0	0	Low
1361	73	10	other	0	1	Low
1362	73	10	self	0	0.5	Low
1363	73	10	self	0	0	Low
1364	73	10	other	1	1	Low
1365	73	10	self	1	0	Low
1366	73	10	other	0	1	Low
1367	73	10	other	1	1	Low
1368	73	10	other		1	Low
1369	73	10	self	0	0	Low
1370	73	3	other		1	High
1371	73	3	other	0	1	High
1372	73	3	self	0	0	High
1373	73	3	other	0	1	High
1374	73	3	self	0	0	High
1375	73	3	self	1	0	High
1376	73	3	other	0	1	High
1377	73	3	other	1	1	High
1378	73	3	self	0	0	High
1379	73	3	self	1	0	High
1380	73	3	other	1	1	High
1381	81	10	self	1	0	Low
1382	81	10	self		0	Low
1383	81	10	other	1	1	Low
1384	81	10	self	1	0	Low
1385	81	10	other	1	1	Low
1386	81	10	self	1	0	Low
1387	81	10	other	1	1	Low
1388	81	10	self	0	0	Low
1389	81	10	other	1	1	Low
1390	81	10	self	1	0	Low
1391	81	10	self		0	Low
1392	81	10	other	0	1	Low
1393	81	3	self	0	0	High
1394	81	3	other	1	1	High
1395	81	3	other	1	1	High
1396	81	3	self	1	0	High
1397	81	3	other	0	1	High
1398	81	3	self	0	0	High
1399	81	3	self	1	0	High
1400	81	3	other	0	1	High
1401	81	3	other	1	1	High
1402	81	3	other		1	High
1403	81	3	self	0	0	High
1404	81	10	self	1	0	Low
1405	81	10	other	1	1	Low
1406	81	10	other		1	Low
1407	81	10	self	1	0	Low
1408	81	10	other	1	1	Low
1409	81	10	other	0	1	Low
1410	81	10	other	1	1	Low
1411	81	10	self	1	0	Low
1412	81	10	self	0	0	Low
1413	81	10	self	0	0	Low
1414	81	10	other	0	1	Low
1415	81	10	self		0	Low
1416	81	3	self		0	High
1417	81	3	other	0	1	High
1418	81	3	self	0	0	High
1419	81	3	self	1	0	High
1420	81	3	other	0	1	High
1421	81	3	self	0	0	High
1422	81	3	self	1	0	High
1423	81	3	other	1	1	High
1424	81	3	other	1	1	High
1425	81	3	self		0	High
1426	81	3	other	1	1	High
1427	81	3	self	1	0	High
1428	81	3	self		0	High
1429	81	3	self	0	0	High
1430	81	3	other	0	1	High
1431	81	3	other	0	1	High
1432	81	3	other	1	1	High
1433	81	3	self	0	0	High
1434	81	3	other	1	1	High
1435	81	3	self	0	0	High
1436	81	3	self	1	0	High
1437	81	3	other	0	1	High
1438	81	3	other		1	High
1439	81	3	self	0	0	High
1440	81	10	self	1	0	Low
1441	81	10	other	1	1	Low
1442	81	10	other	1	1	Low
1443	81	10	other	1	1	Low
1444	81	10	self	0	0	Low
1445	81	10	self	1	0	Low
1446	81	10	self	0	0	Low
1447	81	10	other	0	1	Low
1448	81	10	other	1	1	Low
1449	81	10	self	1	0	Low
1450	81	10	other		1	Low
1451	81	10	self	1	0	Low
1452	81	10	other	0	1	Low
1453	81	10	other	1	1	Low
1454	81	10	self	0	0	Low
1455	81	10	other	1	1	Low
1456	81	10	self	1	0	Low
1457	81	10	other	1	1	Low
1458	81	10	self	1	0	Low
1459	81	10	other		1	Low
1460	81	10	other	0	1	Low
1461	81	10	self	1	0	Low
1462	81	3	self	1	0	High
1463	81	3	other		1	High
1464	81	3	other	0	1	High
1465	81	3	self	0	0	High
1466	81	3	self	1	0	High
1467	81	3	other	1	1	High
1468	81	3	other	1	1	High
1469	81	3	self	1	0	High
1470	81	3	other	1	1	High
1471	81	3	self	1	0	High
1472	81	3	other	0	1	High
1473	63	10	self		0	Low
1474	63	10	self	0	0	Low
1475	63	10	other	0	1	Low
1476	63	10	other	0	1	Low
1477	63	10	self	0	0	Low
1478	63	10	self	0	0	Low
1479	63	10	other	0	1	Low
1480	63	10	other	0	1	Low
1481	63	10	self	0	0	Low
1482	63	10	other	0	1	Low
1483	63	10	self	1	0	Low
1484	63	10	other		1	Low
1485	63	3	self	0	0	High
1486	63	3	other		1	High
1487	63	3	other	1	1	High
1488	63	3	other	0	1	High
1489	63	3	other	1	1	High
1490	63	3	self	1	0	High
1491	63	3	self	0	0	High
1492	63	3	self	0	0	High
1493	63	3	other	0	1	High
1494	63	3	other	0	1	High
1495	63	3	self		0	High
1496	63	3	self	0	0	High
1497	63	10	self	0	0	Low
1498	63	10	other	1	1	Low
1499	63	10	other		1	Low
1500	63	10	self	0	0	Low
1501	63	10	other	1	1	Low
1502	63	10	self	0	0	Low
1503	63	10	self	0	0	Low
1504	63	10	other	0	1	Low
1505	63	10	other	0	1	Low
1506	63	10	other	0	1	Low
1507	63	10	self		0	Low
1508	63	10	self	0	0	Low
1509	63	3	other	0	1	High
1510	63	3	self	0	0	High
1511	63	3	self		0	High
1512	63	3	self	1	0	High
1513	63	3	other		1	High
1514	63	3	self	1	0	High
1515	63	3	other	0	1	High
1516	63	3	other	0	1	High
1517	63	3	self	0	0	High
1518	63	3	self	0	0	High
1519	63	3	other	0	1	High
1520	63	3	other		1	High
1521	63	10	other		1	Low
1522	63	10	other	0	1	Low
1523	63	10	self	1	0	Low
1524	63	10	self	1	0	Low
1525	63	10	other	1	1	Low
1526	63	10	other	1	1	Low
1527	63	10	self	0	0	Low
1528	63	10	other	1	1	Low
1529	63	10	self	0	0	Low
1530	63	10	other	0	1	Low
1531	63	10	self		0	Low
1532	63	10	self	0	0	Low
1533	63	3	other	0	1	High
1534	63	3	self		0	High
1535	63	3	self	1	0	High
1536	63	3	self	1	0	High
1537	63	3	self		0	High
1538	63	3	self	1	0	High
1539	63	3	other	0	1	High
1540	63	3	other	0	1	High
1541	63	3	other	0	1	High
1542	63	3	other	0	1	High
1543	63	3	self	0	0	High
1544	63	3	self		0	High
1545	63	3	other	0	1	High
1546	63	3	other	0	1	High
1547	63	3	other	0	1	High
1548	63	3	self	0	0	High
1549	63	3	self	0	0	High
1550	63	3	other	0	1	High
1551	63	3	self	0	0	High
1552	63	3	other		1	High
1553	63	3	other	0	1	High
1554	63	3	self	1	0	High
1555	63	10	other	0	1	Low
1556	63	10	self	0	0	Low
1557	63	10	other	0	1	Low
1558	63	10	other	0	1	Low
1559	63	10	self	0	0	Low
1560	63	10	self	0	0	Low
1561	63	10	other	1	1	Low
1562	63	10	self	1	0	Low
1563	63	10	self	1	0	Low
1564	63	10	other	0	1	Low
1565	48	10	other	0	0.666667	Low
1566	48	10	self		0	Low
1567	48	10	self	0	0	Low
1568	48	10	other	0	1	Low
1569	48	10	self	1	0	Low
1570	48	10	self	1	0	Low
1571	48	10	other	0	1	Low
1572	48	10	self	0	0	Low
1573	48	10	other	1	1	Low
1574	48	10	self	0	0.5	Low
1575	48	10	self		0	Low
1576	48	10	other	1	0.5	Low
1577	48	3	self	1	0	High
1578	48	3	self		0	High
1579	48	3	other	1	1	High
1580	48	3	other	1	1	High
1581	48	3	self	1	0	High
1582	48	3	self	1	0	High
1583	48	3	other	0	1	High
1584	48	3	other	1	1	High
1585	48	3	self	0	0	High
1586	48	3	other		1	High
1587	48	3	other	0	1	High
1588	48	3	self	0	0	High
1589	48	10	self	1	0	Low
1590	48	10	other	0	1	Low
1591	48	10	self	1	0	Low
1592	48	10	self	0	0.5	Low
1593	48	10	other	1	1	Low
1594	48	10	other	1	0.666667	Low
1595	48	10	self	0	0.5	Low
1596	48	10	other	1	1	Low
1597	48	10	self	1	0.5	Low
1598	48	10	other	1	0.5	Low
1599	48	3	other		1	High
1600	48	3	other	1	1	High
1601	48	3	self	1	0	High
1602	48	3	other	0	1	High
1603	48	3	other	0	1	High
1604	48	3	self	1	0	High
1605	48	3	self	1	0	High
1606	48	3	self	1	0	High
1607	48	3	other	1	1	High
1608	48	3	other	1	1	High
1609	48	3	self		0	High
1610	48	3	self	1	0	High
1611	48	10	other	1	1	Low
1612	48	10	other		1	Low
1613	48	10	self	1	0	Low
1614	48	10	other	1	1	Low
1615	48	10	self	1	0	Low
1616	48	10	other	0	1	Low
1617	48	10	self	1	0	Low
1618	48	10	self	1	0.5	Low
1619	48	10	other	1	1	Low
1620	48	10	self	0	0	Low
1621	48	10	other		1	Low
1622	48	10	other	1	1	Low
1623	48	3	other	1	1	High
1624	48	3	self	1	0	High
1625	48	3	self	0	0	High
1626	48	3	other	0	1	High
1627	48	3	other	1	1	High
1628	48	3	self	1	0	High
1629	48	3	other	0	1	High
1630	48	3	self		0.5	High
1631	48	3	other		1	High
1632	48	3	self	1	0	High
1633	48	3	other	1	1	High
1634	48	10	self	0	0	Low
1635	48	10	other		1	Low
1636	48	10	other	0	1	Low
1637	48	10	self	1	0	Low
1638	48	10	other	1	1	Low
1639	48	10	other	1	1	Low
1640	48	10	other	1	1	Low
1641	48	10	self	0	0	Low
1642	48	10	self	1	0	Low
1643	48	10	self		0	Low
1644	48	10	other	1	1	Low
1645	48	10	self	1	0	Low
1646	48	3	other	1	1	High
1647	48	3	self	1	0	High
1648	48	3	self	1	0	High
1649	48	3	self	0	0	High
1650	48	3	other	0	1	High
1651	48	3	other	1	1	High
1652	48	3	self	0	0	High
1653	48	3	other	0	1	High
1654	48	3	self	1	0	High
1655	48	3	other	0	0.5	High
1656	48	3	self		0	High
1657	85	10	other		0.666667	Low
1658	85	10	self	1	0.333333	Low
1659	85	10	other	0	0.5	Low
1660	85	10	self	0	0.5	Low
1661	85	10	other	0	0.5	Low
1662	85	10	self	1	0.333333	Low
1663	85	10	other	1	0.666667	Low
1664	85	10	other	1	1	Low
1665	85	10	self	0	0.333333	Low
1666	85	10	other	1	0.5	Low
1667	85	10	self	0	0.333333	Low
1668	85	10	self		0.333333	Low
1669	85	3	other	0	1	High
1670	85	3	self	1	0.5	High
1671	85	3	other	0	1	High
1672	85	3	self	0	0.5	High
1673	85	3	self	0	0.5	High
1674	85	3	self	0	0.5	High
1675	85	3	other	0	1	High
1676	85	3	other	0	1	High
1677	85	3	other		1	High
1678	85	3	self	0	0.5	High
1679	85	3	other	0	1	High
1680	85	3	self	1	0.5	High
1681	85	3	other	0	1	High
1682	85	3	self		0.5	High
1683	85	3	self	0	0.5	High
1684	85	3	other	0	1	High
1685	85	3	self	0	0.5	High
1686	85	3	self	0	0.5	High
1687	85	3	other	0	1	High
1688	85	3	other	1	1	High
1689	85	3	other		1	High
1690	85	3	self	0	0.5	High
1691	85	3	other	0	1	High
1692	85	10	other	0	0.666667	Low
1693	85	10	self	1	0.5	Low
1694	85	10	other		0.5	Low
1695	85	10	other	1	0.666667	Low
1696	85	10	self	0	0.333333	Low
1697	85	10	self	0	0.333333	Low
1698	85	10	self	0	0.333333	Low
1699	85	10	other	0	0.666667	Low
1700	85	10	other	0	0.666667	Low
1701	85	10	self	1	0.333333	Low
1702	85	10	other	0	0.5	Low
1703	85	3	other	1	1	High
1704	85	3	self		0.5	High
1705	85	3	self	0	0.5	High
1706	85	3	other	1	1	High
1707	85	3	self	0	0	High
1708	85	3	self	1	0.5	High
1709	85	3	other	1	1	High
1710	85	3	self	1	0.5	High
1711	85	3	other	0	1	High
1712	85	3	other		1	High
1713	85	3	other	0	1	High
1714	85	3	self	1	0.5	High
1715	85	10	self		0.333333	Low
1716	85	10	other	0	0.666667	Low
1717	85	10	self	1	0.5	Low
1718	85	10	self	1	0.333333	Low
1719	85	10	other	0	0.666667	Low
1720	85	10	self	0	0.5	Low
1721	85	10	other	1	0.5	Low
1722	85	10	other	0	1	Low
1723	85	10	self	0	0.5	Low
1724	85	10	other	1	1	Low
1725	85	10	self	0	0	Low
1726	85	10	other		1	Low
1727	85	3	self	0	0.5	High
1728	85	3	other	0	1	High
1729	85	3	self		0.5	High
1730	85	3	other	1	1	High
1731	85	3	self	1	0.5	High
1732	85	3	self	0	0.5	High
1733	85	3	other	0	1	High
1734	85	3	other	0	1	High
1735	85	3	self	0	0.5	High
1736	85	3	other	0	1	High
1737	85	3	self	0	0.5	High
1738	85	10	other	0	0.666667	Low
1739	85	10	self	1	0.5	Low
1740	85	10	self	0	0.5	Low
1741	85	10	other	0	0.5	Low
1742	85	10	other	1	0.666667	Low
1743	85	10	self	0	0.333333	Low
1744	85	10	self	0	0.5	Low
1745	85	10	other	0	1	Low
1746	85	10	self		0.5	Low
1747	85	10	other	1	0.5	Low
1748	85	10	self	0	0	Low
1749	62	10	other	0	0.5	Low
1750	62	10	other		1	Low
1751	62	10	self	0	0	Low
1752	62	10	self	1	0	Low
1753	62	10	self	0	0	Low
1754	62	10	self	0	0	Low
1755	62	10	other	1	1	Low
1756	62	10	other	0	1	Low
1757	62	10	other	1	1	Low
1758	62	10	self	1	0	Low
1759	62	10	other	0	1	Low
1760	62	3	other		1	High
1761	62	3	self	0	0	High
1762	62	3	other	1	1	High
1763	62	3	other	0	1	High
1764	62	3	other	1	1	High
1765	62	3	self	1	0	High
1766	62	3	other	1	1	High
1767	62	3	self	0	0	High
1768	62	3	self	1	0	High
1769	62	3	self		0	High
1770	62	3	other	1	1	High
1771	62	3	self	1	0	High
1772	62	3	self		0	High
1773	62	3	self	0	0	High
1774	62	3	other	1	1	High
1775	62	3	self	1	0	High
1776	62	3	other	1	1	High
1777	62	3	self	0	0	High
1778	62	3	other	0	1	High
1779	62	3	self	1	0	High
1780	62	3	other	1	1	High
1781	62	3	self	0	0	High
1782	62	3	other	0	1	High
1783	62	10	self	1	0	Low
1784	62	10	other		1	Low
1785	62	10	other	1	1	Low
1786	62	10	other	1	1	Low
1787	62	10	self	1	0	Low
1788	62	10	other	1	1	Low
1789	62	10	self	1	0	Low
1790	62	10	self	0	0	Low
1791	62	10	other	0	1	Low
1792	62	10	other	1	1	Low
1793	62	10	self	1	0	Low
1794	62	10	other		1	Low
1795	62	10	self	1	0	Low
1796	62	10	self		0	Low
1797	62	10	other	1	1	Low
1798	62	10	self	0	0	Low
1799	62	10	self	1	0	Low
1800	62	10	other	1	1	Low
1801	62	10	other	1	1	Low
1802	62	10	other	0	1	Low
1803	62	10	self	1	0	Low
1804	62	10	self	0	0	Low
1805	62	10	self		0	Low
1806	62	10	other	1	1	Low
1807	62	3	other		1	High
1808	62	3	self	1	0	High
1809	62	3	other	1	1	High
1810	62	3	other	0	1	High
1811	62	3	other	1	1	High
1812	62	3	self	1	0	High
1813	62	3	self	1	0	High
1814	62	3	self	1	0	High
1815	62	3	other	0	1	High
1816	62	3	self	0	0	High
1817	62	3	other	1	1	High
1818	62	3	other		1	High
1819	62	3	self	1	0	High
1820	62	3	other	1	1	High
1821	62	3	self		0	High
1822	62	3	self	1	0	High
1823	62	3	other	0	1	High
1824	62	3	self	1	0	High
1825	62	3	other	0	1	High
1826	62	3	other	0	1	High
1827	62	3	self	0	0	High
1828	62	3	self	0	0	High
1829	62	3	other	1	1	High
1830	62	10	other	1	1	Low
1831	62	10	self	1	0	Low
1832	62	10	self		0	Low
1833	62	10	self	0	0	Low
1834	62	10	other	1	1	Low
1835	62	10	self	1	0	Low
1836	62	10	other	0	1	Low
1837	62	10	other	0	1	Low
1838	62	10	self	0	0	Low
1839	62	10	self	0	0	Low
1840	62	10	other	0	1	Low
1841	110	10	other		1	Low
1842	110	10	self	0	0	Low
1843	110	10	other	0	1	Low
1844	110	10	other	0	1	Low
1845	110	10	other	1	1	Low
1846	110	10	self	0	0	Low
1847	110	10	self	0	0	Low
1848	110	10	other	0	1	Low
1849	110	10	self	1	0	Low
1850	110	10	self		0	Low
1851	110	10	self	1	0	Low
1852	110	10	other	0	1	Low
1853	110	3	self	0	0.5	High
1854	110	3	other		0.5	High
1855	110	3	other		0.5	High
1856	110	3	other	0	0.5	High
1857	110	3	self	0	0.5	High
1858	110	3	other	1	0.5	High
1859	110	3	self	0	0.5	High
1860	110	3	other	1	0.5	High
1861	110	3		0	0	High
1862	110	3		1	0	High
1863	110	3	self		0.5	High
1864	110	3			0	High
1865	110	3	self	0	0.5	High
1866	110	3	other	0	0.5	High
1867	110	3		1	0	High
1868	110	3	other	0	0.5	High
1869	110	3	self	0	0.5	High
1870	110	3	other	1	0.5	High
1871	110	3	self	0	0.5	High
1872	110	3	self	0	0.5	High
1873	110	3		0	0	High
1874	110	3			0	High
1875	110	3	other	1	0.5	High
1876	110	10	other	0	1	Low
1877	110	10	other		1	Low
1878	110	10	self	1	0	Low
1879	110	10	other	0	1	Low
1880	110	10	other	0	0.5	Low
1881	110	10	self	0	0	Low
1882	110	10	self	0	0	Low
1883	110	10	self	0	0	Low
1884	110	10	other	1	1	Low
1885	110	10	other	0	1	Low
1886	110	10	self	0	0	Low
1887	110	10	self	0	0	Low
1888	110	10	other	1	1	Low
1889	110	10	other	0	1	Low
1890	110	10	other	0	1	Low
1891	110	10	other	0	1	Low
1892	110	10	self	1	0	Low
1893	110	10	self	0	0	Low
1894	110	10	self	0	0	Low
1895	110	10	other	1	1	Low
1896	110	10	other		1	Low
1897	110	10	self	1	0	Low
1898	110	3	self	0	0	High
1899	110	3	other	0	1	High
1900	110	3	self	0	0	High
1901	110	3	other	0	1	High
1902	110	3	other	1	1	High
1903	110	3	self	0	0	High
1904	110	3	other	0	1	High
1905	110	3	self	0	0	High
1906	110	3	self		0	High
1907	110	3	other	0	1	High
1908	110	3	self	0	0	High
1909	110	3	self		0	High
1910	110	3	self	0	0	High
1911	110	3	other	0	1	High
1912	110	3	other	0	1	High
1913	110	3	self	0	0	High
1914	110	3	other	0	1	High
1915	110	3	other	1	1	High
1916	110	3	self	0	0	High
1917	110	3	self	0	0	High
1918	110	3	other		1	High
1919	110	3	self	1	0	High
1920	110	3	other	0	1	High
1921	110	10	self		0	Low
1922	110	10	self	0	0	Low
1923	110	10	other	0	1	Low
1924	110	10	self	0	0	Low
1925	110	10	other	0	1	Low
1926	110	10	self	0	0	Low
1927	110	10	self	0	0	Low
1928	110	10	other	0	1	Low
1929	110	10	other	0	1	Low
1930	110	10	self	0	0	Low
1931	110	10	self		0	Low
1932	110	10	other	0	1	Low
1933	79	10	other		0.666667	Low
1934	79	10	self	0	0.333333	Low
1935	79	10	other	0	0.666667	Low
1936	79	10	other	0	0.666667	Low
1937	79	10	self	1	0.5	Low
1938	79	10	self	0	0.333333	Low
1939	79	10	other	0	0.666667	Low
1940	79	10	other	1	0.666667	Low
1941	79	10	self	0	0.333333	Low
1942	79	10	other	0	0.666667	Low
1943	79	10	other		0.666667	Low
1944	79	10	self	1	0.5	Low
1945	79	3	self	0	0	High
1946	79	3	other	1	0.5	High
1947	79	3	self		0	High
1948	79	3	other	1	0.5	High
1949	79	3	self	0	0	High
1950	79	3	other	0	0.5	High
1951	79	3	other	0	1	High
1952	79	3	self	0	0	High
1953	79	3	self	1	0.5	High
1954	79	3	other	0	0.5	High
1955	79	3	self	1	0.5	High
1956	79	10	self	0	0.5	Low
1957	79	10	other	1	0.5	Low
1958	79	10	self		0	Low
1959	79	10	other	0	1	Low
1960	79	10	self	1	0.5	Low
1961	79	10	self	0	0.5	Low
1962	79	10	other	0	0.666667	Low
1963	79	10	other	1	1	Low
1964	79	10	self	1	0.333333	Low
1965	79	10	self	0	0	Low
1966	79	10	self		0	Low
1967	79	10	other	1	1	Low
1968	79	3	self	1	0	High
1969	79	3	other	0	1	High
1970	79	3	self		0	High
1971	79	3	self	0	0	High
1972	79	3	other	0	1	High
1973	79	3	other	0	1	High
1974	79	3	self	0	0	High
1975	79	3	other	1	1	High
1976	79	3	self	1	0	High
1977	79	3	self	0	0	High
1978	79	3	other	1	1	High
1979	79	3	other		1	High
1980	79	3	other	1	1	High
1981	79	3	self	1	0	High
1982	79	3	self	0	0	High
1983	79	3	other	1	1	High
1984	79	3	other	0	1	High
1985	79	3	self	0	0	High
1986	79	3	self	0	0	High
1987	79	3	other	0	1	High
1988	79	3	other		1	High
1989	79	3	self	0	0	High
1990	79	3	other	1	1	High
1991	79	10	self	1	0	Low
1992	79	10	other		1	Low
1993	79	10	other	1	1	Low
1994	79	10	self	1	0	Low
1995	79	10	self	1	0	Low
1996	79	10	other	0	1	Low
1997	79	10	self	0	0	Low
1998	79	10	other	1	1	Low
1999	79	10	other	1	1	Low
[truncated: 16,401 more rows]

[truncated: 9 more sheets: SourceData_FigS2, SourceData_FigS3, SourceData_FigS4a, SourceData_FigS4b, SourceData_FigS4c, SourceData_FigS4d, SourceData_FigS6, SourceData_FigS7, SourceData_FigS8]
