# Supplementary material for: Attentional priorities drive effects of time pressure on altruistic choice
Source: Nat Commun. 2020 Jul 15;11:3534. doi: 10.1038/s41467-020-17326-x (PMC7363879; doi:10.1038/s41467-020-17326-x)
Supplement: Supplementary file 4 — Source Data [file 41467_2020_17326_MOESM4_ESM.zip › SourceData/SourceData_FigS7.csv]

	subj	cond	block	gen
1	1	High	2	0.473684210526316
2	1	High	4	0.6
3	1	High	6	0.421052631578947
4	1	High	8	0.578947368421053
5	1	Low	1	0.65
6	1	Low	3	0.5
7	1	Low	5	0.55
8	1	Low	7	0.75
9	2	High	2	0.631578947368421
10	2	High	4	0.263157894736842
11	2	High	6	0.6
12	2	High	8	0.5
13	2	Low	1	0.4
14	2	Low	3	0.55
15	2	Low	5	0.65
16	2	Low	7	0.65
17	3	High	2	0.111111111111111
18	3	High	4	0.210526315789474
19	3	High	6	0.263157894736842
20	3	High	8	0.166666666666667
21	3	Low	1	0.45
22	3	Low	3	0.315789473684211
23	3	Low	5	0.4
24	3	Low	7	0.25
25	4	High	2	0.578947368421053
26	4	High	4	0.526315789473684
27	4	High	6	0.55
28	4	High	8	0.473684210526316
29	4	Low	1	0.5
30	4	Low	3	0.6
31	4	Low	5	0.684210526315789
32	4	Low	7	0.55
33	5	High	2	0.470588235294118
34	5	High	4	0.611111111111111
35	5	High	6	0.263157894736842
36	5	High	8	0.684210526315789
37	5	Low	1	0.4
38	5	Low	3	0.8
39	5	Low	5	0.6
40	5	Low	7	0.65
41	6	High	2	0.647058823529412
42	6	High	4	0.5
43	6	High	6	0.333333333333333
44	6	High	8	0.526315789473684
45	6	Low	1	0.55
46	6	Low	3	0.55
47	6	Low	5	0.5
48	6	Low	7	0.75
49	7	High	2	0.473684210526316
50	7	High	4	0.526315789473684
51	7	High	6	0.5
52	7	High	8	0.65
53	7	Low	1	0.55
54	7	Low	3	0.55
55	7	Low	5	0.55
56	7	Low	7	0.65
57	8	High	2	0.315789473684211
58	8	High	4	0.210526315789474
59	8	High	6	0.263157894736842
60	8	High	8	0.15
61	8	Low	1	0
62	8	Low	3	0.35
63	8	Low	5	0.3
64	8	Low	7	0.15
65	9	High	2	0.473684210526316
66	9	High	4	0.714285714285714
67	9	High	6	0.555555555555556
68	9	High	8	0.45
69	9	Low	1	0.578947368421053
70	9	Low	3	0.85
71	9	Low	5	0.6
72	9	Low	7	0.7
73	10	High	2	0.3
74	10	High	4	0.45
75	10	High	6	0.65
76	10	High	8	0.55
77	10	Low	1	0.35
78	10	Low	3	0.35
79	10	Low	5	0.6
80	10	Low	7	0.6
81	11	High	2	0
82	11	High	4	0
83	11	High	6	0
84	11	High	8	0.05
85	11	Low	1	0
86	11	Low	3	0
87	11	Low	5	0.05
88	11	Low	7	0.05
89	12	High	2	0.266666666666667
90	12	High	4	0.375
91	12	High	6	0.210526315789474
92	12	High	8	0.166666666666667
93	12	Low	1	0.3
94	12	Low	3	0.05
95	12	Low	5	0.2
96	12	Low	7	0.3
97	13	High	2	0.388888888888889
98	13	High	4	0.631578947368421
99	13	High	6	0.388888888888889
100	13	High	8	0.6
101	13	Low	1	0.3
102	13	Low	3	0.4
103	13	Low	5	0.4
104	13	Low	7	0.45
105	14	High	2	0.05
106	14	High	4	0
107	14	High	6	0.05
108	14	High	8	0
109	14	Low	1	0.2
110	14	Low	3	0
111	14	Low	5	0
112	14	Low	7	0.05
113	15	High	2	0.5
114	15	High	4	0.736842105263158
115	15	High	6	0.684210526315789
116	15	High	8	0.578947368421053
117	15	Low	1	0.55
118	15	Low	3	0.8
119	15	Low	5	0.65
120	15	Low	7	0.65
121	16	High	2	0.0526315789473684
122	16	High	4	0.2
123	16	High	6	0.2
124	16	High	8	0.1
125	16	Low	1	0.15
126	16	Low	3	0.2
127	16	Low	5	0.25
128	16	Low	7	0.35
129	17	High	2	0.111111111111111
130	17	High	4	0.05
131	17	High	6	0
132	17	High	8	0
133	17	Low	1	0.1
134	17	Low	3	0
135	17	Low	5	0
136	17	Low	7	0
137	18	High	2	0.736842105263158
138	18	High	4	0.55
139	18	High	6	0.65
140	18	High	8	0.55
141	18	Low	1	0.45
142	18	Low	3	0.421052631578947
143	18	Low	5	0.45
144	18	Low	7	0.421052631578947
145	19	High	2	0.315789473684211
146	19	High	4	0.5
147	19	High	6	0.25
148	19	High	8	0.4
149	19	Low	1	0.35
150	19	Low	3	0.5
151	19	Low	5	0.55
152	19	Low	7	0.45
153	20	High	2	0.210526315789474
154	20	High	4	0.222222222222222
155	20	High	6	0.388888888888889
156	20	High	8	0.0555555555555556
157	20	Low	1	0.15
158	20	Low	3	0.05
159	20	Low	5	0.1
160	20	Low	7	0
161	21	High	2	0
162	21	High	4	0.105263157894737
163	21	High	6	0.166666666666667
164	21	High	8	0
165	21	Low	1	0.157894736842105
166	21	Low	3	0.05
167	21	Low	5	0
168	21	Low	7	0.05
169	22	High	2	0.222222222222222
170	22	High	4	0.631578947368421
171	22	High	6	0.473684210526316
172	22	High	8	0.25
173	22	Low	1	0.3
174	22	Low	3	0.45
175	22	Low	5	0.631578947368421
176	22	Low	7	0.35
177	23	High	2	0.894736842105263
178	23	High	4	0.823529411764706
179	23	High	6	0.7
180	23	High	8	0.789473684210526
181	23	Low	1	0.85
182	23	Low	3	0.7
183	23	Low	5	0.8
184	23	Low	7	0.55
185	24	High	2	0.05
186	24	High	4	0.05
187	24	High	6	0.1
188	24	High	8	0
189	24	Low	1	0.105263157894737
190	24	Low	3	0
191	24	Low	5	0.05
192	24	Low	7	0
193	25	High	2	0.352941176470588
194	25	High	4	0.444444444444444
195	25	High	6	0.7
196	25	High	8	0.368421052631579
197	25	Low	1	0.4
198	25	Low	3	0.5
199	25	Low	5	0.55
200	25	Low	7	0.4
201	26	High	2	0.315789473684211
202	26	High	4	0.2
203	26	High	6	0
204	26	High	8	0
205	26	Low	1	0.25
206	26	Low	3	0.315789473684211
207	26	Low	5	0.25
208	26	Low	7	0.2
209	27	High	2	0.388888888888889
210	27	High	4	0.315789473684211
211	27	High	6	0.444444444444444
212	27	High	8	0.421052631578947
213	27	Low	1	0.45
214	27	Low	3	0.4
215	27	Low	5	0.4
216	27	Low	7	0.55
217	28	High	2	0.578947368421053
218	28	High	4	0.631578947368421
219	28	High	6	0.631578947368421
220	28	High	8	0.6
221	28	Low	1	0.6
222	28	Low	3	0.45
223	28	Low	5	0.6
224	28	Low	7	0.55
225	29	High	2	0.35
226	29	High	4	0.4
227	29	High	6	0.6
228	29	High	8	0.45
229	29	Low	1	0.3
230	29	Low	3	0.5
231	29	Low	5	0.6
232	29	Low	7	0.55
233	30	High	2	0.5
234	30	High	4	0.631578947368421
235	30	High	6	0.526315789473684
236	30	High	8	0.4
237	30	Low	1	0.7
238	30	Low	3	0.65
239	30	Low	5	0.7
240	30	Low	7	0.6
241	31	High	2	0.684210526315789
242	31	High	4	0.6
243	31	High	6	0.6
244	31	High	8	0.45
245	31	Low	1	0.6
246	31	Low	3	0.65
247	31	Low	5	0.5
248	31	Low	7	0.55
249	32	High	2	0.263157894736842
250	32	High	4	0.6
251	32	High	6	0.55
252	32	High	8	0.45
253	32	Low	1	0.5
254	32	Low	3	0.35
255	32	Low	5	0.55
256	32	Low	7	0.315789473684211
257	33	High	2	0.45
258	33	High	4	0.578947368421053
259	33	High	6	0.368421052631579
260	33	High	8	0.45
261	33	Low	1	0.55
262	33	Low	3	0.65
263	33	Low	5	0.5
264	33	Low	7	0.55
265	34	High	2	0.210526315789474
266	34	High	4	0
267	34	High	6	0
268	34	High	8	0.0526315789473684
269	34	Low	1	0.3
270	34	Low	3	0
271	34	Low	5	0
272	34	Low	7	0.05
273	35	High	2	0.0555555555555556
274	35	High	4	0.1
275	35	High	6	0.157894736842105
276	35	High	8	0.1
277	35	Low	1	0.2
278	35	Low	3	0.4
279	35	Low	5	0.15
280	35	Low	7	0.2
281	36	High	2	0.3
282	36	High	4	0.6
283	36	High	6	0.55
284	36	High	8	0.65
285	36	Low	1	0.35
286	36	Low	3	0.65
287	36	Low	5	0.6
288	36	Low	7	0.7
289	37	High	2	0.0555555555555556
290	37	High	4	0.0526315789473684
291	37	High	6	0.105263157894737
292	37	High	8	0.15
293	37	Low	1	0.05
294	37	Low	3	0.2
295	37	Low	5	0.5
296	37	Low	7	0.6
297	38	High	2	0.588235294117647
298	38	High	4	0.75
299	38	High	6	0.333333333333333
300	38	High	8	0.611111111111111
301	38	Low	1	0.3
302	38	Low	3	0.55
303	38	Low	5	0.65
304	38	Low	7	0.55
305	39	High	2	0.5
306	39	High	4	0.611111111111111
307	39	High	6	0.55
308	39	High	8	0.631578947368421
309	39	Low	1	0.55
310	39	Low	3	0.45
311	39	Low	5	0.7
312	39	Low	7	0.7
313	40	High	2	0.388888888888889
314	40	High	4	0.526315789473684
315	40	High	6	0.4
316	40	High	8	0.5
317	40	Low	1	0.5
318	40	Low	3	0.35
319	40	Low	5	0.55
320	40	Low	7	0.4
321	41	High	2	0.473684210526316
322	41	High	4	0.526315789473684
323	41	High	6	0.45
324	41	High	8	0.35
325	41	Low	1	0.45
326	41	Low	3	0.45
327	41	Low	5	0.55
328	41	Low	7	0.65
329	42	High	2	0.166666666666667
330	42	High	4	0.235294117647059
331	42	High	6	0.157894736842105
332	42	High	8	0.0588235294117647
333	42	Low	1	0.4
334	42	Low	3	0.25
335	42	Low	5	0.6
336	42	Low	7	0.15
337	43	High	2	0.526315789473684
338	43	High	4	0.578947368421053
339	43	High	6	0.4
340	43	High	8	0.6
341	43	Low	1	0.4
342	43	Low	3	0.6
343	43	Low	5	0.5
344	43	Low	7	0.6
345	44	High	2	0.2
346	44	High	4	0.0526315789473684
347	44	High	6	0.25
348	44	High	8	0.3
349	44	Low	1	0.15
350	44	Low	3	0.25
351	44	Low	5	0.2
352	44	Low	7	0.3
353	45	High	2	0.526315789473684
354	45	High	4	0.368421052631579
355	45	High	6	0.555555555555556
356	45	High	8	0.777777777777778
357	45	Low	1	0.45
358	45	Low	3	0.5
359	45	Low	5	0.55
360	45	Low	7	0.75
361	46	High	2	0.105263157894737
362	46	High	4	0.05
363	46	High	6	0.157894736842105
364	46	High	8	0
365	46	Low	1	0.1
366	46	Low	3	0.3
367	46	Low	5	0.35
368	46	Low	7	0.45
369	47	High	2	0.666666666666667
370	47	High	4	0.631578947368421
371	47	High	6	0.55
372	47	High	8	0.578947368421053
373	47	Low	1	0.684210526315789
374	47	Low	3	0.65
375	47	Low	5	0.473684210526316
376	47	Low	7	0.65
377	48	High	2	0.210526315789474
378	48	High	4	0.15
379	48	High	6	0.222222222222222
380	48	High	8	0.35
381	48	Low	1	0.45
382	48	Low	3	0.45
383	48	Low	5	0.4
384	48	Low	7	0.45
385	49	High	2	0.05
386	49	High	4	0.05
387	49	High	6	0.0526315789473684
388	49	High	8	0
389	49	Low	1	0.105263157894737
390	49	Low	3	0
391	49	Low	5	0.05
392	49	Low	7	0
393	50	High	2	0.25
394	50	High	4	0.3
395	50	High	6	0.210526315789474
396	50	High	8	0.35
397	50	Low	1	0.1
398	50	Low	3	0.5
399	50	Low	5	0.6
400	50	Low	7	0.45
401	51	High	2	0.25
402	51	High	4	0.333333333333333
403	51	High	6	0.55
404	51	High	8	0.4
405	51	Low	1	0.3
406	51	Low	3	0.6
407	51	Low	5	0.45
408	51	Low	7	0.5
409	52	High	2	0.470588235294118
410	52	High	4	0.631578947368421
411	52	High	6	0.647058823529412
412	52	High	8	0.444444444444444
413	52	Low	1	0.45
414	52	Low	3	0.526315789473684
415	52	Low	5	0.6
416	52	Low	7	0.631578947368421
417	53	High	2	0.388888888888889
418	53	High	4	0.263157894736842
419	53	High	6	0.0588235294117647
420	53	High	8	0.157894736842105
421	53	Low	1	0.35
422	53	Low	3	0.25
423	53	Low	5	0.25
424	53	Low	7	0.1
425	54	High	2	0.5
426	54	High	4	0.473684210526316
427	54	High	6	0.45
428	54	High	8	0.631578947368421
429	54	Low	1	0.55
430	54	Low	3	0.55
431	54	Low	5	0.65
432	54	Low	7	0.55
433	55	High	2	0.526315789473684
434	55	High	4	0.315789473684211
435	55	High	6	0.157894736842105
436	55	High	8	0.210526315789474
437	55	Low	1	0.4
438	55	Low	3	0.473684210526316
439	55	Low	5	0.6
440	55	Low	7	0.4
441	56	High	2	0.421052631578947
442	56	High	4	0.647058823529412
443	56	High	6	0.526315789473684
444	56	High	8	0.526315789473684
445	56	Low	1	0.75
446	56	Low	3	0.5
447	56	Low	5	0.55
448	56	Low	7	0.4
449	57	High	2	0.722222222222222
450	57	High	4	0.526315789473684
451	57	High	6	0.736842105263158
452	57	High	8	0.555555555555556
453	57	Low	1	0.75
454	57	Low	3	0.75
455	57	Low	5	0.7
456	57	Low	7	0.6
457	58	High	2	0.05
458	58	High	4	0
459	58	High	6	0
460	58	High	8	0
461	58	Low	1	0.05
462	58	Low	3	0
463	58	Low	5	0
464	58	Low	7	0.2
465	59	High	2	0
466	59	High	4	0.15
467	59	High	6	0.05
468	59	High	8	0.05
469	59	Low	1	0.1
470	59	Low	3	0.15
471	59	Low	5	0.35
472	59	Low	7	0.35
473	60	High	2	0.263157894736842
474	60	High	4	0.55
475	60	High	6	0.526315789473684
476	60	High	8	0.45
477	60	Low	1	0.45
478	60	Low	3	0.65
479	60	Low	5	0.6
480	60	Low	7	0.4
