# Supplementary material for: Attentional priorities drive effects of time pressure on altruistic choice
Source: Nat Commun. 2020 Jul 15;11:3534. doi: 10.1038/s41467-020-17326-x (PMC7363879; doi:10.1038/s41467-020-17326-x)
Supplement: Supplementary file 4 — Source Data [file 41467_2020_17326_MOESM4_ESM.zip › SourceData/SourceData_FigS4d.csv]

	subj	cond	rtquant	simrt	rt
1	1	High	1	-0.290153487476954	-0.348730156073835
2	1	High	2	-0.159765267239479	0.0185556618439287
3	1	High	3	-0.0417506645201813	-0.217875259904185
4	1	High	4	0.00459026618108929	-0.101154225416779
5	1	High	5	0.024203321548004	-0.0759704455369572
6	1	High	6	0.0393538117190521	-0.103264337640856
7	1	High	7	0.05334857048182	-0.0674280389274606
8	1	High	8	0.0632058281951219	0.0586077606738351
9	1	High	9	0.0712259036697517	-0.0333058223470727
10	1	High	10	0.0867747073861043	0.107960436614821
11	1	Low	1	0.132440625291525	-0.0457071143811611
12	1	Low	2	0.446585203027837	0.284074654409994
13	1	Low	3	0.672638016225777	0.333180090849314
14	1	Low	4	0.849557201514133	0.429835102451448
15	1	Low	5	0.924233786238854	0.934044100378644
16	1	Low	6	0.952324333709997	0.551572362959939
17	1	Low	7	0.970654554092935	0.93010233317538
18	1	Low	8	0.993872567334139	0.948852432057472
19	1	Low	9	1.01119166216777	1.02951734169292
20	1	Low	10	1.03967977720088	0.725510626633219
21	2	High	1	-0.23136386586216	-0.140671650573497
22	2	High	2	-0.101136256651163	-0.179527382623484
23	2	High	3	-0.017678713339907	-0.0457097246319289
24	2	High	4	0.0313100881201379	0.0758035325737373
25	2	High	5	0.0443737971148273	0.0852740796560269
26	2	High	6	0.0532639659518051	-0.0404154289509944
27	2	High	7	0.0667042603531631	0.0289658161020539
28	2	High	8	0.0750182602898463	0.00519455778230627
29	2	High	9	0.0857800629866685	0.103495760508321
30	2	High	10	0.100926702333532	-0.0748505930771242
31	2	Low	1	0.130633234714805	-0.0658745989095847
32	2	Low	2	0.432567116793148	0.269810148579938
33	2	Low	3	0.667366401275687	0.429161151974807
34	2	Low	4	0.85639702316706	0.792242868154095
35	2	Low	5	0.913771845379813	0.647298006318061
36	2	Low	6	0.944874384804183	0.72042647672093
37	2	Low	7	0.978480798042821	0.905959060661102
38	2	Low	8	1.00880894895013	0.733333126296115
39	2	Low	9	1.02915209068518	0.576935323150151
40	2	Low	10	1.05862846759197	0.896670960797132
41	3	High	1	-0.123023388826141	-0.0366857140060631
42	3	High	2	-0.0320923801996184	0.0376885782784872
43	3	High	3	0.00655181260267147	0.0698839693896885
44	3	High	4	0.0299679278798259	-0.0507621205185733
45	3	High	5	0.0428328539621669	-0.0655841168202197
46	3	High	6	0.051385209389105	-0.0753167035506625
47	3	High	7	0.060281408265516	-0.0140335862155521
48	3	High	8	0.070248981280653	0.00620571735067555
49	3	High	9	0.0798327420411315	0.049467110526636
50	3	High	10	0.0957671337563681	-0.115214538463208
51	3	Low	1	0.31130401365227	0.215590367759651
52	3	Low	2	0.580797721301764	0.323758480707267
53	3	Low	3	0.759651208743779	0.59922874906634
54	3	Low	4	0.88778498594735	0.699003895740949
55	3	Low	5	0.937744559827135	0.855941652083682
56	3	Low	6	0.962850532994974	0.147900395823793
57	3	Low	7	0.981610851402881	0.997459421860305
58	3	Low	8	0.997752492711339	0.913125713057066
59	3	Low	9	1.01674659528679	0.629772650103633
60	3	Low	10	1.04175960507701	1.00302587138252
61	4	High	1	-0.051903012699645	-0.0713341363401029
62	4	High	2	0.0346971610955078	-0.0539622079777097
63	4	High	3	0.0813493575284113	-0.0718205084850693
64	4	High	4	0.111215135283808	-0.0605383414958848
65	4	High	5	0.121684444107288	0.0178308108865939
66	4	High	6	0.130160260950751	0.0904072581132695
67	4	High	7	0.135203130629732	-0.0217561095536935
68	4	High	8	0.141129284362856	0.0452160302139899
69	4	High	9	0.148665731562785	0.00176829191654006
70	4	High	10	0.16959925730728	0.0456346946055288
71	4	Low	1	0.357952595719704	0.437793265805888
72	4	Low	2	0.623012992257624	0.379522159828011
73	4	Low	3	0.796581109039062	0.778702679824296
74	4	Low	4	0.928309650549388	0.683832887676992
75	4	Low	5	0.968552766049585	0.593000104088767
76	4	Low	6	0.982589535383283	1.03516250965893
77	4	Low	7	0.997111084070994	1.01501576082371
78	4	Low	8	1.00478663687081	0.53521689123109
79	4	Low	9	1.02165195116866	0.964230466885524
80	4	Low	10	1.05081743671349	0.987922758045241
81	5	High	1	-0.248455246962626	-0.279496043809186
82	5	High	2	-0.112528610498068	-0.271518877516225
83	5	High	3	-0.0400920885628088	-0.113927314363596
84	5	High	4	-0.00682011382748498	-0.0475317866098588
85	5	High	5	0.0166460646525769	-0.0494653712571842
86	5	High	6	0.028066449314696	-0.00862002852584592
87	5	High	7	0.0400157159843082	-0.110796244998792
88	5	High	8	0.0520852190113428	0.00864487145093388
89	5	High	9	0.0605997730689685	0.104036128546506
90	5	High	10	0.0761263121189384	0.0914138517799619
91	5	Low	1	0.249478840447387	0.250706241686904
92	5	Low	2	0.552831555850564	0.398774338628205
93	5	Low	3	0.771297769742532	0.656439920972178
94	5	Low	4	0.890225552952925	0.804825061900814
95	5	Low	5	0.927348784558143	0.484765999127344
96	5	Low	6	0.954769206233341	0.687459191821366
97	5	Low	7	0.976070789275086	0.526015721276838
98	5	Low	8	0.99960457330496	0.882729460635366
99	5	Low	9	1.01889891172766	0.871828279488783
100	5	Low	10	1.04779982596848	0.504999826180564
101	6	High	1	-0.211409957206027	-0.16282079337539
102	6	High	2	-0.101445007409778	-0.130714599532189
103	6	High	3	-0.0134804973456027	-0.129930883117356
104	6	High	4	0.0398001812431564	-0.078878131132505
105	6	High	5	0.0624961182092381	0.0722300191158255
106	6	High	6	0.0754478933679427	-0.0508463934209709
107	6	High	7	0.0829658368317791	0.0647581274780068
108	6	High	8	0.0901423466611098	0.0767180405727978
109	6	High	9	0.0992255169233307	0.128899033602691
110	6	High	10	0.115572087972216	-0.044665912856816
111	6	Low	1	0.150506940730026	0.0993339870192898
112	6	Low	2	0.43920576275283	0.106312273503749
113	6	Low	3	0.687555901536094	0.53887286890171
114	6	Low	4	0.859684595658865	0.951883306407748
115	6	Low	5	0.928070986797403	0.705698344680899
116	6	Low	6	0.962904141439129	0.825581971560313
117	6	Low	7	0.980143564033749	0.848994390513463
118	6	Low	8	1.00221107919221	0.744709772552136
119	6	Low	9	1.02133491101954	0.878508969333298
120	6	Low	10	1.04267486299522	1.10147478286211
121	7	High	1	-0.116452878696156	-0.151768447203089
122	7	High	2	-0.025033519092725	-0.0648454171300449
123	7	High	3	0.0196403107226782	-0.0108528085620836
124	7	High	4	0.0343370963003686	-0.0966571686342952
125	7	High	5	0.0473728133295939	-0.0811976432089518
126	7	High	6	0.059824324875733	0.0831087292741097
127	7	High	7	0.0682759524445924	0.0321536161730338
128	7	High	8	0.0771297583349245	-0.0497469916148554
129	7	High	9	0.0844517234275189	-0.0900778575535565
130	7	High	10	0.098261612673459	0.0774655576309435
131	7	Low	1	0.378979029278895	0.252333467278815
132	7	Low	2	0.636717173267577	0.346757999547424
133	7	Low	3	0.821478149973972	0.463868141141798
134	7	Low	4	0.927599645414403	0.739110392989726
135	7	Low	5	0.961762637460051	0.7589818520706
136	7	Low	6	0.975393955579373	0.587189760196582
137	7	Low	7	0.992512943602683	0.868030328735101
138	7	Low	8	1.00760870607695	0.924559250590189
139	7	Low	9	1.02375567121499	1.07970361242273
140	7	Low	10	1.037107436849	0.978036988799574
141	8	High	1	-0.134530987867917	-0.190866373750847
142	8	High	2	-0.0375230050358662	-0.143248709842611
143	8	High	3	0.0170227009025683	-0.0520932697918336
144	8	High	4	0.046339747909353	-0.202906275819201
145	8	High	5	0.0605520714615228	-0.129282088508823
146	8	High	6	0.0719754215853569	0.079639283725974
147	8	High	7	0.0799609256785221	0.015282992794727
148	8	High	8	0.0863700078976297	-0.0984248484113585
149	8	High	9	0.0957044694054354	-0.0749486812936724
150	8	High	10	0.111971144830723	0.0371062605093278
151	8	Low	1	0.31429126629405	0.439011632504651
152	8	Low	2	0.580646151471835	0.136421215596955
153	8	Low	3	0.7742538721038	0.585098836144244
154	8	Low	4	0.900786469351119	0.512408136690856
155	8	Low	5	0.951604308459032	0.592661326349469
156	8	Low	6	0.968229229496815	0.852483920203522
157	8	Low	7	0.97884322051037	1.08271047075113
158	8	Low	8	0.992001492329951	0.903461750879748
159	8	Low	9	1.0067649473643	0.568666938013854
160	8	Low	10	1.04394523198567	0.814724903154998
161	9	High	1	-0.233916990301702	-0.195257418680353
162	9	High	2	-0.105380098715371	-0.276993691158219
163	9	High	3	-0.0324510203403153	-0.0543813915208804
164	9	High	4	0.00508591799258724	0.0275420743709502
165	9	High	5	0.0250821867613586	0.0239763044761321
166	9	High	6	0.0351022383394396	-0.0426811908442049
167	9	High	7	0.0442503601608612	-0.230453919815869
168	9	High	8	0.0549964710215242	-0.0605834903013611
169	9	High	9	0.0665524547875876	0.135809751412375
170	9	High	10	0.0849082316369661	-0.216580803329447
171	9	Low	1	0.190123800703671	0.0439810186824894
172	9	Low	2	0.49583346029416	0.274983092686876
173	9	Low	3	0.717106570425564	0.463409669163397
174	9	Low	4	0.877588438531105	1.07041289787607
175	9	Low	5	0.925100517625448	0.317163865662573
176	9	Low	6	0.960943166003858	0.711501078633506
177	9	Low	7	0.986455503875164	0.66958665752252
178	9	Low	8	0.999362704498367	0.887660689832815
179	9	Low	9	1.02167368290443	0.703483795929385
180	9	Low	10	1.04635362579433	0.648533327630201
181	10	High	1	-0.249914224323641	-0.345323252926779
182	10	High	2	-0.134984222943357	0.0286019750469548
183	10	High	3	-0.0560871433036543	-0.288539191175776
184	10	High	4	-0.0049324379375607	-0.0798820387920995
185	10	High	5	0.00912073179735888	-0.0539958923405033
186	10	High	6	0.0183567699056642	-0.0610881870239673
187	10	High	7	0.0306773401022106	-0.0560536326237578
188	10	High	8	0.0380795642429048	-0.170970392580745
189	10	High	9	0.0476203185460524	-0.185631182844626
190	10	High	10	0.064776939996243	0.0839595246744236
191	10	Low	1	0.26720100930787	0.239370008692974
192	10	Low	2	0.566111029369889	0.28306059133766
193	10	Low	3	0.773843322387379	0.881792086728994
194	10	Low	4	0.905434546320027	0.824957563087126
195	10	Low	5	0.950418965552075	0.779106730815512
196	10	Low	6	0.969436216082242	0.855301349581172
197	10	Low	7	0.992710112290735	0.9953620263144
198	10	Low	8	1.01053692394311	0.804137325706656
199	10	Low	9	1.02934474347936	0.86344738052051
200	10	Low	10	1.0666375827371	1.14863896582648
201	11	High	1	-0.112808373127388	-0.110685175813361
202	11	High	2	-0.0271909396998051	0.023855505625533
203	11	High	3	0.0131134097072932	-0.0960915959430391
204	11	High	4	0.0328597514333167	-0.185721670578679
205	11	High	5	0.0461328400858581	0.0417644968963529
206	11	High	6	0.0579619526151132	0.0754532692926796
207	11	High	7	0.06736985021616	-0.111642161620737
208	11	High	8	0.0770788646496664	-0.0799270675004734
209	11	High	9	0.0854577441774064	-0.0526507892912128
210	11	High	10	0.104106851455369	-0.124712789641368
211	11	Low	1	0.396803943550417	0.321705049425828
212	11	Low	2	0.649174362788192	0.602200895377551
213	11	Low	3	0.817521909922819	0.865574320333117
214	11	Low	4	0.923282670957452	0.816456023555638
215	11	Low	5	0.968233644507638	0.79690308940892
216	11	Low	6	0.984641424665569	0.551818470864845
217	11	Low	7	1.00184728693549	1.07394869355814
218	11	Low	8	1.0184461761487	0.575088942141238
219	11	Low	9	1.03408243387363	0.624410745244093
220	11	Low	10	1.06400391345615	1.2337702389448
221	12	High	1	-0.119947448841105	-0.00835906230526756
222	12	High	2	-0.0351321273938944	-0.183929703940017
223	12	High	3	0.0253036380844639	0.0576368905801323
224	12	High	4	0.0450150601090572	-0.0314908270688739
225	12	High	5	0.0530635157153195	-0.0553071500790009
226	12	High	6	0.0601934027019544	-0.186073249050687
227	12	High	7	0.0693722817843476	-0.137266079281653
228	12	High	8	0.079885800682329	-0.109585559399785
229	12	High	9	0.0921286956812169	-0.0634993405036186
230	12	High	10	0.103962934254789	0.134275231176045
231	12	Low	1	0.347968519417533	0.331009407873764
232	12	Low	2	0.623089119954973	0.4423162448827
233	12	Low	3	0.799186823513957	0.617654950255566
234	12	Low	4	0.921478529795897	0.231817051652768
235	12	Low	5	0.949921622020942	0.668580241237248
236	12	Low	6	0.963755695950049	0.676610828174285
237	12	Low	7	0.983773293913477	0.656979630492398
238	12	Low	8	0.997387271718945	0.610393508787887
239	12	Low	9	1.01238405715936	0.376109497537092
240	12	Low	10	1.03891930273536	0.623333747185149
241	13	High	1	-0.253760050299517	-0.369082033592637
242	13	High	2	-0.14321671369981	-0.257710212700341
243	13	High	3	-0.0387397319722299	-0.0388830855706573
244	13	High	4	0.0233208374498585	-0.0577207235040014
245	13	High	5	0.044701156901412	0.0959580959066898
246	13	High	6	0.0609535348060157	-0.00699055858789229
247	13	High	7	0.0738850666817007	-0.0191177388498802
248	13	High	8	0.0798447142756868	0.0138466758879861
249	13	High	9	0.0952361817130743	0.0222197970249195
250	13	High	10	0.116947937142275	-0.0305934862460076
251	13	Low	1	0.102797794019933	-0.134398428790891
252	13	Low	2	0.394673675439345	0.228119128780035
253	13	Low	3	0.659022163605737	0.567516550161209
254	13	Low	4	0.842304810882785	0.720951452652661
255	13	Low	5	0.906324141837499	0.443167124950675
256	13	Low	6	0.961378697605923	0.691796347179227
257	13	Low	7	0.979882473911429	0.837116799208696
258	13	Low	8	1.00119956205219	0.815848602903215
259	13	Low	9	1.02229432126618	1.1322842280476
260	13	Low	10	1.05515387184255	0.939896961446892
261	14	High	1	-0.311840733559598	-0.374972765942755
262	14	High	2	-0.208439313249612	-0.291976696872066
263	14	High	3	-0.101732836052629	-0.271551556375678
264	14	High	4	-0.0312315324742277	-0.000978730645209638
265	14	High	5	0.00320725564753954	-0.0980608222256504
266	14	High	6	0.0146436380804934	-0.0178588196236486
267	14	High	7	0.0285694970883918	-0.146278482549197
268	14	High	8	0.0375118717046102	-0.133485500833529
269	14	High	9	0.0483087861469115	-0.0175213466507913
270	14	High	10	0.0701969743997149	-0.116186068426567
271	14	Low	1	0.1219417327807	-0.0253694474589224
272	14	Low	2	0.440150061216735	0.309945354299429
273	14	Low	3	0.669159816764551	0.161410525423077
274	14	Low	4	0.846345485028477	1.07260110825678
275	14	Low	5	0.921211372045559	0.703311580760144
276	14	Low	6	0.948768804641794	0.923405363829251
277	14	Low	7	0.969006038262279	0.810568974872209
278	14	Low	8	0.997638550765692	0.54508181007718
279	14	Low	9	1.01677165975136	1.01645949740023
280	14	Low	10	1.04352587696312	0.517919451011388
281	15	High	1	-0.090891542272528	-0.229703061625326
282	15	High	2	-0.00811390181279517	-0.00746585731294072
283	15	High	3	0.0487867481417712	0.00401800983382614
284	15	High	4	0.071038090712495	-0.159545921027505
285	15	High	5	0.0846898464849927	0.101084341811634
286	15	High	6	0.0956736894357431	0.150020936978278
287	15	High	7	0.105479568642578	0.198030990653756
288	15	High	8	0.113437518047139	0.117503379531322
289	15	High	9	0.123886728677228	-0.141604481393239
290	15	High	10	0.149478690014665	0.0623177713909606
291	15	Low	1	0.408727278483616	0.57073177454337
292	15	Low	2	0.665778512544473	0.384624462588342
293	15	Low	3	0.833992101228965	0.772260294322797
294	15	Low	4	0.925058302734218	0.751956597710379
295	15	Low	5	0.973547754585786	0.730437657980818
296	15	Low	6	0.998529214885212	1.12524770327963
297	15	Low	7	1.00993169930869	1.40882256658286
298	15	Low	8	1.02056342597691	1.02134795199987
299	15	Low	9	1.03307026273208	0.612827972016862
300	15	Low	10	1.05822805291179	0.773098027312424
301	16	High	1	-0.109208496183186	-0.18317686371801
302	16	High	2	-0.0121625556515468	-0.000977372986069038
303	16	High	3	0.0333280802091888	-0.111443514473428
304	16	High	4	0.061898450472915	0.0145964122707617
305	16	High	5	0.0747379175429164	0.0342827334181276
306	16	High	6	0.0817811204034226	-0.0817232258226616
307	16	High	7	0.0888277961952959	-0.0261658909485003
308	16	High	8	0.0939950884969199	-0.1003506885731
309	16	High	9	0.104363854604905	-0.0110248730830794
310	16	High	10	0.11807016062265	-0.100908842265647
311	16	Low	1	0.328532061482295	0.311941753685096
312	16	Low	2	0.571495529703317	0.323932464869123
313	16	Low	3	0.756944161338518	0.515136506872171
314	16	Low	4	0.888534468518426	0.747694765560272
315	16	Low	5	0.945281206802618	0.628590941205187
316	16	Low	6	0.965320326500464	0.57040803791815
317	16	Low	7	0.983421896246441	0.84187510838054
318	16	Low	8	0.998506292652072	0.558736083410134
319	16	Low	9	1.01262141438854	0.654930747195784
320	16	Low	10	1.028464390392	0.551090892628049
321	17	High	1	-0.223577085553989	-0.156411158537918
322	17	High	2	-0.0844894279125362	-0.149054074343675
323	17	High	3	-0.00433154875193105	-0.0874371324298612
324	17	High	4	0.0294716799162573	-0.0154227786461661
325	17	High	5	0.0413269524753886	-0.22295376313723
326	17	High	6	0.0492222621811156	0.0144981391123223
327	17	High	7	0.0588875397392159	0.00256729141735965
328	17	High	8	0.0690443866764966	-0.104876500371626
329	17	High	9	0.0815381392024783	-0.0526607634188208
330	17	High	10	0.101325115880516	-0.110309563272125
331	17	Low	1	0.25883124502346	0.11860590794872
332	17	Low	2	0.559984262560796	0.25428295012104
333	17	Low	3	0.752976013226972	0.777971699864535
334	17	Low	4	0.894277114786905	0.864432024404127
335	17	Low	5	0.947009830678683	1.06932364493795
336	17	Low	6	0.963493257374416	1.03211656777804
337	17	Low	7	0.988618392350303	1.09706530742578
338	17	Low	8	1.0051101325406	0.790170197139842
339	17	Low	9	1.02826882500394	0.814103356074689
340	17	Low	10	1.04914974362391	0.608618299320968
341	18	High	1	-0.223526132460694	-0.257012782996969
342	18	High	2	-0.117287273682768	-0.150754252829134
343	18	High	3	-0.0357054205285338	-0.0395015152138651
344	18	High	4	0.00564586695858301	-0.118975226163848
345	18	High	5	0.034034283133798	0.0180369683910868
346	18	High	6	0.0496147960002669	-0.0285339704471284
347	18	High	7	0.0569030996644047	-0.00625070670855897
348	18	High	8	0.0653632522946637	-0.213538312169359
349	18	High	9	0.0756990231146349	-0.122985928632349
350	18	High	10	0.0934605203618818	-0.0634008965979394
351	18	Low	1	0.217896424063546	0.0378301900893349
352	18	Low	2	0.516267072087601	0.522900899427297
353	18	Low	3	0.727424320794084	0.361570183536309
354	18	Low	4	0.875653440656866	0.591209911807678
355	18	Low	5	0.924285997957377	0.542740439971542
356	18	Low	6	0.965816097196998	0.611830881249569
357	18	Low	7	0.988262614384604	0.971918719758904
358	18	Low	8	1.00294186615673	0.880606744174469
359	18	Low	9	1.02017053126077	0.772977664694883
360	18	Low	10	1.0503592009361	0.944378698989123
361	19	High	1	-0.140755180522624	-0.211631885109921
362	19	High	2	-0.0609410194162586	-0.245190554818078
363	19	High	3	-0.0215678280270239	0.00895495751652114
364	19	High	4	-0.000744758274877927	0.0179664350763391
365	19	High	5	0.013287111628111	-0.234825971081218
366	19	High	6	0.0242609002834855	-0.0387136404432621
367	19	High	7	0.031718345569521	-0.121513113889985
368	19	High	8	0.0436259543655199	-0.0256550149889643
369	19	High	9	0.0542554658957517	-0.0896300913278993
370	19	High	10	0.0688264448403982	-0.0448331528930746
371	19	Low	1	0.347423186148959	0.178511655963168
372	19	Low	2	0.612006029411018	0.670717185051794
373	19	Low	3	0.804963370315444	0.303447156438663
374	19	Low	4	0.896803376735225	0.65266983745845
375	19	Low	5	0.941523223025605	0.585504568719232
376	19	Low	6	0.962052385205621	0.903031976905724
377	19	Low	7	0.975963851154666	0.662384995643167
378	19	Low	8	0.994037139362385	0.957130906558982
379	19	Low	9	1.01602957522878	0.702299788434461
380	19	Low	10	1.0419539831702	0.666746600349623
381	20	High	1	-0.148025944199793	-0.144393718762676
382	20	High	2	-0.0496703224269181	-0.182009895852793
383	20	High	3	-0.00267881918050977	-0.115828481625626
384	20	High	4	0.011941214864316	0.0616611638916207
385	20	High	5	0.0217681003791725	-0.0219952236704995
386	20	High	6	0.032761904228272	-0.0486865154524568
387	20	High	7	0.0429139863668872	0.0149100116688049
388	20	High	8	0.0539345039440846	0.0295174166906365
389	20	High	9	0.0630804272652923	-0.0143970222516603
390	20	High	10	0.0748844048654988	0.0704044759367187
391	20	Low	1	0.409106924625547	0.481309376935466
392	20	Low	2	0.653299334339643	0.57646981864472
393	20	Low	3	0.825549832430965	0.747698673271355
394	20	Low	4	0.933560588347127	1.0244978949229
395	20	Low	5	0.969905517569937	0.667047202243869
396	20	Low	6	0.983607904241603	1.07694396308555
397	20	Low	7	0.995423253809636	0.806121155648907
398	20	Low	8	1.00983751474316	0.41165341724216
399	20	Low	9	1.02552021557412	0.744638175519231
400	20	Low	10	1.04748576298378	0.837083176119995
401	21	High	1	-0.214524695977256	-0.143884638603577
402	21	High	2	-0.0716053819337594	0.118158773164122
403	21	High	3	-0.0100026810373622	-0.336167081919934
404	21	High	4	0.0220258478717843	0.0916483102150445
405	21	High	5	0.0358528604685576	-0.0104617053600854
406	21	High	6	0.042796822486579	-0.104252165763726
407	21	High	7	0.0499868924152158	0.0162949980248221
408	21	High	8	0.05817419856909	-0.000224677062856643
409	21	High	9	0.0701714081504477	-0.159900321258557
410	21	High	10	0.0934365358689936	-0.113475333833379
411	21	Low	1	0.217324831082741	0.17177562831146
412	21	Low	2	0.523076365500055	0.335619955681998
413	21	Low	3	0.753573046205622	0.699472506283296
414	21	Low	4	0.873432361399801	0.354403199993948
415	21	Low	5	0.933706926451602	0.584602680701438
416	21	Low	6	0.959818109375177	0.461963034875698
417	21	Low	7	0.973763547019956	0.652203466235582
418	21	Low	8	0.983900511658712	1.01416765465007
419	21	Low	9	1.00996060953909	0.730274269888495
420	21	Low	10	1.03431519021529	0.710110611001217
421	22	High	1	-0.305864880480198	-0.419591834151706
422	22	High	2	-0.147071036212724	-0.296063589340683
423	22	High	3	-0.0491077759718191	-0.00188091854711461
424	22	High	4	-0.0194253684714043	0.0574765551128103
425	22	High	5	-0.00681069184647937	-0.134280707239799
426	22	High	6	0.00949968693384421	-0.0197329189337035
427	22	High	7	0.0232795972744965	0.0297347486330192
428	22	High	8	0.0322863488196157	-0.18204754576916
429	22	High	9	0.0398572692665867	0.116077448450939
430	22	High	10	0.0630472590418735	0.0876660256046486
431	22	Low	1	0.0373959316643087	-0.0317894871121373
432	22	Low	2	0.30557739026341	-0.0200221382745828
433	22	Low	3	0.612287614107675	0.384886898571391
434	22	Low	4	0.812131597376773	0.66402977579317
435	22	Low	5	0.892081088414877	0.606805653637096
436	22	Low	6	0.936717859843807	1.33660751666836
437	22	Low	7	0.9630262577524	1.2111792852927
438	22	Low	8	0.978750788545777	0.72403962880647
439	22	Low	9	0.997022074279257	0.633703329442979
440	22	Low	10	1.02643572374365	0.958130292071297
441	23	High	1	-0.108779857032571	-0.0151491969744855
442	23	High	2	-0.0332108099157608	-0.0675508198732823
443	23	High	3	0.00715146678774685	-0.244995448156161
444	23	High	4	0.0209841613661647	0.0291078361723281
445	23	High	5	0.0314983852218006	0.0933046576238681
446	23	High	6	0.039796257645435	-0.0745021973082572
447	23	High	7	0.0495803685280667	0.123079608073009
448	23	High	8	0.0624978807743815	-0.10717937874133
449	23	High	9	0.0730369974964786	-0.00838248744525528
450	23	High	10	0.0920886455929062	-0.0529583932329548
451	23	Low	1	0.306186654726489	0.20463831299709
452	23	Low	2	0.604444900764784	0.609986370993116
453	23	Low	3	0.79635444232942	0.640013654877407
454	23	Low	4	0.901108799749118	0.998987793450212
455	23	Low	5	0.95145000742666	0.672444165345808
456	23	Low	6	0.978086310155623	0.833976223099451
457	23	Low	7	0.990970014551223	1.07498118666037
458	23	Low	8	1.0093512654687	1.19832748441349
459	23	Low	9	1.02361572120794	1.00833671835521
460	23	Low	10	1.0549323948803	0.839290514152644
461	24	High	1	-0.148774085556647	-0.00444489385487821
462	24	High	2	-0.0528401344407285	-0.201023292458105
463	24	High	3	0.0111372481644145	-0.276632988779851
464	24	High	4	0.0390355461976236	-0.0879858831441815
465	24	High	5	0.0534391932119372	-0.0114093215393078
466	24	High	6	0.0604152494564326	-0.100409601832888
467	24	High	7	0.0687807270417558	-0.100408377828919
468	24	High	8	0.0784355284802952	-0.00774035780039829
469	24	High	9	0.0859686968582945	-0.0863945704412521
470	24	High	10	0.101147294151069	-0.0406566971594967
471	24	Low	1	0.326713359757288	0.463289314790097
472	24	Low	2	0.605491056490706	0.300804729457574
473	24	Low	3	0.809772393443135	0.0659987581952028
474	24	Low	4	0.91337225341509	0.81192443288502
475	24	Low	5	0.960419198948707	0.993957307819366
476	24	Low	6	0.977951573885613	0.814418497519889
477	24	Low	7	0.989293647829529	0.967814207485911
478	24	Low	8	1.00534340365152	0.757855216067454
479	24	Low	9	1.02435659222136	0.862451780082358
480	24	Low	10	1.04571642169617	0.726009807590341
481	25	High	1	-0.251679408742681	-0.23798238612219
482	25	High	2	-0.129447796631413	-0.357736846796077
483	25	High	3	-0.0560048039952886	-0.16537075529443
484	25	High	4	-0.00321089431257174	-0.0704243428053199
485	25	High	5	0.016426154010216	-0.259421494293339
486	25	High	6	0.0273071067617947	-0.186210847247718
487	25	High	7	0.0411937987813466	-0.0248620769785888
488	25	High	8	0.0467465417781242	0.014426182220315
489	25	High	9	0.0608456537094264	0.0110081726814148
490	25	High	10	0.0790494889495337	-0.0719944287012907
491	25	Low	1	0.163526309280219	-0.0242632416288057
492	25	Low	2	0.469455875251937	0.231596121486907
493	25	Low	3	0.718656323648152	0.329266269533231
494	25	Low	4	0.871383671931332	0.330153960138226
495	25	Low	5	0.927343712709568	1.08119858553855
496	25	Low	6	0.951397900546794	0.728319247107213
497	25	Low	7	0.970856591078303	0.853960868129476
498	25	Low	8	0.984137925036109	0.458425186417713
499	25	Low	9	1.00802608885652	0.547442696555062
500	25	Low	10	1.03799283723219	0.950769302660777
501	26	High	1	-0.207906202137344	-0.17923578006928
502	26	High	2	-0.0966120440741557	-0.0775384411900543
503	26	High	3	-0.0286478021755177	-0.137236787458809
504	26	High	4	0.0294254456660879	-0.205769901990099
505	26	High	5	0.046713362234886	-0.0600622204339139
506	26	High	6	0.059566580479687	-0.0807399319507748
507	26	High	7	0.0655102677754661	-0.0867681967171347
508	26	High	8	0.0705461487445363	-0.11164647730534
509	26	High	9	0.0830690161336293	0.00579532173344595
510	26	High	10	0.100453501813057	-0.0272622719629265
511	26	Low	1	0.185848935423257	-0.0227589891719194
512	26	Low	2	0.490151329080529	0.489909576377643
513	26	Low	3	0.705486733476473	0.40876716226597
514	26	Low	4	0.863066010349193	0.470350961500233
515	26	Low	5	0.924224036472341	0.849981520174219
516	26	Low	6	0.968951023286026	0.696516001766867
517	26	Low	7	0.99540343679173	0.852487170440964
518	26	Low	8	1.00298205658805	1.14188241235009
519	26	Low	9	1.01562842814602	1.09703409666198
520	26	Low	10	1.04930719723669	0.960462799393434
521	27	High	1	-0.136745345782422	-0.265592248036499
522	27	High	2	-0.054708958181835	-0.0494898226013525
523	27	High	3	-0.00462900041155954	-0.0573895633289879
524	27	High	4	0.0274201338719747	-0.161812205973358
525	27	High	5	0.0400653816335558	0.0514975014706045
526	27	High	6	0.0495220182921626	0.0141454770109467
527	27	High	7	0.0585471357089743	0.12966025568234
528	27	High	8	0.0670776858967246	-0.148212852155845
529	27	High	9	0.0768660075689062	-0.0528632851233711
530	27	High	10	0.0876841491202182	-0.0470607126902616
531	27	Low	1	0.385252472539199	0.364687988500822
532	27	Low	2	0.631427679497367	0.263894169299635
533	27	Low	3	0.813837253881236	0.303770676150976
534	27	Low	4	0.903269225205597	0.823975212260921
535	27	Low	5	0.956195685416648	0.851847635724199
536	27	Low	6	0.977367796059528	1.07208498658458
537	27	Low	7	0.998528685676549	0.504054828123585
538	27	Low	8	1.01728895740416	0.651160268044111
539	27	Low	9	1.03503063974659	0.80370408238086
540	27	Low	10	1.07318488795099	0.600744176241036
541	28	High	1	-0.151895070663065	-0.0738918994075626
542	28	High	2	-0.0654867575723961	0.0145491858196531
543	28	High	3	-0.0103475611872873	0.0530772948215078
544	28	High	4	0.0177801327129698	-0.156912942577895
545	28	High	5	0.0298965984733915	0.0160200927951484
546	28	High	6	0.0387988556890655	-0.0889121521198375
547	28	High	7	0.0483756498861603	-0.128351110690711
548	28	High	8	0.055535791362469	-0.0803249159427321
549	28	High	9	0.0637968535132791	-0.122847785693064
550	28	High	10	0.0816993222385273	0.0375519083965348
551	28	Low	1	0.349488117398285	0.0788163388509089
552	28	Low	2	0.619841645512876	0.625689839724226
553	28	Low	3	0.81525647017836	0.592507193107417
554	28	Low	4	0.910509637119208	0.904525294740065
555	28	Low	5	0.958435186668726	0.824205330888777
556	28	Low	6	0.978247392528862	0.881506919810832
557	28	Low	7	0.99795391441163	0.928638491965794
558	28	Low	8	1.00816569458334	0.576882130005833
559	28	Low	9	1.02160359271137	0.594102310888951
560	28	Low	10	1.0574997848407	0.778796167311084
561	29	High	1	-0.220264023077869	-0.407390872699881
562	29	High	2	-0.101716254936414	-0.186403192269231
563	29	High	3	-0.0276489847659966	-0.0117867930151158
564	29	High	4	0.010215563101346	0.0693090276002733
565	29	High	5	0.0246464176905091	-0.0174328086255297
566	29	High	6	0.0379045454535809	0.0511441101095076
567	29	High	7	0.0531184532073712	-0.0506016771935491
568	29	High	8	0.0702321942690022	0.154354289202503
569	29	High	9	0.0826793156753566	0.129247166695232
570	29	High	10	0.100982929662405	-0.0435811355871146
571	29	Low	1	0.232421378369026	0.0947348873541625
572	29	Low	2	0.528222935564515	0.718045024787953
573	29	Low	3	0.750246231629435	0.599240647148991
574	29	Low	4	0.889099485492261	0.510888191313274
575	29	Low	5	0.936733390287638	0.69062496610217
576	29	Low	6	0.960016042844948	0.461608674563427
577	29	Low	7	0.986647043625311	1.09484578680702
578	29	Low	8	1.00596995381379	0.768973550000396
579	29	Low	9	1.02227647740591	0.820632476187194
580	29	Low	10	1.04807059118794	1.12680537539376
581	30	High	1	-0.198809339307226	-0.2436783058687
582	30	High	2	-0.0933057691338431	-0.279170645105924
583	30	High	3	-0.0112998092235751	-0.171794815114832
584	30	High	4	0.0312169523887827	-0.11290722917788
585	30	High	5	0.0449864401525937	0.0411347291191542
586	30	High	6	0.0600006144305585	0.00923497355760996
587	30	High	7	0.0686121769914258	0.0794184795333555
588	30	High	8	0.0774178013345728	-0.220345249151032
589	30	High	9	0.0862561164750172	-0.0655868979601349
590	30	High	10	0.102081346480589	0.00959870731189245
591	30	Low	1	0.207521035853218	0.169781708080919
592	30	Low	2	0.50593898194875	0.0941704327975708
593	30	Low	3	0.719727153812522	0.642349287653247
594	30	Low	4	0.885247881820482	0.643852500549178
595	30	Low	5	0.940542321127496	0.711259747057947
596	30	Low	6	0.959365556520572	0.523548757654626
597	30	Low	7	0.98271132336574	0.623134054136374
598	30	Low	8	0.995422615855567	0.952447231928006
599	30	Low	9	1.01198463795409	0.949554617900239
600	30	Low	10	1.04273518944957	0.934639646540885
601	31	High	1	-0.106495691899397	-0.0769085630170289
602	31	High	2	-0.0109520197911962	0.00807436107922902
603	31	High	3	0.022484776248428	-0.0449324746660535
604	31	High	4	0.0522998971343431	-0.0690505917092298
605	31	High	5	0.0663081943382217	-0.159922070175823
606	31	High	6	0.075637456094802	-0.154180032359045
607	31	High	7	0.0840504402214146	-0.0383221560305838
608	31	High	8	0.0914786759514705	0.111929153151565
609	31	High	9	0.0995894038163381	-0.00625057798816633
610	31	High	10	0.114126202000989	-0.107780303034377
611	31	Low	1	0.393991033872655	0.509933725927979
612	31	Low	2	0.647996861800865	0.609366917996834
613	31	Low	3	0.815227747468616	0.551705433559532
614	31	Low	4	0.921113140847313	0.430163781768103
615	31	Low	5	0.95635392432917	0.696123189860824
616	31	Low	6	0.971639796077112	0.909784301530073
617	31	Low	7	0.986641163605655	0.807820889372729
618	31	Low	8	0.997821889409504	1.02666748151501
619	31	Low	9	1.01322771444996	0.860642526361255
620	31	Low	10	1.0459968354278	0.670129014696471
621	32	High	1	-0.185641260980823	-0.186913196053775
622	32	High	2	-0.094487914141585	-0.144596644709777
623	32	High	3	-0.0192369186646247	-0.113541528222991
624	32	High	4	0.0147801345389742	-0.117916511567466
625	32	High	5	0.0265733902978261	-0.10158963603561
626	32	High	6	0.035112869494256	0.0685990831129395
627	32	High	7	0.0425746019363779	0.0361588885734933
628	32	High	8	0.0530684766097563	-0.0279801675313619
629	32	High	9	0.0639759622884039	-0.0537042203464604
630	32	High	10	0.0771933721722485	0.0479839872452662
631	32	Low	1	0.299338874866193	0.0434412764525225
632	32	Low	2	0.57448368994727	0.555916014393543
633	32	Low	3	0.761006227701934	0.859952490680971
634	32	Low	4	0.901810808556291	0.777170127536079
635	32	Low	5	0.947126849810721	0.988605705220208
636	32	Low	6	0.977534081628843	1.16216414279599
637	32	Low	7	1.00095944042019	0.957980601449969
638	32	Low	8	1.01545109762715	0.938879775519388
639	32	Low	9	1.02905533382437	0.981230739219364
640	32	Low	10	1.0574364368249	1.03268946974133
641	33	High	1	-0.225269334634267	-0.216144218806427
642	33	High	2	-0.107304319653182	-0.191134396353858
643	33	High	3	-0.0193028524106296	-0.0893849805639228
644	33	High	4	0.0458641778361797	-0.0844316141769394
645	33	High	5	0.0611447654938233	-0.0336963647173915
646	33	High	6	0.0706731703071292	-0.168463774029875
647	33	High	7	0.081149334373658	0.0128412645032051
648	33	High	8	0.100067267658301	0.0734191317259281
649	33	High	9	0.109564040550024	-0.165414719186978
650	33	High	10	0.122061316861521	0.0361822783108482
651	33	Low	1	0.152814708309311	0.0289146790998399
652	33	Low	2	0.445690393456475	0.340303322307338
653	33	Low	3	0.676121072043349	0.276328854384891
654	33	Low	4	0.85695129391201	0.477713586100876
655	33	Low	5	0.9268246585001	0.986833920023405
656	33	Low	6	0.958684509728683	0.821006396162004
657	33	Low	7	0.982296890978063	0.707990528594881
658	33	Low	8	0.994409800553254	0.833643246607523
659	33	Low	9	1.01385554254526	0.572324675834546
660	33	Low	10	1.03766960146485	0.75472830105333
661	34	High	1	-0.208550696408278	-0.313345809301884
662	34	High	2	-0.105533638709956	-0.1655670260688
663	34	High	3	-0.00373285185769767	-0.0301372237619969
664	34	High	4	0.0381565075709674	0.0574647468109517
665	34	High	5	0.0601506581929514	-0.077887750498326
666	34	High	6	0.069794028859933	-0.00442241386795309
667	34	High	7	0.0815575186807246	-0.038849377103566
668	34	High	8	0.0889757136444763	-0.0897837868582831
669	34	High	9	0.0977369957384946	-0.0049557895840539
670	34	High	10	0.114056255302218	-0.00321386265608139
671	34	Low	1	0.162275123986091	0.0208958068177181
672	34	Low	2	0.453282999773992	0.120150314602469
673	34	Low	3	0.683677792676053	0.718091590415189
674	34	Low	4	0.858094973862563	0.301673141947599
675	34	Low	5	0.924049385317431	0.85278633625327
676	34	Low	6	0.954705348719327	0.711613936774678
677	34	Low	7	0.978625739887593	0.599373272347914
678	34	Low	8	0.993196715682785	0.819614268542877
679	34	Low	9	1.01213230977251	1.04066547714261
680	34	Low	10	1.04376493811639	1.04953227989142
681	35	High	1	-0.119649779722769	-0.122217357021387
682	35	High	2	-0.0342630349901426	-0.0326037774426425
683	35	High	3	0.00572413262793954	-0.178801120137419
684	35	High	4	0.0326862181593276	-0.050321198035597
685	35	High	5	0.0498451896849984	-0.170773139946817
686	35	High	6	0.0620991757587676	0.113780654611658
687	35	High	7	0.0701816185361448	-0.0140696095532772
688	35	High	8	0.0772352451030795	-0.178386251271362
689	35	High	9	0.0921777420952129	-0.0615836598079787
690	35	High	10	0.104367100889198	0.00516312089226177
691	35	Low	1	0.31422031911182	0.146608445938032
692	35	Low	2	0.595607601686114	0.333280051866174
693	35	Low	3	0.771839560339417	0.620617020682491
694	35	Low	4	0.909356663246383	0.877389149689867
695	35	Low	5	0.94634561521885	0.819998307112181
696	35	Low	6	0.96570196732905	0.902037874936649
697	35	Low	7	0.98605775882635	0.589123633295519
698	35	Low	8	1.00348030219668	0.694791612006851
699	35	Low	9	1.01909939163262	0.738930908097853
700	35	Low	10	1.03883002763174	0.434896597355992
701	36	High	1	-0.110072573610875	-0.112678371426909
702	36	High	2	-0.0401942131092579	-0.01803331731322
703	36	High	3	0.00388934317032949	0.0933147618381923
704	36	High	4	0.0375590188131378	-0.0388698569191165
705	36	High	5	0.0575486379798004	-0.0298571964125859
706	36	High	6	0.0660156711821496	0.11241285372929
707	36	High	7	0.0726906925533672	-0.191965842222438
708	36	High	8	0.0802581122793719	0.00942718557950839
709	36	High	9	0.0888433929328942	-0.127664508085099
710	36	High	10	0.103566013586211	0.0393237146452102
711	36	Low	1	0.30737190216353	0.067036776084023
712	36	Low	2	0.581552779082963	0.577713567043053
713	36	Low	3	0.762491902188099	0.733022930946045
714	36	Low	4	0.889372220334094	0.548060772842222
715	36	Low	5	0.939186749223604	0.801191790888672
716	36	Low	6	0.973426947123823	0.425810166983461
717	36	Low	7	0.986375857779763	0.948340259388816
718	36	Low	8	1.00181939451308	0.613970025439268
719	36	Low	9	1.01839268219484	0.823741977821426
720	36	Low	10	1.04801996578134	1.0023115349921
721	37	High	1	-0.222433754463577	-0.129423919873894
722	37	High	2	-0.0736031305017393	0.00908916958771304
723	37	High	3	-0.0123588794608294	-0.0421279357968328
724	37	High	4	0.0278788535234013	0.0734526288057817
725	37	High	5	0.0418359627463531	0.0600629194858877
726	37	High	6	0.0536192756324241	-0.0552368539797274
727	37	High	7	0.0645139134102745	0.12192329230363
728	37	High	8	0.0720494234051721	-0.0370192046884171
729	37	High	9	0.0783665733092612	-0.0820296980235099
730	37	High	10	0.0950375047589213	-0.254688387647663
731	37	Low	1	0.155144717837487	-0.00848435184786956
732	37	Low	2	0.474935203046982	0.213827947991461
733	37	Low	3	0.695708979264169	0.563947411082084
734	37	Low	4	0.857484603414808	0.735124039525917
735	37	Low	5	0.925012238302266	0.353382538806235
736	37	Low	6	0.958916173594743	0.827201450785817
737	37	Low	7	0.985425011977752	0.608027474083311
738	37	Low	8	1.00604467996697	1.22161360923261
739	37	Low	9	1.02666158461809	1.08482463493798
740	37	Low	10	1.04316348019211	0.784059307756774
741	38	High	1	-0.291963300614733	-0.361992489998374
742	38	High	2	-0.166530236226136	-0.236357880027049
743	38	High	3	-0.0749003027038761	0.105420956913041
744	38	High	4	-0.00318531616449059	0.101567924006245
745	38	High	5	0.0122851951636049	-0.159273690030541
746	38	High	6	0.026348421498881	-0.0675434950332329
747	38	High	7	0.0357717864115239	-0.244542682406793
748	38	High	8	0.0446086083625002	-0.0430098355299349
749	38	High	9	0.0551068626605248	-0.0899736621431565
750	38	High	10	0.0798169757522324	0.0855641309233501
751	38	Low	1	0.072849436351022	-0.135253901034357
752	38	Low	2	0.410841583516547	0.380480739918878
753	38	Low	3	0.6592990021771	0.262004749089285
754	38	Low	4	0.830746705013682	0.3640153732731
755	38	Low	5	0.898705110429779	0.647554595786541
756	38	Low	6	0.9463996779065	0.427233154828277
757	38	Low	7	0.976210949402655	0.891155508008801
758	38	Low	8	0.991945148813793	0.697156903642768
759	38	Low	9	1.00871250540238	0.833114149731996
760	38	Low	10	1.04153292831735	0.611862281083815
761	39	High	1	-0.175267049111574	-0.154427381118109
762	39	High	2	-0.0932894153374741	-0.0826417516257547
763	39	High	3	-0.0378599982638329	-0.129426172125675
764	39	High	4	-0.00963635280863876	-0.0423475532717203
765	39	High	5	0.00284185424423503	-0.108005654824457
766	39	High	6	0.0135505705620088	-0.0408409969284979
767	39	High	7	0.021454599638383	-0.0403589721380564
768	39	High	8	0.0288312910166558	-0.0785866353261423
769	39	High	9	0.0467383961374678	-0.109130323497208
770	39	High	10	0.0711068037490982	-0.121678858673417
771	39	Low	1	0.328867973038067	0.138494918823996
772	39	Low	2	0.568494551340716	0.602153092323233
773	39	Low	3	0.796178307626712	0.43199858232694
774	39	Low	4	0.896686083507085	0.644318856918283
775	39	Low	5	0.956864451163275	0.721051022365227
776	39	Low	6	0.978497623884705	1.02187889980583
777	39	Low	7	0.993652875645101	0.642905448748726
778	39	Low	8	1.00868515532789	0.877721658878266
779	39	Low	9	1.02175201512935	0.872845461501025
780	39	Low	10	1.04318031368415	1.03142075685194
781	40	High	1	-0.129431463219847	-0.279857508224197
782	40	High	2	-0.0373340121497146	-0.0536507708301517
783	40	High	3	0.01248374165097	0.0382179349738744
784	40	High	4	0.0360720000847646	0.0795800107451868
785	40	High	5	0.0494150813709789	-0.144664314357057
786	40	High	6	0.060343093027912	-0.16514195528207
787	40	High	7	0.0690384629986839	-0.173094821896592
788	40	High	8	0.07771135638378	-0.0527004745832746
789	40	High	9	0.0884290049934437	-0.0644759690823382
790	40	High	10	0.111134828746778	-0.0464320204635529
791	40	Low	1	0.372959936342114	0.372509027256822
792	40	Low	2	0.624570704858717	0.757805477755625
793	40	Low	3	0.802382024623263	0.583379850927126
794	40	Low	4	0.906484751923985	0.963125295563912
795	40	Low	5	0.947079312754792	0.457211270398332
796	40	Low	6	0.972380530300655	0.325157425297627
797	40	Low	7	0.988028371190996	1.07957950084845
798	40	Low	8	0.999827789647859	0.726664834109833
799	40	Low	9	1.01064768654502	0.949382387686678
800	40	Low	10	1.04303937494161	0.892523832703181
