# Supplementary material for: Attentional priorities drive effects of time pressure on altruistic choice
Source: Nat Commun. 2020 Jul 15;11:3534. doi: 10.1038/s41467-020-17326-x (PMC7363879; doi:10.1038/s41467-020-17326-x)
Supplement: Supplementary file 4 — Source Data [file 41467_2020_17326_MOESM4_ESM.zip › SourceData/SourceData_FigS4a.csv]

	subj	ssimgen	lsimgen	subj1	sgen	lgen	changesimgen	changegen
1	1	0.341450549450549	0.335050505050505	1	0.263736263736264	0.353535353535354	0.00640004440004444	-0.0897990897990898
2	2	0.633341463414634	0.67032	2	0.731707317073171	0.59	-0.0369785365853659	0.141707317073171
3	3	0.516752941176471	0.439212121212121	3	0.494117647058824	0.363636363636364	0.0775408199643494	0.13048128342246
4	4	0.544	0.59528	4	0.535714285714286	0.64	-0.05128	-0.104285714285714
5	5	0.3566	0.347313131313131	5	0.344444444444444	0.313131313131313	0.00928686868686873	0.0313131313131313
6	6	0.670966292134831	0.679102040816327	6	0.674157303370786	0.663265306122449	-0.00813574868149503	0.0108919972483376
7	7	0.475670588235294	0.469151515151515	7	0.458823529411765	0.474747474747475	0.00651907308377897	-0.0159239453357101
8	8	0.515176470588235	0.57628	8	0.564705882352941	0.59	-0.0611035294117647	-0.0252941176470588
9	9	0.351462365591398	0.338989898989899	9	0.311827956989247	0.323232323232323	0.0124724666014989	-0.0114043662430759
10	10	0.660957446808511	0.64379797979798	10	0.691489361702128	0.686868686868687	0.0171594670105308	0.00462067483344086
11	11	0.456615384615385	0.40922	11	0.384615384615385	0.35	0.0473953846153846	0.0346153846153847
12	12	0.512136363636364	0.580606060606061	12	0.511363636363636	0.606060606060606	-0.068469696969697	-0.0946969696969697
13	13	0.321295454545455	0.3038	13	0.363636363636364	0.37	0.0174954545454545	-0.00636363636363635
14	14	0.704637362637363	0.6781	14	0.736263736263736	0.65	0.0265373626373626	0.0862637362637363
15	15	0.452214285714286	0.432265306122449	15	0.44047619047619	0.387755102040816	0.0199489795918367	0.0527210884353742
16	16	0.500835164835165	0.56326	16	0.461538461538462	0.6	-0.0624248351648351	-0.138461538461538
17	17	0.35751724137931	0.370828282828283	17	0.32183908045977	0.414141414141414	-0.0133110414489725	-0.092302333681644
18	18	0.664928571428571	0.646585858585859	18	0.630952380952381	0.646464646464647	0.0183427128427128	-0.0155122655122656
19	19	0.499887640449438	0.425838383838384	19	0.51685393258427	0.373737373737374	0.0740492566110544	0.143116558846896
20	20	0.505159090909091	0.5984	20	0.431818181818182	0.65	-0.0932409090909091	-0.218181818181818
21	21	0.358772727272727	0.34886	21	0.25	0.35	0.0099127272727273	-0.1
22	22	0.653522727272727	0.710326530612245	22	0.659090909090909	0.663265306122449	-0.0568038033395176	-0.00417439703153988
23	23	0.466771084337349	0.373175257731959	23	0.397590361445783	0.319587628865979	0.0935958266053907	0.0780027325798038
24	24	0.500441860465116	0.5203	24	0.558139534883721	0.56	-0.0198581395348837	-0.00186046511627913
25	25	0.348642857142857	0.324224489795918	25	0.369047619047619	0.357142857142857	0.0244183673469388	0.0119047619047619
26	26	0.6052	0.649979797979798	26	0.611111111111111	0.646464646464647	-0.044779797979798	-0.0353535353535354
27	27	0.461082352941176	0.435183673469388	27	0.494117647058824	0.397959183673469	0.0258986794717888	0.0961584633853542
28	28	0.503384615384615	0.555151515151515	28	0.41025641025641	0.636363636363636	-0.0517668997668997	-0.226107226107226
29	29	0.350823529411765	0.342612244897959	29	0.4	0.346938775510204	0.00821128451380554	0.0530612244897959
30	30	0.655837209302326	0.67422	30	0.674418604651163	0.7	-0.0183827906976745	-0.0255813953488372
31	31	0.463161290322581	0.437454545454545	31	0.408602150537634	0.424242424242424	0.0257067448680351	-0.0156402737047898
32	32	0.54446511627907	0.603919191919192	32	0.593023255813954	0.636363636363636	-0.0594540756401222	-0.0433403805496828
33	33	0.358305882352941	0.347232323232323	33	0.329411764705882	0.383838383838384	0.011073559120618	-0.0544266191325015
34	34	0.631912087912088	0.65556	34	0.615384615384615	0.6	-0.0236479120879122	0.0153846153846154
35	35	0.47746511627907	0.41032	35	0.488372093023256	0.42	0.0671451162790698	0.0683720930232558
36	36	0.522457831325301	0.59738	36	0.518072289156627	0.68	-0.0749221686746988	-0.161927710843374
37	37	0.376533333333333	0.34244	37	0.388888888888889	0.34	0.0340933333333333	0.0488888888888889
38	38	0.67153488372093	0.669070707070707	38	0.686046511627907	0.636363636363636	0.00246417665022325	0.0496828752642706
39	39	0.486658536585366	0.437373737373737	39	0.439024390243902	0.414141414141414	0.0492847992116285	0.0248829761024883
40	40	0.457717391304348	0.49772	40	0.456521739130435	0.49	-0.0400026086956521	-0.0334782608695652
