# Supplementary material for: Attentional priorities drive effects of time pressure on altruistic choice
Source: Nat Commun. 2020 Jul 15;11:3534. doi: 10.1038/s41467-020-17326-x (PMC7363879; doi:10.1038/s41467-020-17326-x)
Supplement: Supplementary file 4 — Source Data [file 41467_2020_17326_MOESM4_ESM.zip › SourceData/SourceData_FigS2.csv]

	subj	cond	fixbias
1	1	High	-0.15
2	1	Low	0.225
3	2	High	0.95
4	2	Low	0.9
5	3	High	-0.725
6	3	Low	-0.9
7	4	High	0.7
8	4	Low	-0.05
9	5	High	0.358974358974359
10	5	Low	0.55
11	6	High	0.8
12	6	Low	0.875
13	7	High	0.307692307692308
14	7	Low	0.368421052631579
15	8	High	-0.525
16	8	Low	-0.848101265822785
17	9	High	-0.0144927536231884
18	9	Low	-0.45
19	10	High	0.975
20	10	Low	0.9
21	11	High	0.825
22	11	Low	0.69620253164557
23	12	High	0.8
24	12	Low	0.075
25	13	High	0.8
26	13	Low	0.95
27	14	High	0.949367088607595
28	14	Low	1
29	15	High	0.925
30	15	Low	0.575
31	16	High	0.825
32	16	Low	-0.125
33	18	High	0.949367088607595
34	18	Low	0.891891891891892
35	19	High	0.825
36	19	Low	0.425
37	20	High	-0.0379746835443038
38	20	Low	-0.265822784810127
39	21	High	0.9
40	21	Low	0.79746835443038
41	22	High	0.974683544303798
42	22	Low	0.95
43	23	High	-0.675
44	23	Low	-0.475
45	24	High	0.9
46	24	Low	0.675
47	25	High	-0.721518987341772
48	25	Low	-0.65
49	26	High	0.925
50	26	Low	0.746835443037975
51	27	High	0.518987341772152
52	27	Low	0.225
53	28	High	-0.925
54	28	Low	-0.975
55	29	High	1
56	29	Low	0.95
57	30	High	0.230769230769231
58	30	Low	0.425
59	31	High	-1
60	31	Low	-1
61	32	High	0.6
62	32	Low	-0.125
63	33	High	0.95
64	33	Low	1
65	35	High	0.9
66	35	Low	0.2
67	36	High	0.717948717948718
68	36	Low	-0.525
69	38	High	1
70	38	Low	0.95
71	39	High	0.306666666666667
72	39	Low	-0.375
73	40	High	-0.925
74	40	Low	-1
75	41	High	0.3
76	41	Low	0.8
77	42	High	0.875
78	42	Low	0.925
79	43	High	-0.825
80	43	Low	-0.95
81	44	High	0.139240506329114
82	44	Low	-0.8
83	45	High	-0.675
84	45	Low	-0.325
85	46	High	1
86	46	Low	0.975
87	47	High	-0.85
88	47	Low	-0.925
89	48	High	0.443037974683544
90	48	Low	-0.175
91	49	High	0.95
92	49	Low	0.725
93	50	High	0.675
94	50	Low	0.625
95	51	High	0.925
96	51	Low	0.825
97	52	High	0.15
98	52	Low	0.1
99	53	High	0.95
100	53	Low	0.925
101	54	High	0.772151898734177
102	54	Low	0.670886075949367
103	55	High	0.675
104	55	Low	-0.4
105	56	High	-0.35
106	56	Low	-0.3
107	57	High	0.9
108	57	Low	0.924050632911392
109	58	High	1
110	58	Low	1
111	59	High	0.95
112	59	Low	0.25
113	60	High	-0.975
114	60	Low	-0.95
