# Supplementary material for: Attentional priorities drive effects of time pressure on altruistic choice
Source: Nat Commun. 2020 Jul 15;11:3534. doi: 10.1038/s41467-020-17326-x (PMC7363879; doi:10.1038/s41467-020-17326-x)
Supplement: Supplementary file 4 — Source Data [file 41467_2020_17326_MOESM4_ESM.zip › SourceData/SourceData_FigS4b.csv]

	subj	ssimrt	lsimrt	subj1	srt	lrt	changesimrt	changert
1	1	-0.0144424623360327	0.798055994765652	1	-0.0759124916155717	0.608846214160536	-0.812498457101685	-0.684758705776108
2	2	0.00886767374201688	0.802068031140481	2	-0.0204274452381377	0.590596252374275	-0.793200357398464	-0.611023697612412
3	3	0.0277052723460716	0.846891728380058	3	-0.0200698647236459	0.636284144684529	-0.819186456033987	-0.656354009408175
4	4	0.101649053708945	0.873136575782259	4	-0.00876699568710068	0.741039948386845	-0.771487522073315	-0.749806944073946
5	5	-0.0134356525700157	0.837938477939925	5	-0.0677260815303286	0.608087620384407	-0.851374130509941	-0.675813701914735
6	6	0.0234981410676074	0.80513366634549	6	-0.0266235219450446	0.675641112004346	-0.781635525277883	-0.702264633949391
7	7	0.0343630668525946	0.875428190401202	7	-0.0337781342012387	0.69925996046116	-0.841065123548607	-0.733038094662399
8	8	0.039241744252788	0.851136618936694	8	-0.0741479133038268	0.648764913028943	-0.811894874683906	-0.72291282633277
9	9	-0.00662192213160084	0.821013274635711	9	-0.0909779934556119	0.581717142126624	-0.827635196767312	-0.672695135582236
10	10	-0.0244145708236463	0.852185106557028	10	-0.112314891861171	0.767400338942417	-0.876599677380674	-0.879715230803588
11	11	0.0348537381950022	0.885803776680606	11	-0.0596836163874841	0.746187646885417	-0.850950038485603	-0.805871263272901
12	12	0.0369343685581011	0.862916371108929	12	-0.057768553892091	0.522014856965165	-0.825982002550828	-0.579783410857256
13	13	0.00494716469152996	0.792503151246356	13	-0.0654070564742331	0.624229876653932	-0.787555986554826	-0.689636933128165
14	14	-0.0447416232813432	0.797451939822026	14	-0.14811182793997	0.603533421847077	-0.84219356310337	-0.751645249787047
15	15	0.0688431939960419	0.891217102570148	15	0.0074803410728335	0.809722152235513	-0.822373908574106	-0.80224181116268
16	16	0.0541945740137593	0.847912174802469	16	-0.0577856627777391	0.570433730172451	-0.793717600788709	-0.62821939295019
17	17	0.0110312911985879	0.843739175161829	17	-0.0864744291575971	0.73936945358807	-0.832707883963241	-0.825843882745667
18	18	-0.000403577697927784	0.82794433996959	18	-0.0989163404691883	0.624615180777975	-0.828347917667517	-0.723531521247164
19	19	0.00106069455561697	0.858444828025792	19	-0.0969755316466816	0.628676183298115	-0.857384133470175	-0.725651714944797
20	20	0.00969693072415363	0.885329684866552	20	-0.0367492190955886	0.737346285363415	-0.875632754142398	-0.774095504459004
21	21	0.00698629001879104	0.826287149844804	21	-0.0669127032934433	0.57145930076232	-0.819300859826013	-0.638372004055763
22	22	-0.036893642654761	0.753460259232553	22	-0.0789885901065066	0.640821413141649	-0.790353901887314	-0.719810003248155
23	23	0.0228946146737706	0.85987473605544	23	-0.0330652571857333	0.807206586998054	-0.83698012138167	-0.840271844183788
24	24	0.0296007114230977	0.865842990133913	24	-0.091358078236255	0.676452405189321	-0.836242278710815	-0.767810483425576
25	25	-0.0176766701530532	0.808015633598996	25	-0.133259688348871	0.547801787052202	-0.825692303752049	-0.681061475401073
26	26	0.0122118274460333	0.819053210424553	26	-0.0960464687344885	0.692892379771925	-0.806841382978519	-0.788938848506414
27	27	0.0206082725746908	0.877673825743842	27	-0.0611888181784343	0.623175614211457	-0.857065553169152	-0.684364432389891
28	28	0.0102445478593049	0.870824032049139	28	-0.0507060838913213	0.677095907495456	-0.860579484189835	-0.727801991386777
29	29	0.00238126955029947	0.833890701766227	29	-0.0324987704500393	0.68630879406595	-0.831509432215927	-0.71880756451599
30	30	0.0165170652758037	0.825119669770801	30	-0.09364955385822	0.624473798429899	-0.808602604494997	-0.718123352288119
31	31	0.0481721932605927	0.874179264126842	31	-0.055644711732861	0.707345953899265	-0.826007070866249	-0.762990665632126
32	32	0.0013574518076266	0.855504056184525	32	-0.0595302938270467	0.828198966917913	-0.854146604376898	-0.88772926074496
33	33	0.0230283541040296	0.803296566226399	33	-0.0820495377614909	0.57586910284508	-0.780268212122369	-0.657918640606571
34	34	0.024129529501164	0.806380532779474	34	-0.0659897970926418	0.623439642473574	-0.78225100327831	-0.689429439566216
35	35	0.0339278189124117	0.855053920721903	35	-0.0689875605012811	0.615767360098161	-0.821126101809491	-0.684754920599442
36	36	0.0354258057515002	0.850801040038514	36	-0.0250321254909609	0.654119980242909	-0.815375234287014	-0.67915210573387
37	37	0.0124905742359662	0.812849667221538	37	-0.0335997989827031	0.638352406235432	-0.800359092985572	-0.671952205218135
38	38	-0.0285399604084083	0.782562882453317	38	-0.0903363259997729	0.496421019671763	-0.811102842861725	-0.586757345671535
39	39	-0.0141023737408762	0.858300293457648	39	-0.091898300439315	0.698250868313833	-0.872402667198524	-0.790149168753148
40	40	0.0328528501143117	0.866740048312901	40	-0.0878942231487967	0.710733890254758	-0.833887198198589	-0.798628113403555
