# Supplementary material for: Attentional priorities drive effects of time pressure on altruistic choice
Source: Nat Commun. 2020 Jul 15;11:3534. doi: 10.1038/s41467-020-17326-x (PMC7363879; doi:10.1038/s41467-020-17326-x)
Supplement: Supplementary file 4 — Source Data [file 41467_2020_17326_MOESM4_ESM.zip › SourceData/SourceData_FigS4c.csv]

	subj	cond	accquant	simaccept	accept
1	1	High	1	0.0437777777777778	0
2	1	High	2	0.192222222222222	0.222222222222222
3	1	High	3	0.319555555555556	0.111111111111111
4	1	High	4	0.397555555555556	0.222222222222222
5	1	High	5	0.468	0.444444444444444
6	1	High	6	0.528888888888889	0.444444444444444
7	1	High	7	0.578444444444444	0.333333333333333
8	1	High	8	0.63425	0.75
9	1	High	9	0.7606	0.8
10	1	High	10	0.9384	1
11	1	Low	1	0.0118	0.1
12	1	Low	2	0.1338	0.2
13	1	Low	3	0.2746	0.3
14	1	Low	4	0.371555555555556	0.333333333333333
15	1	Low	5	0.4522	0.7
16	1	Low	6	0.532	0.4
17	1	Low	7	0.6176	0.7
18	1	Low	8	0.7264	0.8
19	1	Low	9	0.864	0.9
20	1	Low	10	0.9842	0.9
21	2	High	1	0.0731111111111111	0
22	2	High	2	0.269428571428571	0.142857142857143
23	2	High	3	0.364222222222222	0.222222222222222
24	2	High	4	0.4265	0.125
25	2	High	5	0.47625	0.625
26	2	High	6	0.534	0.625
27	2	High	7	0.58675	0.625
28	2	High	8	0.64175	0.75
29	2	High	9	0.7215	0.875
30	2	High	10	0.916222222222222	1
31	2	Low	1	0.014	0
32	2	Low	2	0.1314	0
33	2	Low	3	0.2582	0.5
34	2	Low	4	0.3582	0.2
35	2	Low	5	0.4362	0.5
36	2	Low	6	0.5252	0.5
37	2	Low	7	0.5974	0.4
38	2	Low	8	0.7144	0.5
39	2	Low	9	0.8602	0.7
40	2	Low	10	0.986	1
41	3	High	1	0.128888888888889	0.222222222222222
42	3	High	2	0.2945	0.375
43	3	High	3	0.390222222222222	0.444444444444444
44	3	High	4	0.455	0.625
45	3	High	5	0.488	0.125
46	3	High	6	0.514666666666667	0.555555555555556
47	3	High	7	0.5525	0.375
48	3	High	8	0.617555555555556	0.444444444444444
49	3	High	9	0.69275	0.5
50	3	High	10	0.858222222222222	0.888888888888889
51	3	Low	1	0.035	0.1
52	3	Low	2	0.1596	0
53	3	Low	3	0.3098	0
54	3	Low	4	0.3856	0.3
55	3	Low	5	0.450666666666667	0.222222222222222
56	3	Low	6	0.4944	0.8
57	3	Low	7	0.5768	0.2
58	3	Low	8	0.6632	0.8
59	3	Low	9	0.8188	1
60	3	Low	10	0.9698	1
61	4	High	1	0.132222222222222	0
62	4	High	2	0.3115	0.5
63	4	High	3	0.404	0.25
64	4	High	4	0.4555	0.5
65	4	High	5	0.489111111111111	0.666666666666667
66	4	High	6	0.5115	0.375
67	4	High	7	0.554888888888889	0.333333333333333
68	4	High	8	0.6	0.714285714285714
69	4	High	9	0.696	0.5
70	4	High	10	0.8682	0.9
71	4	Low	1	0.0334	0
72	4	Low	2	0.1846	0.3
73	4	Low	3	0.3402	0.4
74	4	Low	4	0.3968	0.5
75	4	Low	5	0.4584	0.6
76	4	Low	6	0.5336	0.7
77	4	Low	7	0.5958	0.6
78	4	Low	8	0.669	1
79	4	Low	9	0.8092	0.9
80	4	Low	10	0.9642	1
81	5	High	1	0.0697777777777778	0.111111111111111
82	5	High	2	0.246666666666667	0.222222222222222
83	5	High	3	0.36025	0.125
84	5	High	4	0.4158	0.5
85	5	High	5	0.479333333333333	0.444444444444444
86	5	High	6	0.526222222222222	0.333333333333333
87	5	High	7	0.586888888888889	0.777777777777778
88	5	High	8	0.649111111111111	0.666666666666667
89	5	High	9	0.763111111111111	0.777777777777778
90	5	High	10	0.921333333333333	1
91	5	Low	1	0.0262	0.1
92	5	Low	2	0.1642	0
93	5	Low	3	0.3004	0.5
94	5	Low	4	0.3732	0.5
95	5	Low	5	0.450444444444444	0.444444444444444
96	5	Low	6	0.521333333333333	0.666666666666667
97	5	Low	7	0.5952	0.6
98	5	Low	8	0.683090909090909	0.727272727272727
99	5	Low	9	0.8282	0.9
100	5	Low	10	0.9686	1
101	6	High	1	0.0586666666666667	0
102	6	High	2	0.237142857142857	0.285714285714286
103	6	High	3	0.364909090909091	0.545454545454545
104	6	High	4	0.439333333333333	0.333333333333333
105	6	High	5	0.50075	0.875
106	6	High	6	0.558666666666667	0.444444444444444
107	6	High	7	0.621555555555556	0.666666666666667
108	6	High	8	0.676444444444445	0.777777777777778
109	6	High	9	0.806	0.888888888888889
110	6	High	10	0.945111111111111	1
111	6	Low	1	0.0146	0
112	6	Low	2	0.1348	0.1
113	6	Low	3	0.2724	0.4
114	6	Low	4	0.377777777777778	0.333333333333333
115	6	Low	5	0.4606	0.3
116	6	Low	6	0.5386	0.5
117	6	Low	7	0.619111111111111	0.666666666666667
118	6	Low	8	0.7094	0.7
119	6	Low	9	0.8498	0.8
120	6	Low	10	0.9846	1
121	7	High	1	0.138444444444444	0.222222222222222
122	7	High	2	0.291428571428571	0.142857142857143
123	7	High	3	0.4076	0.5
124	7	High	4	0.45825	0.5
125	7	High	5	0.487	0.25
126	7	High	6	0.530888888888889	0.666666666666667
127	7	High	7	0.55275	0.375
128	7	High	8	0.614666666666667	0.666666666666667
129	7	High	9	0.70475	0.5
130	7	High	10	0.860666666666667	0.777777777777778
131	7	Low	1	0.0416	0.1
132	7	Low	2	0.1978	0.2
133	7	Low	3	0.339	0.3
134	7	Low	4	0.3934	0.5
135	7	Low	5	0.455333333333333	0.444444444444444
136	7	Low	6	0.5108	0.5
137	7	Low	7	0.5662	0.4
138	7	Low	8	0.642222222222222	0.555555555555556
139	7	Low	9	0.778181818181818	0.909090909090909
140	7	Low	10	0.9544	1
141	8	High	1	0.136	0
142	8	High	2	0.31975	0.5
143	8	High	3	0.42175	0.375
144	8	High	4	0.474	0.444444444444444
145	8	High	5	0.51025	0.25
146	8	High	6	0.53925	0.375
147	8	High	7	0.571333333333333	0.888888888888889
148	8	High	8	0.622	0.5
149	8	High	9	0.730888888888889	0.888888888888889
150	8	High	10	0.894222222222222	0.888888888888889
151	8	Low	1	0.0322	0
152	8	Low	2	0.1722	0.2
153	8	Low	3	0.306	0.2
154	8	Low	4	0.3766	0.5
155	8	Low	5	0.4498	0.4
156	8	Low	6	0.512444444444444	0.333333333333333
157	8	Low	7	0.575090909090909	0.454545454545455
158	8	Low	8	0.654666666666667	0.666666666666667
159	8	Low	9	0.791636363636364	0.909090909090909
160	8	Low	10	0.9678	0.8
161	9	High	1	0.0676	0
162	9	High	2	0.240888888888889	0.111111111111111
163	9	High	3	0.337111111111111	0.333333333333333
164	9	High	4	0.4	0.125
165	9	High	5	0.4492	0.5
166	9	High	6	0.5126	0.4
167	9	High	7	0.569555555555556	0.666666666666667
168	9	High	8	0.631111111111111	0.222222222222222
169	9	High	9	0.736666666666667	0.666666666666667
170	9	High	10	0.9218	1
171	9	Low	1	0.0172	0
172	9	Low	2	0.1396	0
173	9	Low	3	0.268	0.2
174	9	Low	4	0.3592	0.3
175	9	Low	5	0.448666666666667	0.555555555555556
176	9	Low	6	0.518	0.7
177	9	Low	7	0.6024	0.4
178	9	Low	8	0.6846	0.9
179	9	Low	9	0.828666666666667	0.666666666666667
180	9	Low	10	0.972181818181818	0.909090909090909
181	10	High	1	0.0844	0
182	10	High	2	0.266444444444444	0.222222222222222
183	10	High	3	0.390444444444444	0.555555555555556
184	10	High	4	0.4536	0.3
185	10	High	5	0.491111111111111	0.555555555555556
186	10	High	6	0.547555555555556	0.555555555555556
187	10	High	7	0.6008	0.9
188	10	High	8	0.661777777777778	0.888888888888889
189	10	High	9	0.767111111111111	0.666666666666667
190	10	High	10	0.923	0.9
191	10	Low	1	0.0276	0
192	10	Low	2	0.1656	0.2
193	10	Low	3	0.307	0.2
194	10	Low	4	0.3782	0.2
195	10	Low	5	0.458	0.333333333333333
196	10	Low	6	0.5164	0.5
197	10	Low	7	0.588666666666667	0.777777777777778
198	10	Low	8	0.669818181818182	0.909090909090909
199	10	Low	9	0.8102	0.7
200	10	Low	10	0.9678	0.9
201	11	High	1	0.130222222222222	0.111111111111111
202	11	High	2	0.28225	0
203	11	High	3	0.383	0.3
204	11	High	4	0.430444444444444	0.444444444444444
205	11	High	5	0.469714285714286	0.428571428571429
206	11	High	6	0.496363636363636	0.272727272727273
207	11	High	7	0.529111111111111	0.333333333333333
208	11	High	8	0.582444444444444	0.777777777777778
209	11	High	9	0.690666666666667	0.777777777777778
210	11	High	10	0.8494	0.9
211	11	Low	1	0.0446	0.1
212	11	Low	2	0.1948	0.2
213	11	Low	3	0.32625	0.375
214	11	Low	4	0.394166666666667	0.5
215	11	Low	5	0.4594	0.4
216	11	Low	6	0.5178	0.5
217	11	Low	7	0.579111111111111	0.555555555555556
218	11	Low	8	0.641818181818182	1
219	11	Low	9	0.7886	0.6
220	11	Low	10	0.9566	1
221	12	High	1	0.128	0.333333333333333
222	12	High	2	0.348444444444444	0.222222222222222
223	12	High	3	0.426	0.25
224	12	High	4	0.464888888888889	0.666666666666667
225	12	High	5	0.5045	0.5
226	12	High	6	0.531	0.6
227	12	High	7	0.56725	0.5
228	12	High	8	0.616222222222222	0.555555555555556
229	12	High	9	0.709333333333333	1
230	12	High	10	0.878444444444444	0.777777777777778
231	12	Low	1	0.0356	0
232	12	Low	2	0.181	0.2
233	12	Low	3	0.3266	0.2
234	12	Low	4	0.4008	0.6
235	12	Low	5	0.460444444444444	0.444444444444444
236	12	Low	6	0.503333333333333	0.444444444444444
237	12	Low	7	0.570545454545455	0.636363636363636
238	12	Low	8	0.6564	0.7
239	12	Low	9	0.8114	0.9
240	12	Low	10	0.96	0.9
241	13	High	1	0.046	0.111111111111111
242	13	High	2	0.225555555555556	0.333333333333333
243	13	High	3	0.346444444444444	0.333333333333333
244	13	High	4	0.4095	0.5
245	13	High	5	0.471777777777778	0.555555555555556
246	13	High	6	0.529555555555556	0.555555555555556
247	13	High	7	0.620857142857143	0.714285714285714
248	13	High	8	0.6714	0.4
249	13	High	9	0.787333333333333	0.666666666666667
250	13	High	10	0.954	1
251	13	Low	1	0.0114	0
252	13	Low	2	0.1062	0
253	13	Low	3	0.2404	0
254	13	Low	4	0.3418	0.1
255	13	Low	5	0.4322	0.6
256	13	Low	6	0.516	0.6
257	13	Low	7	0.629	0.4
258	13	Low	8	0.7226	0.6
259	13	Low	9	0.858	0.8
260	13	Low	10	0.9868	1
261	14	High	1	0.0504444444444444	0.111111111111111
262	14	High	2	0.198666666666667	0.111111111111111
263	14	High	3	0.3542	0.3
264	14	High	4	0.4165	0.5
265	14	High	5	0.486444444444444	0.555555555555556
266	14	High	6	0.575	0.7
267	14	High	7	0.6405	0.625
268	14	High	8	0.702666666666667	0.888888888888889
269	14	High	9	0.812	0.888888888888889
270	14	High	10	0.963	1
271	14	Low	1	0.0146	0
272	14	Low	2	0.128	0.2
273	14	Low	3	0.2728	0.3
274	14	Low	4	0.3728	0.4
275	14	Low	5	0.4542	0.3
276	14	Low	6	0.5348	0.7
277	14	Low	7	0.6186	0.7
278	14	Low	8	0.726	0.7
279	14	Low	9	0.8624	0.8
280	14	Low	10	0.9856	1
281	15	High	1	0.139555555555556	0
282	15	High	2	0.37575	0.5
283	15	High	3	0.4665	0.875
284	15	High	4	0.489555555555556	0.444444444444444
285	15	High	5	0.53	0.75
286	15	High	6	0.568	0.625
287	15	High	7	0.60075	0.625
288	15	High	8	0.656666666666667	0.555555555555556
289	15	High	9	0.74825	1
290	15	High	10	0.892444444444444	1
291	15	Low	1	0.0486	0
292	15	Low	2	0.205	0.3
293	15	Low	3	0.3492	0.3
294	15	Low	4	0.40475	0.375
295	15	Low	5	0.452181818181818	0.272727272727273
296	15	Low	6	0.5188	0.6
297	15	Low	7	0.577333333333333	0.777777777777778
298	15	Low	8	0.657	0.5
299	15	Low	9	0.801	0.5
300	15	Low	10	0.9534	1
301	16	High	1	0.109333333333333	0
302	16	High	2	0.278	0.222222222222222
303	16	High	3	0.372222222222222	0.222222222222222
304	16	High	4	0.425777777777778	0.666666666666667
305	16	High	5	0.466	0.222222222222222
306	16	High	6	0.49675	0.25
307	16	High	7	0.525111111111111	0.888888888888889
308	16	High	8	0.5808	0.3
309	16	High	9	0.679333333333333	0.555555555555556
310	16	High	10	0.8604	0.9
311	16	Low	1	0.0328	0.1
312	16	Low	2	0.1778	0.2
313	16	Low	3	0.3032	0.2
314	16	Low	4	0.3866	0.4
315	16	Low	5	0.4442	0.2
316	16	Low	6	0.5168	0.8
317	16	Low	7	0.5656	0.6
318	16	Low	8	0.6558	0.5
319	16	Low	9	0.809	0.8
320	16	Low	10	0.964	1
321	17	High	1	0.0784444444444444	0
322	17	High	2	0.266444444444444	0.111111111111111
323	17	High	3	0.35525	0.125
324	17	High	4	0.428	0.444444444444444
325	17	High	5	0.46725	0.375
326	17	High	6	0.506444444444444	0.555555555555556
327	17	High	7	0.579555555555555	0.555555555555556
328	17	High	8	0.643	0.625
329	17	High	9	0.732	0.666666666666667
330	17	High	10	0.906888888888889	0.888888888888889
331	17	Low	1	0.0266	0.1
332	17	Low	2	0.1416	0.1
333	17	Low	3	0.2872	0.4
334	17	Low	4	0.375	0.4
335	17	Low	5	0.439111111111111	0.333333333333333
336	17	Low	6	0.506888888888889	0.444444444444444
337	17	Low	7	0.5682	0.6
338	17	Low	8	0.654727272727273	0.545454545454545
339	17	Low	9	0.822	0.7
340	17	Low	10	0.9674	1
341	18	High	1	0.0566666666666667	0
342	18	High	2	0.23525	0.125
343	18	High	3	0.35675	0.625
344	18	High	4	0.412	0.222222222222222
345	18	High	5	0.483	0.25
346	18	High	6	0.52525	0.5
347	18	High	7	0.577333333333333	0.444444444444444
348	18	High	8	0.664	0.625
349	18	High	9	0.76875	0.875
350	18	High	10	0.931111111111111	0.888888888888889
351	18	Low	1	0.0244	0
352	18	Low	2	0.1508	0.3
353	18	Low	3	0.2838	0.6
354	18	Low	4	0.3814	0.2
355	18	Low	5	0.456222222222222	0.666666666666667
356	18	Low	6	0.5294	0.4
357	18	Low	7	0.602	0.5
358	18	Low	8	0.7046	0.5
359	18	Low	9	0.8506	1
360	18	Low	10	0.9748	1
361	19	High	1	0.14075	0.125
362	19	High	2	0.2964	0.3
363	19	High	3	0.389111111111111	0.444444444444444
364	19	High	4	0.436666666666667	0.666666666666667
365	19	High	5	0.467090909090909	0.454545454545455
366	19	High	6	0.511111111111111	0.333333333333333
367	19	High	7	0.554444444444445	0.444444444444444
368	19	High	8	0.602444444444444	0.777777777777778
369	19	High	9	0.687111111111111	0.444444444444444
370	19	High	10	0.850222222222222	0.666666666666667
371	19	Low	1	0.0322	0.1
372	19	Low	2	0.1842	0.2
373	19	Low	3	0.3182	0.2
374	19	Low	4	0.395	0.3
375	19	Low	5	0.462222222222222	0.555555555555556
376	19	Low	6	0.5178	0.6
377	19	Low	7	0.5696	0.6
378	19	Low	8	0.662	0.8
379	19	Low	9	0.8046	0.8
380	19	Low	10	0.9622	1
381	20	High	1	0.148444444444444	0
382	20	High	2	0.327777777777778	0.222222222222222
383	20	High	3	0.405777777777778	0.222222222222222
384	20	High	4	0.433	0.375
385	20	High	5	0.476	0.444444444444444
386	20	High	6	0.518444444444444	0.666666666666667
387	20	High	7	0.54875	0.625
388	20	High	8	0.594	0.666666666666667
389	20	High	9	0.67	0.666666666666667
390	20	High	10	0.850666666666667	0.888888888888889
391	20	Low	1	0.0422	0
392	20	Low	2	0.2086	0.1
393	20	Low	3	0.337555555555556	0.666666666666667
394	20	Low	4	0.406545454545455	0.181818181818182
395	20	Low	5	0.4532	0.5
396	20	Low	6	0.512	0.6
397	20	Low	7	0.561555555555556	0.444444444444444
398	20	Low	8	0.633636363636364	0.545454545454545
399	20	Low	9	0.7826	0.7
400	20	Low	10	0.9452	1
401	21	High	1	0.0802222222222222	0.111111111111111
402	21	High	2	0.26	0.111111111111111
403	21	High	3	0.372444444444444	0.111111111111111
404	21	High	4	0.427	0.375
405	21	High	5	0.485333333333333	0.666666666666667
406	21	High	6	0.55225	0.625
407	21	High	7	0.6095	0.625
408	21	High	8	0.6574	0.9
409	21	High	9	0.735111111111111	1
410	21	High	10	0.906444444444444	0.888888888888889
411	21	Low	1	0.026	0
412	21	Low	2	0.1538	0
413	21	Low	3	0.277	0.3
414	21	Low	4	0.3834	0.2
415	21	Low	5	0.4512	0.5
416	21	Low	6	0.5306	0.5
417	21	Low	7	0.5908	0.7
418	21	Low	8	0.6906	0.9
419	21	Low	9	0.829	0.8
420	21	Low	10	0.971	1
421	22	High	1	0.0622222222222222	0
422	22	High	2	0.219777777777778	0.333333333333333
423	22	High	3	0.333111111111111	0.444444444444444
424	22	High	4	0.414	0.5
425	22	High	5	0.472888888888889	0.222222222222222
426	22	High	6	0.543333333333333	0.666666666666667
427	22	High	7	0.604	0.375
428	22	High	8	0.684222222222222	0.666666666666667
429	22	High	9	0.772	0.777777777777778
430	22	High	10	0.936222222222222	0.888888888888889
431	22	Low	1	0.0066	0
432	22	Low	2	0.095	0
433	22	Low	3	0.2412	0.3
434	22	Low	4	0.339555555555556	0.666666666666667
435	22	Low	5	0.4528	0.2
436	22	Low	6	0.532	0.777777777777778
437	22	Low	7	0.6486	0.6
438	22	Low	8	0.7458	0.9
439	22	Low	9	0.891	0.9
440	22	Low	10	0.9922	1
441	23	High	1	0.147111111111111	0.111111111111111
442	23	High	2	0.292285714285714	0.285714285714286
443	23	High	3	0.403111111111111	1
444	23	High	4	0.4665	0.25
445	23	High	5	0.506	0.142857142857143
446	23	High	6	0.524222222222222	0.222222222222222
447	23	High	7	0.551333333333333	0.666666666666667
448	23	High	8	0.58425	0.5
449	23	High	9	0.6635	0.75
450	23	High	10	0.826222222222222	0.777777777777778
451	23	Low	1	0.0368	0
452	23	Low	2	0.1826	0.2
453	23	Low	3	0.327111111111111	0.222222222222222
454	23	Low	4	0.409777777777778	0.444444444444444
455	23	Low	5	0.4694	0.5
456	23	Low	6	0.513	0.4
457	23	Low	7	0.5896	0.7
458	23	Low	8	0.661555555555556	0.777777777777778
459	23	Low	9	0.8136	0.9
460	23	Low	10	0.965	1
461	24	High	1	0.130888888888889	0
462	24	High	2	0.34725	0.5
463	24	High	3	0.422888888888889	0.555555555555556
464	24	High	4	0.47925	0.5
465	24	High	5	0.528	0.75
466	24	High	6	0.549111111111111	0.555555555555556
467	24	High	7	0.576666666666667	0.666666666666667
468	24	High	8	0.6305	0.625
469	24	High	9	0.738	0.666666666666667
470	24	High	10	0.894222222222222	1
471	24	Low	1	0.0332	0
472	24	Low	2	0.1888	0.1
473	24	Low	3	0.3306	0.5
474	24	Low	4	0.3978	0.4
475	24	Low	5	0.46	0.5
476	24	Low	6	0.5178	0.8
477	24	Low	7	0.593	0.4
478	24	Low	8	0.6758	0.7
479	24	Low	9	0.811	1
480	24	Low	10	0.9698	1
481	25	High	1	0.072	0
482	25	High	2	0.22375	0.25
483	25	High	3	0.33475	0.625
484	25	High	4	0.402	0.111111111111111
485	25	High	5	0.47925	0.25
486	25	High	6	0.52475	0.5
487	25	High	7	0.586222222222222	0.666666666666667
488	25	High	8	0.65525	0.5
489	25	High	9	0.76725	0.875
490	25	High	10	0.938666666666667	1
491	25	Low	1	0.0156	0.1
492	25	Low	2	0.1324	0.2
493	25	Low	3	0.26	0.3
494	25	Low	4	0.360666666666667	0.555555555555556
495	25	Low	5	0.4396	0.2
496	25	Low	6	0.5258	0.9
497	25	Low	7	0.606	0.444444444444444
498	25	Low	8	0.702	0.3
499	25	Low	9	0.8424	0.9
500	25	Low	10	0.9812	1
501	26	High	1	0.088	0.222222222222222
502	26	High	2	0.251777777777778	0.222222222222222
503	26	High	3	0.39775	0.25
504	26	High	4	0.446	0.3
505	26	High	5	0.501777777777778	0.666666666666667
506	26	High	6	0.54	0.666666666666667
507	26	High	7	0.585555555555555	0.666666666666667
508	26	High	8	0.635111111111111	0.777777777777778
509	26	High	9	0.768222222222222	0.777777777777778
510	26	High	10	0.923555555555556	1
511	26	Low	1	0.0162	0
512	26	Low	2	0.1514	0.3
513	26	Low	3	0.3054	0.4
514	26	Low	4	0.37775	0.625
515	26	Low	5	0.447636363636364	0.454545454545455
516	26	Low	6	0.5288	0.5
517	26	Low	7	0.6026	0.6
518	26	Low	8	0.6958	0.7
519	26	Low	9	0.8512	0.8
520	26	Low	10	0.982	1
521	27	High	1	0.125333333333333	0.111111111111111
522	27	High	2	0.2995	0.375
523	27	High	3	0.41775	0.25
524	27	High	4	0.464888888888889	0.777777777777778
525	27	High	5	0.4975	0.625
526	27	High	6	0.535555555555556	0.444444444444444
527	27	High	7	0.574	0.75
528	27	High	8	0.626666666666667	0.555555555555556
529	27	High	9	0.73025	0.75
530	27	High	10	0.876888888888889	0.888888888888889
531	27	Low	1	0.0412	0.1
532	27	Low	2	0.1892	0.2
533	27	Low	3	0.327	0.6
534	27	Low	4	0.400666666666667	0.444444444444444
535	27	Low	5	0.4566	0.2
536	27	Low	6	0.5268	0.5
537	27	Low	7	0.588	0.875
538	27	Low	8	0.649636363636364	0.545454545454545
539	27	Low	9	0.7954	0.8
540	27	Low	10	0.9578	1
541	28	High	1	0.111	0
542	28	High	2	0.2715	0.125
543	28	High	3	0.385	0.25
544	28	High	4	0.461714285714286	0.714285714285714
545	28	High	5	0.48675	0.25
546	28	High	6	0.51725	0.75
547	28	High	7	0.551428571428571	0.857142857142857
548	28	High	8	0.60125	0.625
549	28	High	9	0.69125	0.375
550	28	High	10	0.8665	1
551	28	Low	1	0.0358	0
552	28	Low	2	0.1944	0.1
553	28	Low	3	0.3294	0.5
554	28	Low	4	0.4	0.3
555	28	Low	5	0.463555555555556	0.555555555555556
556	28	Low	6	0.514	0.6
557	28	Low	7	0.5728	0.5
558	28	Low	8	0.6438	0.6
559	28	Low	9	0.7994	1
560	28	Low	10	0.9604	0.9
561	29	High	1	0.0848888888888889	0
562	29	High	2	0.235	0.25
563	29	High	3	0.373333333333333	0.555555555555556
564	29	High	4	0.4365	0.625
565	29	High	5	0.48875	0.5
566	29	High	6	0.53975	0.375
567	29	High	7	0.579333333333333	0.444444444444444
568	29	High	8	0.652	0.555555555555556
569	29	High	9	0.76325	0.625
570	29	High	10	0.925333333333333	1
571	29	Low	1	0.0206666666666667	0
572	29	Low	2	0.143454545454545	0.272727272727273
573	29	Low	3	0.2884	0.2
574	29	Low	4	0.369333333333333	0.111111111111111
575	29	Low	5	0.4452	0.6
576	29	Low	6	0.5116	0.5
577	29	Low	7	0.585142857142857	0.428571428571429
578	29	Low	8	0.655333333333333	0.5
579	29	Low	9	0.8272	0.9
580	29	Low	10	0.9728	1
581	30	High	1	0.0853333333333333	0.222222222222222
582	30	High	2	0.2865	0.5
583	30	High	3	0.379555555555556	0.444444444444444
584	30	High	4	0.43225	0.25
585	30	High	5	0.499333333333333	0.666666666666667
586	30	High	6	0.5465	0.5
587	30	High	7	0.598	0.555555555555556
588	30	High	8	0.65125	0.625
589	30	High	9	0.763555555555556	0.888888888888889
590	30	High	10	0.938444444444444	1
591	30	Low	1	0.0196	0
592	30	Low	2	0.1474	0.2
593	30	Low	3	0.2758	0.6
594	30	Low	4	0.3696	0.3
595	30	Low	5	0.4492	0.3
596	30	Low	6	0.525777777777778	0.333333333333333
597	30	Low	7	0.598	0.454545454545455
598	30	Low	8	0.6874	0.8
599	30	Low	9	0.8378	0.8
600	30	Low	10	0.9844	1
601	31	High	1	0.1438	0.1
602	31	High	2	0.321777777777778	0.444444444444444
603	31	High	3	0.438444444444444	0.555555555555556
604	31	High	4	0.47025	0.375
605	31	High	5	0.497777777777778	0.666666666666667
606	31	High	6	0.542222222222222	0.555555555555556
607	31	High	7	0.578	0.545454545454545
608	31	High	8	0.619777777777778	0.555555555555556
609	31	High	9	0.718666666666667	0.777777777777778
610	31	High	10	0.8788	0.9
611	31	Low	1	0.0458	0
612	31	Low	2	0.197	0
613	31	Low	3	0.3262	0.4
614	31	Low	4	0.4074	0.4
615	31	Low	5	0.466888888888889	0.333333333333333
616	31	Low	6	0.5248	0.6
617	31	Low	7	0.5776	0.7
618	31	Low	8	0.6506	0.9
619	31	Low	9	0.793	0.9
620	31	Low	10	0.9546	1
621	32	High	1	0.110666666666667	0
622	32	High	2	0.26975	0.125
623	32	High	3	0.406666666666667	0.333333333333333
624	32	High	4	0.44475	0.5
625	32	High	5	0.483555555555556	0.444444444444444
626	32	High	6	0.522444444444444	0.666666666666667
627	32	High	7	0.55625	0.25
628	32	High	8	0.58825	0.625
629	32	High	9	0.708222222222222	0.666666666666667
630	32	High	10	0.892444444444444	0.888888888888889
631	32	Low	1	0.0282	0.2
632	32	Low	2	0.1656	0.2
633	32	Low	3	0.308	0.2
634	32	Low	4	0.3818	0.3
635	32	Low	5	0.450444444444444	0.777777777777778
636	32	Low	6	0.5182	0.7
637	32	Low	7	0.5914	0.6
638	32	Low	8	0.6626	0.6
639	32	Low	9	0.8252	1
640	32	Low	10	0.9724	1
641	33	High	1	0.0562222222222222	0
642	33	High	2	0.205	0.125
643	33	High	3	0.353777777777778	0.444444444444444
644	33	High	4	0.43575	0.5
645	33	High	5	0.475	0.5
646	33	High	6	0.545555555555556	0.444444444444444
647	33	High	7	0.584571428571429	0.428571428571429
648	33	High	8	0.649	0.6
649	33	High	9	0.78125	0.875
650	33	High	10	0.941555555555556	1
651	33	Low	1	0.0158	0
652	33	Low	2	0.125	0.1
653	33	Low	3	0.270444444444444	0.333333333333333
654	33	Low	4	0.355818181818182	0.454545454545455
655	33	Low	5	0.432	0.555555555555556
656	33	Low	6	0.5026	0.3
657	33	Low	7	0.6006	0.3
658	33	Low	8	0.6932	0.7
659	33	Low	9	0.8544	0.8
660	33	Low	10	0.9832	0.9
661	34	High	1	0.0704444444444444	0
662	34	High	2	0.244222222222222	0.222222222222222
663	34	High	3	0.375555555555556	0.333333333333333
664	34	High	4	0.444222222222222	0.333333333333333
665	34	High	5	0.487777777777778	0.222222222222222
666	34	High	6	0.5316	0.9
667	34	High	7	0.58375	0.75
668	34	High	8	0.644888888888889	0.555555555555556
669	34	High	9	0.756666666666667	1
670	34	High	10	0.9276	0.9
671	34	Low	1	0.0138	0
672	34	Low	2	0.133	0.2
673	34	Low	3	0.277777777777778	0.333333333333333
674	34	Low	4	0.366909090909091	0.545454545454545
675	34	Low	5	0.4424	0.3
676	34	Low	6	0.515333333333333	0.666666666666667
677	34	Low	7	0.596	0.363636363636364
678	34	Low	8	0.702	0.7
679	34	Low	9	0.8576	0.8
680	34	Low	10	0.9854	0.9
681	35	High	1	0.137555555555556	0.111111111111111
682	35	High	2	0.30925	0.25
683	35	High	3	0.4035	0.25
684	35	High	4	0.44225	0.125
685	35	High	5	0.48	0.7
686	35	High	6	0.521111111111111	0.666666666666667
687	35	High	7	0.557	0.75
688	35	High	8	0.6085	0.75
689	35	High	9	0.708	0.555555555555556
690	35	High	10	0.874	0.777777777777778
691	35	Low	1	0.032	0
692	35	Low	2	0.1918	0.2
693	35	Low	3	0.3156	0.5
694	35	Low	4	0.3988	0.5
695	35	Low	5	0.461	0.7
696	35	Low	6	0.5392	0.6
697	35	Low	7	0.593	0.9
698	35	Low	8	0.6654	0.6
699	35	Low	9	0.8176	0.9
700	35	Low	10	0.9644	0.9
701	36	High	1	0.131333333333333	0
702	36	High	2	0.312	0.375
703	36	High	3	0.39275	0.25
704	36	High	4	0.45275	0.375
705	36	High	5	0.475	0.25
706	36	High	6	0.513111111111111	0.555555555555556
707	36	High	7	0.5475	0.75
708	36	High	8	0.60725	0.5
709	36	High	9	0.7105	0.75
710	36	High	10	0.878888888888889	0.888888888888889
711	36	Low	1	0.0296	0
712	36	Low	2	0.1658	0.2
713	36	Low	3	0.3158	0.4
714	36	Low	4	0.3924	0.2
715	36	Low	5	0.450888888888889	0.555555555555556
716	36	Low	6	0.503090909090909	0.454545454545455
717	36	Low	7	0.584	0.4
718	36	Low	8	0.6532	0.8
719	36	Low	9	0.813	0.9
720	36	Low	10	0.968	0.9
721	37	High	1	0.105111111111111	0.222222222222222
722	37	High	2	0.271777777777778	0.222222222222222
723	37	High	3	0.382666666666667	0.555555555555556
724	37	High	4	0.440222222222222	0.555555555555556
725	37	High	5	0.48575	0.5
726	37	High	6	0.522666666666667	0.222222222222222
727	37	High	7	0.5734	0.7
728	37	High	8	0.646222222222222	0.777777777777778
729	37	High	9	0.749555555555556	0.777777777777778
730	37	High	10	0.918666666666667	0.888888888888889
731	37	Low	1	0.0156	0
732	37	Low	2	0.122888888888889	0.111111111111111
733	37	Low	3	0.250545454545455	0.181818181818182
734	37	Low	4	0.359111111111111	0.333333333333333
735	37	Low	5	0.428181818181818	0.363636363636364
736	37	Low	6	0.5096	0.5
737	37	Low	7	0.5988	0.4
738	37	Low	8	0.706	0.7
739	37	Low	9	0.8522	1
740	37	Low	10	0.9814	1
741	38	High	1	0.0508888888888889	0
742	38	High	2	0.22125	0.375
743	38	High	3	0.347111111111111	0.222222222222222
744	38	High	4	0.40775	0.625
745	38	High	5	0.470888888888889	0.555555555555556
746	38	High	6	0.553111111111111	0.555555555555556
747	38	High	7	0.6055	0.625
748	38	High	8	0.67025	0.75
749	38	High	9	0.810222222222222	0.888888888888889
750	38	High	10	0.953777777777778	1
751	38	Low	1	0.0108	0
752	38	Low	2	0.126	0.1
753	38	Low	3	0.2544	0.2
754	38	Low	4	0.3508	0.5
755	38	Low	5	0.446444444444444	0.111111111111111
756	38	Low	6	0.5258	0.6
757	38	Low	7	0.613	0.3
758	38	Low	8	0.722444444444444	0.666666666666667
759	38	Low	9	0.864181818181818	0.727272727272727
760	38	Low	10	0.9892	1
761	39	High	1	0.138222222222222	0.222222222222222
762	39	High	2	0.32725	0.5
763	39	High	3	0.435428571428571	0.285714285714286
764	39	High	4	0.476444444444444	0.555555555555556
765	39	High	5	0.516	0.75
766	39	High	6	0.5535	0.625
767	39	High	7	0.5895	0.5
768	39	High	8	0.62425	0.875
769	39	High	9	0.7405	0.75
770	39	High	10	0.882	1
771	39	Low	1	0.0318	0.1
772	39	Low	2	0.1736	0.1
773	39	Low	3	0.3134	0.3
774	39	Low	4	0.388666666666667	0.222222222222222
775	39	Low	5	0.4416	0.4
776	39	Low	6	0.5172	0.6
777	39	Low	7	0.5688	0.3
778	39	Low	8	0.6538	0.7
779	39	Low	9	0.8044	0.6
780	39	Low	10	0.9676	1
781	40	High	1	0.1348	0.1
782	40	High	2	0.288666666666667	0.333333333333333
783	40	High	3	0.393777777777778	0.333333333333333
784	40	High	4	0.450222222222222	0.222222222222222
785	40	High	5	0.494888888888889	0.777777777777778
786	40	High	6	0.526	0.555555555555556
787	40	High	7	0.569	0.5
788	40	High	8	0.6126	0.8
789	40	High	9	0.68925	0.75
790	40	High	10	0.865454545454545	0.909090909090909
791	40	Low	1	0.0386	0
792	40	Low	2	0.19	0.1
793	40	Low	3	0.325	0.1
794	40	Low	4	0.4002	0.6
795	40	Low	5	0.4644	0.5
796	40	Low	6	0.5212	0.7
797	40	Low	7	0.5704	0.6
798	40	Low	8	0.6668	0.4
799	40	Low	9	0.7944	0.9
800	40	Low	10	0.9606	1
