# Supplementary material for: Attentional priorities drive effects of time pressure on altruistic choice
Source: Nat Commun. 2020 Jul 15;11:3534. doi: 10.1038/s41467-020-17326-x (PMC7363879; doi:10.1038/s41467-020-17326-x)
Supplement: Supplementary file 4 — Source Data [file 41467_2020_17326_MOESM4_ESM.zip › SourceData/SourceData_FigS3.csv]

	subj	cond	fixbias	genc	selfc
1	1	High	-0.15	40	37
2	1	Low	0.225	49	31
3	2	High	0.95	39	39
4	2	Low	0.9	45	35
5	3	High	-0.725	14	60
6	3	Low	-0.9	28	51
7	4	High	0.7	41	36
8	4	Low	-0.05	46	33
9	5	High	0.358974358974359	37	36
10	5	Low	0.55	49	31
11	6	High	0.8	36	36
12	6	Low	0.875	47	33
13	7	High	0.307692307692308	42	36
14	7	Low	0.368421052631579	46	34
15	8	High	-0.525	18	59
16	8	Low	-0.848101265822785	16	64
17	9	High	-0.0144927536231884	38	33
18	9	Low	-0.45	54	25
19	10	High	0.975	39	41
20	10	Low	0.9	38	42
21	11	High	0.825	1	78
22	11	Low	0.69620253164557	2	78
23	12	High	0.8	17	51
24	12	Low	0.075	17	63
25	13	High	0.8	38	37
26	13	Low	0.95	31	49
27	14	High	0.949367088607595	2	77
28	14	Low	1	5	75
29	15	High	0.925	47	28
30	15	Low	0.575	53	27
31	16	High	0.825	11	68
32	16	Low	-0.125	19	61
33	18	High	0.949367088607595	49	30
34	18	Low	0.891891891891892	34	44
35	19	High	0.825	29	50
36	19	Low	0.425	37	43
37	20	High	-0.0379746835443038	16	57
38	20	Low	-0.265822784810127	6	74
39	21	High	0.9	5	71
40	21	Low	0.79746835443038	5	74
41	22	High	0.974683544303798	29	43
42	22	Low	0.95	34	45
43	23	High	-0.675	60	15
44	23	Low	-0.475	58	22
45	24	High	0.9	4	76
46	24	Low	0.675	3	76
47	25	High	-0.721518987341772	35	39
48	25	Low	-0.65	37	43
49	26	High	0.925	10	68
50	26	Low	0.746835443037975	20	59
51	27	High	0.518987341772152	29	45
52	27	Low	0.225	36	44
53	28	High	-0.925	47	30
54	28	Low	-0.975	44	36
55	29	High	1	36	44
56	29	Low	0.95	39	41
57	30	High	0.230769230769231	40	38
58	30	Low	0.425	53	27
59	31	High	-1	46	33
60	31	Low	-1	46	34
61	32	High	0.6	37	42
62	32	Low	-0.125	34	45
63	33	High	0.95	36	42
64	33	Low	1	45	35
65	35	High	0.9	8	69
66	35	Low	0.2	19	61
67	36	High	0.717948717948718	42	38
68	36	Low	-0.525	46	34
69	38	High	1	38	28
70	38	Low	0.95	41	39
71	39	High	0.306666666666667	43	32
72	39	Low	-0.375	48	32
73	40	High	-0.925	35	42
74	40	Low	-1	36	44
75	41	High	0.3	35	43
76	41	Low	0.8	42	38
77	42	High	0.875	11	60
78	42	Low	0.925	28	52
79	43	High	-0.825	41	37
80	43	Low	-0.95	42	38
81	44	High	0.139240506329114	16	63
82	44	Low	-0.8	18	62
83	45	High	-0.675	41	33
84	45	Low	-0.325	45	35
85	46	High	1	6	72
86	46	Low	0.975	24	56
87	47	High	-0.85	46	30
88	47	Low	-0.925	48	30
89	48	High	0.443037974683544	18	59
90	48	Low	-0.175	35	45
91	49	High	0.95	3	76
92	49	Low	0.725	3	76
93	50	High	0.675	22	57
94	50	Low	0.625	33	47
95	51	High	0.925	30	48
96	51	Low	0.825	37	43
97	52	High	0.15	39	32
98	52	Low	0.1	43	35
99	53	High	0.95	16	57
100	53	Low	0.925	19	61
101	54	High	0.772151898734177	39	37
102	54	Low	0.670886075949367	46	34
103	55	High	0.675	23	53
104	55	Low	-0.4	37	42
105	56	High	-0.35	39	35
106	56	Low	-0.3	44	36
107	57	High	0.9	47	27
108	57	Low	0.924050632911392	56	24
109	58	High	1	1	78
110	58	Low	1	5	75
111	59	High	0.95	5	75
112	59	Low	0.25	19	61
113	60	High	-0.975	35	43
114	60	Low	-0.95	42	38
